# Supplementary material for: Global computational alignment of tumor and cell line transcriptional profiles
Source: Nat Commun. 2021 Jan 4;12:22. doi: 10.1038/s41467-020-20294-x (PMC7782593; doi:10.1038/s41467-020-20294-x)
Supplement: Supplementary file 4 — Supplementary Data 1 [file 41467_2020_20294_MOESM4_ESM.xlsx]

## Sheet: Supplementary Table 1
sampleID	sampleID_CCLE_Name	UMAP_1	UMAP_2	lineage	subtype	type	disease	Primary/Metastasis	cluster	purity	undifferentiated_cluster	uncorrected_tumor_UMAP_1	uncorrected_tumor_UMAP_2	uncorrected_CL_UMAP_1	uncorrected_CL_UMAP_2	uncorrected_tumor_cluster	uncorrected_CL_cluster	CL_tumor_class	age	sex	sampling_year	Yu_et_al_annotation	CancerCellNet_annotation
TH27_1241_S01	TH27_1241_S01	0.504103	-2.66571	central_nervous_system	glioma	tumor	Brain Cancer	NA	30	NA	FALSE	5.43387	10.0007	NA	NA	52	NA	NA	NA	Unknown	NA	NA	NA
TARGET-40-0A4I65-01A-01R	TARGET-40-0A4I65-01A-01R	5.05233	-5.68226	bone	osteosarcoma	tumor	Bone Cancer	NA	42	NA	FALSE	7.27397	-0.284139	NA	NA	35	NA	NA	17.86	Male	NA	NA	NA
THR24_1965_S01	THR24_1965_S01	-1.89003	-8.80199	central_nervous_system	glioma	tumor	Brain Cancer	NA	7	NA	FALSE	4.89531	13.3678	NA	NA	27	NA	NA	13.27	Male	NA	NA	NA
THR24_2080_S01	THR24_2080_S01	10.236	-13.1654	skin	NA	tumor	Skin Cancer	NA	3	NA	FALSE	6.30029	5.2291	NA	NA	4	NA	NA	3.75	Male	NA	NA	NA
THR20_0494_S01	THR20_0494_S01	0.0457781	-2.60015	central_nervous_system	medulloblastoma	tumor	Brain Cancer	NA	30	NA	FALSE	5.41581	9.80654	NA	NA	52	NA	NA	6	Female	NA	NA	NA
THR24_1545_S01	THR24_1545_S01	-2.15545	0.73163	blood	acute megakaryoblastic leukemia	tumor	Leukemia	NA	30	NA	FALSE	14.0692	1.03832	NA	NA	19	NA	NA	NA	Unknown	NA	NA	NA
THR24_1813_S01	THR24_1813_S01	-2.51953	-8.68867	central_nervous_system	ependymoma	tumor	Brain Cancer	NA	7	NA	FALSE	5.29237	15.4604	NA	NA	47	NA	NA	1.39	Female	NA	NA	NA
THR24_1506_S01	THR24_1506_S01	-4.96418	1.11726	blood	acute megakaryoblastic leukemia	tumor	Leukemia	NA	41	NA	FALSE	12.8114	1.72603	NA	NA	19	NA	NA	NA	Unknown	NA	NA	NA
THR24_1692_S01	THR24_1692_S01	-3.44665	6.52959	blood	acute lymphoblastic leukemia	tumor	Leukemia	NA	16	NA	FALSE	11.9187	-2.93149	NA	NA	24	NA	NA	NA	Unknown	NA	NA	NA
THR29_0767_S01	THR29_0767_S01	12.4778	-9.79144	soft_tissue	embryonal rhabdomyosarcoma	tumor	Sarcoma	NA	34	NA	FALSE	5.08319	-2.469	NA	NA	34	NA	NA	11	Male	NA	NA	NA
THR13_0963_S01	THR13_0963_S01	7.08787	-2.19705	central_nervous_system	glioma	tumor	Brain Cancer	NA	12	NA	TRUE	7.04411	1.15559	NA	NA	14	NA	NA	3	Female	NA	NA	NA
TARGET-40-PAMYYJ-01A-01R	TARGET-40-PAMYYJ-01A-01R	4.78318	-6.05512	bone	osteosarcoma	tumor	Bone Cancer	NA	42	NA	FALSE	7.33249	-0.257461	NA	NA	35	NA	NA	17.75	Male	NA	NA	NA
THR24_1898_S01	THR24_1898_S01	-1.50911	9.50475	blood	acute lymphoblastic leukemia	tumor	Leukemia	NA	59	NA	FALSE	13.9875	-1.38986	NA	NA	56	NA	NA	2.75	Female	NA	NA	NA
THR24_1695_S01	THR24_1695_S01	-2.91326	7.50818	blood	acute lymphoblastic leukemia	tumor	Leukemia	NA	16	NA	FALSE	13.5631	-2.2546	NA	NA	24	NA	NA	9.17	Female	NA	NA	NA
THR25_0639_S01	THR25_0639_S01	4.77724	-5.94637	bone	osteosarcoma	tumor	Bone Cancer	NA	42	NA	FALSE	7.31949	-0.186153	NA	NA	35	NA	NA	19	Male	NA	NA	NA
THR08_0205_S01	THR08_0205_S01	-0.445627	6.09212	blood	acute lymphoblastic leukemia	tumor	Leukemia	NA	26	NA	FALSE	14.7202	-3.64832	NA	NA	53	NA	NA	11.9	Unknown	NA	NA	NA
THR08_0167_S01	THR08_0167_S01	-0.786074	6.54991	blood	acute lymphoblastic leukemia	tumor	Leukemia	NA	26	NA	FALSE	14.1369	-3.84619	NA	NA	53	NA	NA	0.3	Unknown	NA	NA	NA
THR24_2098_S01	THR24_2098_S01	6.49715	-3.98176	bone	osteosarcoma	tumor	Bone Cancer	NA	42	NA	FALSE	5.49042	-0.0610989	NA	NA	14	NA	NA	10	Male	NA	NA	NA
TH06_0619_S01	TH06_0619_S01	8.21485	-0.578236	soft_tissue	angiosarcoma	tumor	Sarcoma	NA	28	NA	TRUE	5.04557	1.46951	NA	NA	14	NA	NA	4	Female	NA	NA	NA
THR29_0724_S01	THR29_0724_S01	12.7354	-9.70097	soft_tissue	alveolar rhabdomyosarcoma	tumor	Sarcoma	NA	34	NA	FALSE	5.64467	-2.54122	NA	NA	34	NA	NA	NA	Female	NA	NA	NA
THR24_2131_S01	THR24_2131_S01	-2.80823	7.62434	blood	acute lymphoblastic leukemia	tumor	Leukemia	NA	16	NA	FALSE	13.4746	-1.39189	NA	NA	24	NA	NA	17.92	Male	NA	NA	NA
TH27_1267_S01	TH27_1267_S01	5.21902	-5.50732	bone	osteosarcoma	tumor	Bone Cancer	NA	42	NA	FALSE	6.5253	-0.422536	NA	NA	35	NA	NA	3	Male	NA	NA	NA
TH27_0699_S03	TH27_0699_S03	5.21722	-5.66818	bone	osteosarcoma	tumor	Bone Cancer	NA	42	NA	FALSE	6.84305	-0.234372	NA	NA	35	NA	NA	24	Male	NA	NA	NA
TH27_0699_S02	TH27_0699_S02	5.5066	-4.81838	bone	osteosarcoma	tumor	Bone Cancer	NA	42	NA	FALSE	7.13143	-0.0928325	NA	NA	35	NA	NA	24	Male	NA	NA	NA
TH27_0699_S01	TH27_0699_S01	5.55883	-4.92094	bone	osteosarcoma	tumor	Bone Cancer	NA	42	NA	FALSE	6.76218	-0.082841	NA	NA	35	NA	NA	24	Male	NA	NA	NA
THR24_2118_S01	THR24_2118_S01	-2.76073	7.49662	blood	acute lymphoblastic leukemia	tumor	Leukemia	NA	16	NA	FALSE	14.0083	-2.08084	NA	NA	24	NA	NA	5.66	Male	NA	NA	NA
THR24_1922_S01	THR24_1922_S01	-1.47396	9.26488	blood	acute lymphoblastic leukemia	tumor	Leukemia	NA	59	NA	FALSE	13.9538	-1.30338	NA	NA	56	NA	NA	3.42	Male	NA	NA	NA
THR14_0298_S01	THR14_0298_S01	5.3543	-1.97641	central_nervous_system	glioma	tumor	Brain Cancer	NA	12	NA	TRUE	3.36769	10.3028	NA	NA	13	NA	NA	1.7	Female	NA	NA	NA
TH03_0146_S01	TH03_0146_S01	7.52524	-5.29498	soft_tissue	undifferentiated sarcoma NOS	tumor	Sarcoma	NA	38	NA	FALSE	4.75508	-0.0374073	NA	NA	26	NA	NA	9	Male	NA	NA	NA
THR24_2122_S01	THR24_2122_S01	-2.30694	5.91518	blood	acute lymphoblastic leukemia	tumor	Leukemia	NA	16	NA	FALSE	11.7859	-2.78957	NA	NA	24	NA	NA	NA	Male	NA	NA	NA
THR09_0224_S01	THR09_0224_S01	0.993173	-0.914157	lymphocyte	NA	tumor	Lymphoma	NA	40	NA	FALSE	7.70571	-6.76318	NA	NA	40	NA	NA	4	Male	NA	NA	NA
THR24_1540_S01	THR24_1540_S01	-5.69635	3.74311	blood	acute megakaryoblastic leukemia	tumor	Leukemia	NA	36	NA	FALSE	11.7442	4.35068	NA	NA	48	NA	NA	NA	Unknown	NA	NA	NA
THR24_1605_S01	THR24_1605_S01	-3.12646	6.85079	blood	acute lymphoblastic leukemia	tumor	Leukemia	NA	16	NA	FALSE	12.729	-1.82556	NA	NA	24	NA	NA	NA	Unknown	NA	NA	NA
THR24_1672_S01	THR24_1672_S01	-2.6038	7.34827	blood	acute lymphoblastic leukemia	tumor	Leukemia	NA	16	NA	FALSE	12.9236	-1.9758	NA	NA	24	NA	NA	NA	Unknown	NA	NA	NA
TARGET-40-PALKGN-01A-01R	TARGET-40-PALKGN-01A-01R	5.50091	-4.01802	bone	osteosarcoma	tumor	Bone Cancer	NA	63	NA	FALSE	6.39594	0.0531779	NA	NA	35	NA	NA	16.96	Male	NA	NA	NA
THR22_0599_S01	THR22_0599_S01	1.00281	-1.00399	lymphocyte	NA	tumor	Lymphoma	NA	40	NA	FALSE	7.63273	-6.60802	NA	NA	40	NA	NA	6	Male	NA	NA	NA
THR24_1940_S01	THR24_1940_S01	0.265842	-6.12054	central_nervous_system	glioma	tumor	Brain Cancer	NA	66	NA	FALSE	4.92201	13.6208	NA	NA	27	NA	NA	9.04	Male	NA	NA	NA
THR08_0197_S01	THR08_0197_S01	-2.54687	7.26354	blood	acute lymphoblastic leukemia	tumor	Leukemia	NA	16	NA	FALSE	14.6801	-3.73527	NA	NA	53	NA	NA	0.7	Unknown	NA	NA	NA
THR24_1728_S01	THR24_1728_S01	-3.49342	3.38519	blood	acute myeloid leukemia	tumor	Leukemia	NA	32	NA	FALSE	11.199	1.37967	NA	NA	18	NA	NA	7.27	Male	NA	NA	NA
THR24_2075_S01	THR24_2075_S01	-0.857205	-2.56733	central_nervous_system	medulloblastoma	tumor	Brain Cancer	NA	30	NA	FALSE	5.84038	9.02434	NA	NA	52	NA	NA	NA	Unknown	NA	NA	NA
TARGET-40-PAMJXS-01A-01R	TARGET-40-PAMJXS-01A-01R	5.55546	-5.3478	bone	osteosarcoma	tumor	Bone Cancer	NA	42	NA	FALSE	7.64111	-0.0193529	NA	NA	35	NA	NA	11.23	Male	NA	NA	NA
THR08_0161_S01	THR08_0161_S01	-0.667639	6.09158	blood	acute lymphoblastic leukemia	tumor	Leukemia	NA	26	NA	FALSE	14.5698	-3.54673	NA	NA	53	NA	NA	0.2	Unknown	NA	NA	NA
THR29_0755_S01	THR29_0755_S01	12.1322	-9.54971	soft_tissue	alveolar rhabdomyosarcoma	tumor	Sarcoma	NA	34	NA	FALSE	5.08573	-2.44707	NA	NA	34	NA	NA	4	Male	NA	NA	NA
THR29_0802_S01	THR29_0802_S01	13.3559	-9.95267	soft_tissue	alveolar rhabdomyosarcoma	tumor	Sarcoma	NA	34	NA	FALSE	6.13811	-2.47647	NA	NA	34	NA	NA	15	Male	NA	NA	NA
THR33_1146_S01	THR33_1146_S01	-1.8925	-1.96768	central_nervous_system	medulloblastoma	tumor	Brain Cancer	NA	30	NA	FALSE	8.99392	8.42643	NA	NA	42	NA	NA	8	Male	NA	NA	NA
THR24_1637_S01	THR24_1637_S01	-3.17905	6.60115	blood	acute lymphoblastic leukemia	tumor	Leukemia	NA	16	NA	FALSE	12.1057	-2.94422	NA	NA	24	NA	NA	NA	Unknown	NA	NA	NA
THR17_0390_S01	THR17_0390_S01	0.0772776	-2.65213	central_nervous_system	medulloblastoma	tumor	Brain Cancer	NA	30	NA	FALSE	6.05039	8.76611	NA	NA	52	NA	NA	7	Male	NA	NA	NA
THR19_0460_S01	THR19_0460_S01	-0.246389	-8.81339	central_nervous_system	glioma	tumor	Brain Cancer	NA	48	NA	FALSE	4.2635	12.7663	NA	NA	27	NA	NA	2	Female	NA	NA	NA
THR31_0898_S01	THR31_0898_S01	-2.29312	7.01153	blood	acute lymphoblastic leukemia	tumor	Leukemia	NA	16	NA	FALSE	13.7015	-1.67027	NA	NA	24	NA	NA	NA	Female	NA	NA	NA
THR24_1914_S01	THR24_1914_S01	-1.28467	9.3085	blood	acute lymphoblastic leukemia	tumor	Leukemia	NA	59	NA	FALSE	13.8528	-1.19843	NA	NA	56	NA	NA	16.02	Male	NA	NA	NA
TH27_1167_S01	TH27_1167_S01	11.3571	-0.973345	pancreas	acinar cell carcinoma	tumor	Pancreatic Cancer	NA	29	NA	FALSE	-3.77612	12.2037	NA	NA	32	NA	NA	13	Male	NA	NA	NA
THR22_0604_S01	THR22_0604_S01	0.556679	-0.722426	lymphocyte	NA	tumor	Lymphoma	NA	40	NA	FALSE	7.06813	-5.59204	NA	NA	40	NA	NA	47	Female	NA	NA	NA
TH34_1452_S01	TH34_1452_S01	-2.26216	-8.40692	central_nervous_system	ependymoma	tumor	Brain Cancer	NA	7	NA	FALSE	5.18463	14.7661	NA	NA	47	NA	NA	5	Male	NA	NA	NA
THR24_1887_S01	THR24_1887_S01	-1.68668	9.64073	blood	acute lymphoblastic leukemia	tumor	Leukemia	NA	59	NA	FALSE	14.6732	-1.45108	NA	NA	56	NA	NA	6.72	Female	NA	NA	NA
THR24_1660_S01	THR24_1660_S01	-2.19346	6.2503	blood	acute lymphoblastic leukemia	tumor	Leukemia	NA	16	NA	FALSE	12.3769	-2.3001	NA	NA	24	NA	NA	18.42	Male	NA	NA	NA
TH34_1240_S01	TH34_1240_S01	-2.41193	11.8574	bone	Ewing sarcoma	tumor	Bone Cancer	NA	51	NA	FALSE	4.1367	-0.359421	NA	NA	26	NA	NA	16	Male	NA	NA	NA
THR25_0638_S01	THR25_0638_S01	6.34941	-3.62901	bone	osteosarcoma	tumor	Bone Cancer	NA	42	NA	FALSE	6.15234	0.273783	NA	NA	14	NA	NA	26	Female	NA	NA	NA
THR19_0447_S01	THR19_0447_S01	-0.494792	-8.68396	central_nervous_system	glioma	tumor	Brain Cancer	NA	48	NA	FALSE	3.84216	12.7284	NA	NA	27	NA	NA	9	Male	NA	NA	NA
TH03_0288_S01	TH03_0288_S01	2.56373	-12.6206	peripheral_nervous_system	neuroblastoma	tumor	Neuroblastoma	NA	33	NA	FALSE	4.39696	7.56293	NA	NA	31	NA	NA	4	Male	NA	NA	NA
THR24_2061_S01	THR24_2061_S01	0.0134077	-5.00652	central_nervous_system	glioma	tumor	Brain Cancer	NA	61	NA	FALSE	4.16775	14.8354	NA	NA	27	NA	NA	NA	Unknown	NA	NA	NA
TH02_0653_S01	TH02_0653_S01	-0.0940105	-6.14643	central_nervous_system	glioma	tumor	Brain Cancer	NA	66	NA	FALSE	5.78148	12.6289	NA	NA	16	NA	NA	12	Male	NA	NA	NA
THR24_2117_S01	THR24_2117_S01	-3.16485	7.2502	blood	acute lymphoblastic leukemia	tumor	Leukemia	NA	16	NA	FALSE	13.8858	-2.03764	NA	NA	24	NA	NA	2	Female	NA	NA	NA
THR24_1896_S01	THR24_1896_S01	-1.71542	9.50736	blood	acute lymphoblastic leukemia	tumor	Leukemia	NA	59	NA	FALSE	14.9118	-1.54599	NA	NA	56	NA	NA	10.88	Female	NA	NA	NA
THR24_1630_S01	THR24_1630_S01	-3.14451	7.11932	blood	acute lymphoblastic leukemia	tumor	Leukemia	NA	16	NA	FALSE	12.2905	-2.68735	NA	NA	24	NA	NA	NA	Unknown	NA	NA	NA
THR24_1760_S01	THR24_1760_S01	3.50555	-3.3011	central_nervous_system	choroid plexus carcinoma	tumor	Brain Cancer	NA	53	NA	FALSE	-14.022	2.44914	NA	NA	60	NA	NA	NA	Unknown	NA	NA	NA
TARGET-40-PASYUK-01A-01R	TARGET-40-PASYUK-01A-01R	7.09664	-2.48137	bone	osteosarcoma	tumor	Bone Cancer	NA	12	NA	TRUE	6.28497	0.579875	NA	NA	35	NA	NA	16.25	Female	NA	NA	NA
THR33_0989_S01	THR33_0989_S01	-1.91288	-1.80116	central_nervous_system	medulloblastoma	tumor	Brain Cancer	NA	30	NA	FALSE	9.16834	8.35733	NA	NA	42	NA	NA	8	Male	NA	NA	NA
THR29_0764_S01	THR29_0764_S01	12.4717	-9.60364	soft_tissue	spindle cell/sclerosing rhabdomyosarcoma	tumor	Sarcoma	NA	34	NA	FALSE	5.45656	-2.28994	NA	NA	34	NA	NA	12	Male	NA	NA	NA
THR24_1787_S01	THR24_1787_S01	-3.05368	-8.86032	central_nervous_system	ependymoma	tumor	Brain Cancer	NA	7	NA	FALSE	5.64126	15.9277	NA	NA	47	NA	NA	NA	Unknown	NA	NA	NA
THR24_1752_S01	THR24_1752_S01	3.42264	-3.29234	central_nervous_system	choroid plexus carcinoma	tumor	Brain Cancer	NA	53	NA	FALSE	-14.2072	2.47827	NA	NA	60	NA	NA	NA	Unknown	NA	NA	NA
THR24_2008_S01	THR24_2008_S01	-2.63879	7.33621	blood	acute lymphoblastic leukemia	tumor	Leukemia	NA	16	NA	FALSE	13.9296	-2.09601	NA	NA	24	NA	NA	3.72	Male	NA	NA	NA
THR15_0339_S01	THR15_0339_S01	4.52889	-5.89279	bone	osteosarcoma	tumor	Bone Cancer	NA	42	NA	FALSE	7.2727	-0.0987727	NA	NA	35	NA	NA	NA	Female	NA	NA	NA
THR24_1906_S01	THR24_1906_S01	-1.5759	9.56241	blood	acute lymphoblastic leukemia	tumor	Leukemia	NA	59	NA	FALSE	15.0815	-1.97801	NA	NA	56	NA	NA	4.06	Male	NA	NA	NA
THR24_1799_S01	THR24_1799_S01	-1.96296	-8.29032	central_nervous_system	ependymoma	tumor	Brain Cancer	NA	7	NA	FALSE	5.16208	12.127	NA	NA	47	NA	NA	1.7	Female	NA	NA	NA
THR24_1860_S01	THR24_1860_S01	-2.60063	5.94375	blood	acute lymphoblastic leukemia	tumor	Leukemia	NA	16	NA	FALSE	11.9228	-2.56101	NA	NA	24	NA	NA	16.14	Male	NA	NA	NA
THR24_2042_S01	THR24_2042_S01	-0.651365	-9.07696	central_nervous_system	glioma	tumor	Brain Cancer	NA	48	NA	FALSE	4.22985	13.7068	NA	NA	27	NA	NA	5.65	Male	NA	NA	NA
TH38_1437_S03	TH38_1437_S03	-1.28216	-5.53483	central_nervous_system	medulloblastoma	tumor	Brain Cancer	NA	61	NA	FALSE	6.74123	12.94	NA	NA	16	NA	NA	11	Male	NA	NA	NA
TH27_1403_S01	TH27_1403_S01	2.71101	-12.8493	peripheral_nervous_system	neuroblastoma	tumor	Neuroblastoma	NA	33	NA	FALSE	3.15498	8.11614	NA	NA	31	NA	NA	3	Male	NA	NA	NA
THR24_2000_S01	THR24_2000_S01	-1.36606	-8.89855	central_nervous_system	glioma	tumor	Brain Cancer	NA	48	NA	FALSE	5.03165	13.9163	NA	NA	27	NA	NA	NA	Unknown	NA	NA	NA
THR31_0883_S01	THR31_0883_S01	2.66341	-13.0935	peripheral_nervous_system	neuroblastoma	tumor	Neuroblastoma	NA	33	NA	FALSE	3.18678	8.47154	NA	NA	31	NA	NA	NA	Female	NA	NA	NA
THR24_2045_S01	THR24_2045_S01	-0.696138	-8.47383	central_nervous_system	glioma	tumor	Brain Cancer	NA	48	NA	FALSE	4.07284	14.123	NA	NA	27	NA	NA	11.37	Female	NA	NA	NA
THR24_2090_S01	THR24_2090_S01	5.77566	-4.47425	bone	osteosarcoma	tumor	Bone Cancer	NA	42	NA	FALSE	6.16594	-0.327304	NA	NA	35	NA	NA	NA	Female	NA	NA	NA
THR24_1651_S01	THR24_1651_S01	-4.72431	3.56289	blood	acute lymphoblastic leukemia	tumor	Leukemia	NA	36	NA	FALSE	12.8298	2.34313	NA	NA	19	NA	NA	NA	Unknown	NA	NA	NA
THR08_0185_S01	THR08_0185_S01	-0.734494	6.15038	blood	acute lymphoblastic leukemia	tumor	Leukemia	NA	26	NA	FALSE	14.0821	-3.94143	NA	NA	53	NA	NA	0.2	Unknown	NA	NA	NA
THR24_1834_S01	THR24_1834_S01	-2.88824	-8.96178	central_nervous_system	ependymoma	tumor	Brain Cancer	NA	7	NA	FALSE	5.95089	15.7754	NA	NA	47	NA	NA	5.64	Female	NA	NA	NA
THR24_1747_S01	THR24_1747_S01	3.39502	-3.32552	central_nervous_system	choroid plexus carcinoma	tumor	Brain Cancer	NA	53	NA	FALSE	-14.1678	2.49468	NA	NA	60	NA	NA	NA	Unknown	NA	NA	NA
THR24_1871_S01	THR24_1871_S01	-1.32076	7.5022	blood	acute lymphoblastic leukemia	tumor	Leukemia	NA	16	NA	FALSE	13.4932	-1.85232	NA	NA	24	NA	NA	10.93	Male	NA	NA	NA
TH03_0013_S01	TH03_0013_S01	-2.73435	7.2687	blood	acute lymphoblastic leukemia	tumor	Leukemia	NA	16	NA	FALSE	12.4479	-0.876597	NA	NA	23	NA	NA	5	Male	NA	NA	NA
TH03_0013_S02	TH03_0013_S02	-2.68696	7.38733	blood	acute lymphoblastic leukemia	tumor	Leukemia	NA	16	NA	FALSE	12.448	-1.18253	NA	NA	23	NA	NA	5	Male	NA	NA	NA
THR24_2013_S01	THR24_2013_S01	-1.55789	6.74266	blood	acute lymphoblastic leukemia	tumor	Leukemia	NA	16	NA	FALSE	14.2163	-3.68483	NA	NA	53	NA	NA	NA	Unknown	NA	NA	NA
THR14_0320_S01	THR14_0320_S01	-2.53969	-7.80125	central_nervous_system	glioma	tumor	Brain Cancer	NA	7	NA	FALSE	3.64595	11.8211	NA	NA	13	NA	NA	1.4	Male	NA	NA	NA
THR24_2065_S01	THR24_2065_S01	-1.25495	-8.57734	central_nervous_system	glioma	tumor	Brain Cancer	NA	7	NA	FALSE	4.92418	13.842	NA	NA	27	NA	NA	NA	Unknown	NA	NA	NA
THR24_1678_S01	THR24_1678_S01	-3.31056	6.90554	blood	acute lymphoblastic leukemia	tumor	Leukemia	NA	16	NA	FALSE	12.1988	-2.82968	NA	NA	24	NA	NA	NA	Unknown	NA	NA	NA
THR22_0589_S01	THR22_0589_S01	0.655456	-0.547357	lymphocyte	NA	tumor	Lymphoma	NA	40	NA	FALSE	7.06192	-5.42515	NA	NA	40	NA	NA	72	Male	NA	NA	NA
THR39_1363_S01	THR39_1363_S01	4.87614	-3.91235	soft_tissue	synovial sarcoma	tumor	Sarcoma	NA	63	NA	FALSE	4.64279	-0.263391	NA	NA	26	NA	NA	NA	Unknown	NA	NA	NA
THR24_2113_S01	THR24_2113_S01	-2.95632	7.738	blood	acute lymphoblastic leukemia	tumor	Leukemia	NA	16	NA	FALSE	13.5091	-1.6673	NA	NA	24	NA	NA	5.86	Male	NA	NA	NA
THR24_2033_S01	THR24_2033_S01	-0.519054	-8.67043	central_nervous_system	glioma	tumor	Brain Cancer	NA	48	NA	FALSE	4.50652	13.7134	NA	NA	27	NA	NA	NA	Unknown	NA	NA	NA
TH34_1445_S02	TH34_1445_S02	-0.994596	-9.28772	central_nervous_system	glioma	tumor	Brain Cancer	NA	48	NA	FALSE	4.8152	13.3127	NA	NA	27	NA	NA	7	Female	NA	NA	NA
THR08_0214_S01	THR08_0214_S01	-1.35459	2.14421	blood	acute myeloid leukemia	tumor	Leukemia	NA	45	NA	FALSE	11.2974	0.89913	NA	NA	18	NA	NA	11.1	Unknown	NA	NA	NA
THR17_0393_S01	THR17_0393_S01	-0.509913	-2.59119	central_nervous_system	medulloblastoma	tumor	Brain Cancer	NA	30	NA	FALSE	5.86082	8.84485	NA	NA	52	NA	NA	4	Female	NA	NA	NA
THR24_1989_S01	THR24_1989_S01	-0.739417	-4.93091	central_nervous_system	glioma	tumor	Brain Cancer	NA	61	NA	FALSE	6.20458	13.1248	NA	NA	25	NA	NA	NA	Unknown	NA	NA	NA
THR24_1807_S01	THR24_1807_S01	-1.72628	-8.50871	central_nervous_system	ependymoma	tumor	Brain Cancer	NA	7	NA	FALSE	5.38589	14.882	NA	NA	47	NA	NA	NA	Unknown	NA	NA	NA
THR33_0994_S01	THR33_0994_S01	-1.93034	-1.90003	central_nervous_system	medulloblastoma	tumor	Brain Cancer	NA	30	NA	FALSE	9.2166	8.31217	NA	NA	42	NA	NA	8	Male	NA	NA	NA
TH03_0290_S01	TH03_0290_S01	-1.81456	-8.47151	central_nervous_system	glioma	tumor	Brain Cancer	NA	7	NA	FALSE	4.21365	11.2775	NA	NA	13	NA	NA	5	Female	NA	NA	NA
TH02_0076_S01	TH02_0076_S01	4.99937	-1.85074	central_nervous_system	glioblastoma multiforme	tumor	Brain Cancer	NA	12	NA	TRUE	6.52367	10.1571	NA	NA	16	NA	NA	9	Male	NA	NA	NA
THR31_0937_S01	THR31_0937_S01	4.66098	-4.02593	bone	Ewing sarcoma	tumor	Bone Cancer	NA	63	NA	FALSE	4.82613	-0.239137	NA	NA	26	NA	NA	NA	Male	NA	NA	NA
THR29_0733_S01	THR29_0733_S01	12.3093	-9.51753	soft_tissue	embryonal rhabdomyosarcoma	tumor	Sarcoma	NA	34	NA	FALSE	5.02729	-2.17075	NA	NA	34	NA	NA	6	Female	NA	NA	NA
THR29_0773_S01	THR29_0773_S01	13.0939	-9.62234	soft_tissue	alveolar rhabdomyosarcoma	tumor	Sarcoma	NA	34	NA	FALSE	6.23187	-2.30479	NA	NA	34	NA	NA	1	Male	NA	NA	NA
TH16_2193_S01	TH16_2193_S01	-2.29887	7.07925	blood	acute lymphoblastic leukemia	tumor	Leukemia	NA	16	NA	FALSE	12.8961	-1.12611	NA	NA	23	NA	NA	NA	Unknown	NA	NA	NA
THR24_1882_S01	THR24_1882_S01	-1.78327	9.67933	blood	acute lymphoblastic leukemia	tumor	Leukemia	NA	59	NA	FALSE	14.7813	-1.7042	NA	NA	56	NA	NA	3.89	Female	NA	NA	NA
THR24_1950_S01	THR24_1950_S01	-1.16001	-9.30468	central_nervous_system	glioma	tumor	Brain Cancer	NA	48	NA	FALSE	4.93743	13.962	NA	NA	27	NA	NA	9.87	Female	NA	NA	NA
TH38_1425_S02	TH38_1425_S02	6.72365	-2.32934	soft_tissue	sarcoma	tumor	Sarcoma	NA	12	NA	TRUE	5.39612	0.62153	NA	NA	14	NA	NA	1.66	Female	NA	NA	NA
THR24_2055_S01	THR24_2055_S01	-0.523426	-5.8777	central_nervous_system	glioma	tumor	Brain Cancer	NA	61	NA	FALSE	4.28886	14.5616	NA	NA	27	NA	NA	NA	Unknown	NA	NA	NA
THR24_1720_S01	THR24_1720_S01	-3.43421	3.37286	blood	acute myeloid leukemia	tumor	Leukemia	NA	32	NA	FALSE	11.788	1.72278	NA	NA	18	NA	NA	6.57	Female	NA	NA	NA
THR24_1488_S01	THR24_1488_S01	-4.90739	3.63668	blood	acute megakaryoblastic leukemia	tumor	Leukemia	NA	36	NA	FALSE	12.4478	3.53611	NA	NA	48	NA	NA	NA	Unknown	NA	NA	NA
THR24_2101_S01	THR24_2101_S01	5.311	-5.3639	bone	osteosarcoma	tumor	Bone Cancer	NA	42	NA	FALSE	7.05742	-0.330612	NA	NA	35	NA	NA	9.76	Male	NA	NA	NA
THR24_1951_S01	THR24_1951_S01	-0.765705	-6.37526	central_nervous_system	glioma	tumor	Brain Cancer	NA	61	NA	FALSE	5.27301	13.8666	NA	NA	27	NA	NA	7.49	Male	NA	NA	NA
THR24_1613_S01	THR24_1613_S01	-3.34283	6.65635	blood	acute lymphoblastic leukemia	tumor	Leukemia	NA	16	NA	FALSE	12.33	-2.87996	NA	NA	24	NA	NA	16.31	Male	NA	NA	NA
THR31_0929_S01	THR31_0929_S01	11.7848	-3.36695	ovary	ovarian serous cystadenocarcinoma	tumor	Ovarian Cancer	NA	2	NA	FALSE	-0.471273	3.37431	NA	NA	10	NA	NA	NA	Female	NA	NA	NA
THR11_0260_S01	THR11_0260_S01	0.120314	-4.57752	central_nervous_system	dysembryoplastic neuroepithelial tumor	tumor	Brain Cancer	NA	61	NA	FALSE	6.5971	13.6341	NA	NA	25	NA	NA	12	Male	NA	NA	NA
THR24_2040_S01	THR24_2040_S01	-0.652191	-9.18617	central_nervous_system	glioma	tumor	Brain Cancer	NA	48	NA	FALSE	4.42374	13.4186	NA	NA	27	NA	NA	9.75	Female	NA	NA	NA
THR08_0177_S01	THR08_0177_S01	-0.452316	6.0798	blood	acute lymphoblastic leukemia	tumor	Leukemia	NA	26	NA	FALSE	14.2419	-3.8994	NA	NA	53	NA	NA	0.6	Unknown	NA	NA	NA
THR24_1856_S01	THR24_1856_S01	-2.44832	6.06846	blood	acute lymphoblastic leukemia	tumor	Leukemia	NA	16	NA	FALSE	12.0096	-2.68635	NA	NA	24	NA	NA	16.85	Male	NA	NA	NA
TARGET-40-0A4I5B-01A-01R	TARGET-40-0A4I5B-01A-01R	5.54201	-5.19333	bone	osteosarcoma	tumor	Bone Cancer	NA	42	NA	FALSE	7.15906	-0.341884	NA	NA	35	NA	NA	20.86	Male	NA	NA	NA
THR24_2076_S01	THR24_2076_S01	-0.269611	-2.17506	central_nervous_system	medulloblastoma	tumor	Brain Cancer	NA	30	NA	FALSE	5.49073	9.35299	NA	NA	52	NA	NA	NA	Unknown	NA	NA	NA
THR31_0930_S01	THR31_0930_S01	17.5244	-7.91824	liver	hepatocellular carcinoma	tumor	Liver Cancer	NA	14	NA	FALSE	-2.11105	6.52033	NA	NA	9	NA	NA	NA	Female	NA	NA	NA
THR33_1115_S01	THR33_1115_S01	-1.70144	-0.153913	central_nervous_system	medulloblastoma	tumor	Brain Cancer	NA	30	NA	FALSE	9.52209	8.80281	NA	NA	42	NA	NA	20	Male	NA	NA	NA
THR22_0582_S01	THR22_0582_S01	1.19887	-1.03791	lymphocyte	NA	tumor	Lymphoma	NA	40	NA	FALSE	7.72833	-6.56665	NA	NA	40	NA	NA	8	Male	NA	NA	NA
THR24_1463_S01	THR24_1463_S01	-5.5761	3.86236	blood	acute megakaryoblastic leukemia	tumor	Leukemia	NA	36	NA	FALSE	11.2527	4.02057	NA	NA	48	NA	NA	1	Male	NA	NA	NA
THR39_1370_S01	THR39_1370_S01	4.93967	-3.7616	soft_tissue	synovial sarcoma	tumor	Sarcoma	NA	63	NA	FALSE	4.51102	-0.514046	NA	NA	26	NA	NA	NA	Unknown	NA	NA	NA
THR15_0328_S01	THR15_0328_S01	6.01044	-4.58631	bone	osteosarcoma	tumor	Bone Cancer	NA	42	NA	FALSE	7.28069	0.0277707	NA	NA	35	NA	NA	NA	Male	NA	NA	NA
THR24_1486_S01	THR24_1486_S01	-4.79902	3.53976	blood	acute megakaryoblastic leukemia	tumor	Leukemia	NA	36	NA	FALSE	12.54	3.3946	NA	NA	48	NA	NA	NA	Unknown	NA	NA	NA
THR24_1974_S01	THR24_1974_S01	-1.12708	-9.25117	central_nervous_system	glioma	tumor	Brain Cancer	NA	48	NA	FALSE	4.24077	13.7521	NA	NA	27	NA	NA	NA	Female	NA	NA	NA
TARGET-40-PASNZV-01A-01R	TARGET-40-PASNZV-01A-01R	4.7321	-6.03762	bone	osteosarcoma	tumor	Bone Cancer	NA	42	NA	FALSE	7.45896	-0.116236	NA	NA	35	NA	NA	16.29	Male	NA	NA	NA
THR20_0515_S01	THR20_0515_S01	-0.17574	-2.29897	central_nervous_system	medulloblastoma	tumor	Brain Cancer	NA	30	NA	FALSE	6.31222	9.16405	NA	NA	52	NA	NA	9	Male	NA	NA	NA
THR24_1762_S01	THR24_1762_S01	3.39895	-3.41438	central_nervous_system	choroid plexus carcinoma	tumor	Brain Cancer	NA	53	NA	FALSE	-14.1737	2.52483	NA	NA	60	NA	NA	NA	Unknown	NA	NA	NA
THR24_2173_S01	THR24_2173_S01	12.9298	-10.0041	soft_tissue	NA	tumor	Sarcoma	NA	34	NA	FALSE	5.50176	-2.84748	NA	NA	34	NA	NA	16.6667	Female	NA	NA	NA
THR24_1877_S01	THR24_1877_S01	-1.41012	9.21906	blood	acute lymphoblastic leukemia	tumor	Leukemia	NA	59	NA	FALSE	14.559	-1.36223	NA	NA	56	NA	NA	3.58	Female	NA	NA	NA
THR24_1539_S01	THR24_1539_S01	-5.10578	3.76714	blood	acute megakaryoblastic leukemia	tumor	Leukemia	NA	36	NA	FALSE	12.4868	3.64051	NA	NA	48	NA	NA	NA	Unknown	NA	NA	NA
THR24_2014_S01	THR24_2014_S01	-0.746083	6.50314	blood	acute lymphoblastic leukemia	tumor	Leukemia	NA	26	NA	FALSE	14.4743	-3.44239	NA	NA	53	NA	NA	NA	Unknown	NA	NA	NA
THR31_0913_S01	THR31_0913_S01	5.62789	-2.8744	bone	melanotic neuroectodermal tumor	tumor	Bone Cancer	NA	53	NA	FALSE	4.75438	0.0489431	NA	NA	26	NA	NA	NA	Female	NA	NA	NA
TH02_0092_S01	TH02_0092_S01	-2.20935	-8.25747	central_nervous_system	glioma	tumor	Brain Cancer	NA	7	NA	FALSE	4.36888	12.1213	NA	NA	13	NA	NA	11	Male	NA	NA	NA
THR31_1392_S01	THR31_1392_S01	4.70574	-3.81919	soft_tissue	synovial sarcoma	tumor	Sarcoma	NA	63	NA	FALSE	4.58463	-0.519948	NA	NA	26	NA	NA	NA	Male	NA	NA	NA
THR08_0181_S01	THR08_0181_S01	-1.10064	6.12608	blood	acute lymphoblastic leukemia	tumor	Leukemia	NA	26	NA	FALSE	14.131	-3.78018	NA	NA	53	NA	NA	0.7	Unknown	NA	NA	NA
THR24_1536_S01	THR24_1536_S01	-5.59477	3.79792	blood	acute megakaryoblastic leukemia	tumor	Leukemia	NA	36	NA	FALSE	11.5842	4.31472	NA	NA	48	NA	NA	NA	Unknown	NA	NA	NA
THR31_0928_S01	THR31_0928_S01	17.1665	-5.8094	adrenal	adrenocortical carcinoma	tumor	Adrenal Cancer	NA	35	NA	FALSE	0.7812	6.3724	NA	NA	43	NA	NA	NA	Female	NA	NA	NA
THR24_1479_S01	THR24_1479_S01	-5.4694	4.13983	blood	acute megakaryoblastic leukemia	tumor	Leukemia	NA	36	NA	FALSE	11.846	4.16543	NA	NA	48	NA	NA	NA	Unknown	NA	NA	NA
THR24_1499_S01	THR24_1499_S01	-5.80638	3.76814	blood	acute megakaryoblastic leukemia	tumor	Leukemia	NA	36	NA	FALSE	12.1399	4.00852	NA	NA	48	NA	NA	NA	Unknown	NA	NA	NA
THR24_1825_S01	THR24_1825_S01	-2.38603	-8.06894	central_nervous_system	ependymoma	tumor	Brain Cancer	NA	7	NA	FALSE	5.32442	15.7775	NA	NA	47	NA	NA	1.35	Male	NA	NA	NA
THR30_0855_S01	THR30_0855_S01	-2.40321	11.8547	bone	Ewing sarcoma	tumor	Bone Cancer	NA	51	NA	FALSE	-10.8228	10.1328	NA	NA	51	NA	NA	12	Male	NA	NA	NA
THR08_0174_S01	THR08_0174_S01	1.48568	-0.928191	blood	acute lymphoblastic leukemia	tumor	Leukemia	NA	40	NA	FALSE	13.9798	-3.81826	NA	NA	53	NA	NA	0.6	Unknown	NA	NA	NA
THR24_2031_S01	THR24_2031_S01	-0.515171	-8.95626	central_nervous_system	glioma	tumor	Brain Cancer	NA	48	NA	FALSE	4.61922	13.2788	NA	NA	27	NA	NA	17.99	Female	NA	NA	NA
THR24_1521_S01	THR24_1521_S01	-5.58744	4.02101	blood	acute megakaryoblastic leukemia	tumor	Leukemia	NA	36	NA	FALSE	11.6719	4.29155	NA	NA	48	NA	NA	0.56	Male	NA	NA	NA
THR24_1985_S01	THR24_1985_S01	-1.8353	-9.02432	central_nervous_system	glioma	tumor	Brain Cancer	NA	7	NA	FALSE	3.90212	13.5455	NA	NA	27	NA	NA	0.35	Male	NA	NA	NA
TH06_1172_S01	TH06_1172_S01	5.83384	-4.01182	bone	osteosarcoma	tumor	Bone Cancer	NA	42	NA	FALSE	7.16647	-0.411083	NA	NA	35	NA	NA	17	Male	NA	NA	NA
THR24_1763_S01	THR24_1763_S01	-0.977107	7.22703	blood	acute lymphoblastic leukemia	tumor	Leukemia	NA	26	NA	FALSE	13.8453	-3.7899	NA	NA	53	NA	NA	12.41	Male	NA	NA	NA
THR24_1698_S01	THR24_1698_S01	-1.40569	7.34982	blood	acute lymphoblastic leukemia	tumor	Leukemia	NA	16	NA	FALSE	13.9092	-2.86287	NA	NA	24	NA	NA	14.51	Male	NA	NA	NA
THR31_0872_S01	THR31_0872_S01	12.8371	-10.1871	soft_tissue	NA	tumor	Sarcoma	NA	34	NA	FALSE	5.50693	-2.49402	NA	NA	34	NA	NA	NA	Male	NA	NA	NA
THR24_1664_S01	THR24_1664_S01	-5.18797	1.02233	blood	acute lymphoblastic leukemia	tumor	Leukemia	NA	41	NA	FALSE	10.5794	1.79796	NA	NA	18	NA	NA	NA	Unknown	NA	NA	NA
THR29_0730_S01	THR29_0730_S01	12.9393	-9.42443	soft_tissue	embryonal rhabdomyosarcoma	tumor	Sarcoma	NA	34	NA	FALSE	6.21239	-2.12109	NA	NA	34	NA	NA	13	Male	NA	NA	NA
THR08_0218_S01	THR08_0218_S01	-1.57764	2.07819	blood	acute myeloid leukemia	tumor	Leukemia	NA	45	NA	FALSE	11.3132	0.712306	NA	NA	18	NA	NA	14.3	Unknown	NA	NA	NA
TH27_1273_S01	TH27_1273_S01	6.06486	-2.46645	bone	osteosarcoma	tumor	Bone Cancer	NA	12	NA	TRUE	6.87581	0.562906	NA	NA	35	NA	NA	19	Male	NA	NA	NA
TH03_0006_S03	TH03_0006_S03	12.0041	-9.36172	soft_tissue	NA	tumor	Sarcoma	NA	34	NA	FALSE	4.86305	-1.32965	NA	NA	26	NA	NA	7	Female	NA	NA	NA
TH03_0006_S01	TH03_0006_S01	11.7778	-9.22485	soft_tissue	NA	tumor	Sarcoma	NA	34	NA	FALSE	4.52522	-1.16938	NA	NA	26	NA	NA	7	Female	NA	NA	NA
THR30_0839_S01	THR30_0839_S01	-2.27479	12.0887	bone	Ewing sarcoma	tumor	Bone Cancer	NA	51	NA	FALSE	-11.0291	10.0417	NA	NA	51	NA	NA	2	Male	NA	NA	NA
THR31_0890_S01	THR31_0890_S01	-5.2189	3.54387	blood	acute lymphoblastic leukemia	tumor	Leukemia	NA	36	NA	FALSE	12.5114	1.32119	NA	NA	18	NA	NA	NA	Male	NA	NA	NA
TARGET-40-PAKZZK-01A-01R	TARGET-40-PAKZZK-01A-01R	4.71683	-5.90316	bone	osteosarcoma	tumor	Bone Cancer	NA	42	NA	FALSE	6.66113	-0.392827	NA	NA	35	NA	NA	13.33	Male	NA	NA	NA
TARGET-40-0A4I3S-01A-01R	TARGET-40-0A4I3S-01A-01R	6.30298	-2.37391	bone	osteosarcoma	tumor	Bone Cancer	NA	12	NA	TRUE	7.08812	-0.587766	NA	NA	35	NA	NA	22.78	Male	NA	NA	NA
THR29_0774_S01	THR29_0774_S01	13.0879	-10.6671	soft_tissue	alveolar rhabdomyosarcoma	tumor	Sarcoma	NA	34	NA	FALSE	5.8747	-2.75374	NA	NA	34	NA	NA	17	Male	NA	NA	NA
TH02_0088_S01	TH02_0088_S01	-1.01778	-8.38055	central_nervous_system	glioma	tumor	Brain Cancer	NA	7	NA	FALSE	6.95989	9.75036	NA	NA	42	NA	NA	15	Male	NA	NA	NA
THR24_1733_S01	THR24_1733_S01	-3.49419	2.91712	blood	acute myeloid leukemia	tumor	Leukemia	NA	32	NA	FALSE	12.4662	1.46218	NA	NA	18	NA	NA	NA	Male	NA	NA	NA
THR17_0396_S01	THR17_0396_S01	-0.652082	-2.51666	central_nervous_system	medulloblastoma	tumor	Brain Cancer	NA	30	NA	FALSE	5.86715	9.33538	NA	NA	52	NA	NA	3.2	Male	NA	NA	NA
THR33_1136_S01	THR33_1136_S01	-1.92799	-2.85995	central_nervous_system	medulloblastoma	tumor	Brain Cancer	NA	30	NA	FALSE	9.07712	8.38266	NA	NA	42	NA	NA	4	Male	NA	NA	NA
THR24_1881_S01	THR24_1881_S01	-1.32356	9.17887	blood	acute lymphoblastic leukemia	tumor	Leukemia	NA	59	NA	FALSE	14.1245	-1.22293	NA	NA	56	NA	NA	4.54	Male	NA	NA	NA
THR31_0938_S01	THR31_0938_S01	18.7051	-5.67218	liver	hepatocellular carcinoma	tumor	Liver Cancer	NA	35	NA	FALSE	-3.71599	5.66935	NA	NA	9	NA	NA	NA	Female	NA	NA	NA
THR22_0595_S01	THR22_0595_S01	-0.0379805	-0.123144	lymphocyte	NA	tumor	Lymphoma	NA	40	NA	FALSE	7.45	-6.05314	NA	NA	40	NA	NA	16	Male	NA	NA	NA
THR31_0877_S01	THR31_0877_S01	-4.4648	1.73617	blood	acute lymphoblastic leukemia	tumor	Leukemia	NA	41	NA	FALSE	12.5519	1.68333	NA	NA	18	NA	NA	NA	Female	NA	NA	NA
THR24_2043_S01	THR24_2043_S01	-0.91393	-9.16583	central_nervous_system	glioma	tumor	Brain Cancer	NA	48	NA	FALSE	4.2644	13.5052	NA	NA	27	NA	NA	5.33	Female	NA	NA	NA
THR24_1522_S01	THR24_1522_S01	-5.48199	3.81899	blood	acute megakaryoblastic leukemia	tumor	Leukemia	NA	36	NA	FALSE	11.9606	4.3076	NA	NA	48	NA	NA	0.67	Female	NA	NA	NA
THR11_0262_S01	THR11_0262_S01	-0.0642049	-4.99873	central_nervous_system	glioma	tumor	Brain Cancer	NA	61	NA	FALSE	4.38015	14.8813	NA	NA	27	NA	NA	19	Female	NA	NA	NA
THR31_0933_S01	THR31_0933_S01	18.0232	-5.93829	liver	fibrolamellar hepatocellular carcinoma	tumor	Liver Cancer	NA	35	NA	FALSE	-2.90322	5.74184	NA	NA	9	NA	NA	NA	Female	NA	NA	NA
THR24_2021_S01	THR24_2021_S01	-0.733472	-7.32406	central_nervous_system	glioma	tumor	Brain Cancer	NA	48	NA	FALSE	4.37646	14.0995	NA	NA	27	NA	NA	NA	Unknown	NA	NA	NA
THR32_0949_S01	THR32_0949_S01	7.45484	-5.27246	central_nervous_system	supratentorial embryonal tumor NOS	tumor	Brain Cancer	NA	38	NA	FALSE	4.43455	0.0257212	NA	NA	26	NA	NA	2	Female	NA	NA	NA
THR24_1922_S02	THR24_1922_S02	-1.59609	9.49132	blood	acute lymphoblastic leukemia	tumor	Leukemia	NA	59	NA	FALSE	14.579	-1.70031	NA	NA	56	NA	NA	3.42	Male	NA	NA	NA
THR24_1868_S01	THR24_1868_S01	-2.03209	7.24762	blood	acute lymphoblastic leukemia	tumor	Leukemia	NA	16	NA	FALSE	13.7208	-1.58624	NA	NA	24	NA	NA	NA	Unknown	NA	NA	NA
THR19_0441_S01	THR19_0441_S01	-0.536329	-8.82589	central_nervous_system	glioma	tumor	Brain Cancer	NA	48	NA	FALSE	4.00712	12.8426	NA	NA	27	NA	NA	2	Male	NA	NA	NA
THR24_1640_S01	THR24_1640_S01	-3.24805	6.41667	blood	acute lymphoblastic leukemia	tumor	Leukemia	NA	16	NA	FALSE	11.7237	-2.57528	NA	NA	24	NA	NA	NA	Unknown	NA	NA	NA
TH03_0118_S01	TH03_0118_S01	-3.93307	1.26344	blood	acute myeloid leukemia	tumor	Leukemia	NA	41	NA	FALSE	11.7176	1.9346	NA	NA	18	NA	NA	4	Female	NA	NA	NA
THR24_1696_S01	THR24_1696_S01	-1.33447	7.34002	blood	acute lymphoblastic leukemia	tumor	Leukemia	NA	16	NA	FALSE	13.8306	-2.7857	NA	NA	24	NA	NA	5.45	Female	NA	NA	NA
THR24_1915_S01	THR24_1915_S01	-1.52574	9.5032	blood	acute lymphoblastic leukemia	tumor	Leukemia	NA	59	NA	FALSE	14.4007	-1.52198	NA	NA	56	NA	NA	3.69	Male	NA	NA	NA
THR24_1596_S01	THR24_1596_S01	-2.68779	7.23336	blood	acute lymphoblastic leukemia	tumor	Leukemia	NA	16	NA	FALSE	12.7943	-1.78612	NA	NA	24	NA	NA	14.58	Female	NA	NA	NA
THR17_0388_S01	THR17_0388_S01	-0.452914	-2.30956	central_nervous_system	medulloblastoma	tumor	Brain Cancer	NA	30	NA	FALSE	5.63009	9.37017	NA	NA	52	NA	NA	29	Male	NA	NA	NA
THR30_0819_S01	THR30_0819_S01	-2.41604	11.8725	bone	Ewing sarcoma	tumor	Bone Cancer	NA	51	NA	FALSE	-11.0042	10.2899	NA	NA	51	NA	NA	14	Male	NA	NA	NA
THR30_0836_S01	THR30_0836_S01	-2.61166	11.6969	bone	Ewing sarcoma	tumor	Bone Cancer	NA	51	NA	FALSE	-10.6653	9.9879	NA	NA	51	NA	NA	14	Female	NA	NA	NA
THR18_0404_S01	THR18_0404_S01	-0.327905	-2.53834	central_nervous_system	medulloblastoma	tumor	Brain Cancer	NA	30	NA	FALSE	5.96931	9.05255	NA	NA	52	NA	NA	8	Male	NA	NA	NA
TH06_0648_S01	TH06_0648_S01	-2.67115	7.7266	blood	acute lymphoblastic leukemia	tumor	Leukemia	NA	16	NA	FALSE	12.9734	-0.97294	NA	NA	23	NA	NA	5	Male	NA	NA	NA
THR14_0301_S01	THR14_0301_S01	-2.03767	-8.31427	central_nervous_system	glioma	tumor	Brain Cancer	NA	7	NA	FALSE	3.16511	11.4775	NA	NA	13	NA	NA	16.2	Male	NA	NA	NA
TH06_0620_S01	TH06_0620_S01	-0.553813	-6.01097	central_nervous_system	gliomatosis cerebri	tumor	Brain Cancer	NA	7	NA	FALSE	5.91719	13.4002	NA	NA	25	NA	NA	16	Male	NA	NA	NA
THR24_1469_S01	THR24_1469_S01	-5.25523	3.86596	blood	acute megakaryoblastic leukemia	tumor	Leukemia	NA	36	NA	FALSE	11.0865	3.30203	NA	NA	48	NA	NA	NA	Unknown	NA	NA	NA
THR19_0453_S01	THR19_0453_S01	-0.322976	-8.75225	central_nervous_system	glioma	tumor	Brain Cancer	NA	48	NA	FALSE	4.22202	12.8518	NA	NA	27	NA	NA	5	Female	NA	NA	NA
THR29_0725_S01	THR29_0725_S01	12.7313	-9.68483	soft_tissue	embryonal rhabdomyosarcoma	tumor	Sarcoma	NA	34	NA	FALSE	5.17436	-2.4667	NA	NA	34	NA	NA	NA	Female	NA	NA	NA
THR20_0519_S01	THR20_0519_S01	-1.885	-1.8672	central_nervous_system	medulloblastoma	tumor	Brain Cancer	NA	30	NA	FALSE	8.63619	8.75523	NA	NA	42	NA	NA	3	Male	NA	NA	NA
TH27_1247_S01	TH27_1247_S01	-2.84593	11.5387	bone	Ewing sarcoma	tumor	Bone Cancer	NA	51	NA	FALSE	-10.8622	10.4149	NA	NA	51	NA	NA	5	Male	NA	NA	NA
THR37_1294_S01	THR37_1294_S01	-3.44418	-8.07489	central_nervous_system	ependymoma	tumor	Brain Cancer	NA	7	NA	FALSE	4.9488	16.1565	NA	NA	47	NA	NA	NA	Unknown	NA	NA	NA
TH06_0618_S01	TH06_0618_S01	8.30605	7.03567	upper_aerodigestive	NUT midline carcinoma	tumor	Head and Neck Cancer	NA	13	NA	FALSE	-3.91519	-5.96787	NA	NA	42	NA	NA	8	Male	NA	NA	NA
THR24_1827_S01	THR24_1827_S01	-2.63408	-8.67519	central_nervous_system	ependymoma	tumor	Brain Cancer	NA	7	NA	FALSE	5.45831	15.924	NA	NA	47	NA	NA	1.93	Male	NA	NA	NA
THR24_1494_S01	THR24_1494_S01	-4.78507	3.41289	blood	acute megakaryoblastic leukemia	tumor	Leukemia	NA	36	NA	FALSE	12.2934	3.16672	NA	NA	48	NA	NA	NA	Unknown	NA	NA	NA
THR11_0254_S01	THR11_0254_S01	0.379857	-4.41777	central_nervous_system	dysembryoplastic neuroepithelial tumor	tumor	Brain Cancer	NA	61	NA	FALSE	4.11786	15.1698	NA	NA	27	NA	NA	10	Female	NA	NA	NA
TH03_0025_S02	TH03_0025_S02	6.75148	3.01275	bone	osteosarcoma	tumor	Bone Cancer	NA	8	NA	FALSE	-6.28901	-3.10385	NA	NA	0	NA	NA	15	Unknown	NA	NA	NA
THR31_1393_S01	THR31_1393_S01	4.94221	-3.83584	soft_tissue	synovial sarcoma	tumor	Sarcoma	NA	63	NA	FALSE	4.5681	-0.383699	NA	NA	26	NA	NA	NA	Female	NA	NA	NA
THR24_1806_S01	THR24_1806_S01	-2.87047	-8.52794	central_nervous_system	ependymoma	tumor	Brain Cancer	NA	7	NA	FALSE	5.40015	14.8478	NA	NA	47	NA	NA	NA	Unknown	NA	NA	NA
THR29_0788_S01	THR29_0788_S01	13.0367	-10.2943	soft_tissue	alveolar rhabdomyosarcoma	tumor	Sarcoma	NA	34	NA	FALSE	5.66164	-2.81716	NA	NA	34	NA	NA	12	Female	NA	NA	NA
TH02_0083_S01	TH02_0083_S01	-0.563542	-7.43612	central_nervous_system	glioma	tumor	Brain Cancer	NA	7	NA	FALSE	5.39018	12.3606	NA	NA	13	NA	NA	6	Female	NA	NA	NA
THR24_1626_S01	THR24_1626_S01	-2.17788	6.5412	blood	acute lymphoblastic leukemia	tumor	Leukemia	NA	16	NA	FALSE	13.1249	-1.89279	NA	NA	24	NA	NA	NA	Unknown	NA	NA	NA
THR24_1927_S01	THR24_1927_S01	-1.26698	-9.55554	central_nervous_system	glioma	tumor	Brain Cancer	NA	48	NA	FALSE	4.74952	14.1768	NA	NA	27	NA	NA	5.47	Male	NA	NA	NA
THR24_2086_S01	THR24_2086_S01	5.83847	-4.41837	bone	osteosarcoma	tumor	Bone Cancer	NA	42	NA	FALSE	6.86445	-0.252663	NA	NA	35	NA	NA	NA	Male	NA	NA	NA
TH27_2290_S01	TH27_2290_S01	16.434	-8.85563	liver	hepatoblastoma	tumor	Liver Cancer	NA	14	NA	FALSE	-1.49192	5.748	NA	NA	9	NA	NA	3	Male	NA	NA	NA
TH34_1352_S01	TH34_1352_S01	7.7134	-2.70264	soft_tissue	myoepithelial carcinoma	tumor	Sarcoma	NA	38	NA	FALSE	5.01192	-0.64101	NA	NA	26	NA	NA	0.96	Male	NA	NA	NA
TH38_1346_S02	TH38_1346_S02	-1.73232	-8.68778	central_nervous_system	glioma	tumor	Brain Cancer	NA	7	NA	FALSE	4.08169	11.0506	NA	NA	13	NA	NA	11	Female	NA	NA	NA
TH27_1271_S01	TH27_1271_S01	5.51435	-5.40004	bone	osteosarcoma	tumor	Bone Cancer	NA	42	NA	FALSE	6.79773	0.0802969	NA	NA	35	NA	NA	11	Female	NA	NA	NA
THR24_1793_S01	THR24_1793_S01	-2.46902	-8.88195	central_nervous_system	ependymoma	tumor	Brain Cancer	NA	7	NA	FALSE	5.98146	15.6466	NA	NA	47	NA	NA	2.3	Male	NA	NA	NA
THR25_0637_S01	THR25_0637_S01	4.59409	-6.02201	bone	osteosarcoma	tumor	Bone Cancer	NA	42	NA	FALSE	6.88024	-0.438609	NA	NA	35	NA	NA	15	Male	NA	NA	NA
TH34_1381_S01	TH34_1381_S01	-2.42865	-7.74301	central_nervous_system	ependymoma	tumor	Brain Cancer	NA	7	NA	FALSE	5.22716	15.1565	NA	NA	47	NA	NA	2.5	Female	NA	NA	NA
THR13_0964_S01	THR13_0964_S01	-2.04996	-8.38208	central_nervous_system	glioma	tumor	Brain Cancer	NA	7	NA	FALSE	4.95192	11.6896	NA	NA	27	NA	NA	4	Female	NA	NA	NA
TARGET-40-PAPIJR-01A-01R	TARGET-40-PAPIJR-01A-01R	5.93776	-4.22598	bone	osteosarcoma	tumor	Bone Cancer	NA	42	NA	FALSE	6.64973	0.179917	NA	NA	35	NA	NA	12.59	Female	NA	NA	NA
THR24_2156_S01	THR24_2156_S01	11.81	-9.48279	soft_tissue	NA	tumor	Sarcoma	NA	34	NA	FALSE	4.85289	-2.11145	NA	NA	34	NA	NA	2.58333	Male	NA	NA	NA
TH03_0008_S01	TH03_0008_S01	3.3543	-12.0196	peripheral_nervous_system	neuroblastoma	tumor	Neuroblastoma	NA	33	NA	FALSE	3.57405	8.05058	NA	NA	31	NA	NA	6	Unknown	NA	NA	NA
THR24_1693_S01	THR24_1693_S01	-3.11912	7.0848	blood	acute lymphoblastic leukemia	tumor	Leukemia	NA	16	NA	FALSE	12.4155	-2.49251	NA	NA	24	NA	NA	NA	Unknown	NA	NA	NA
THR24_1700_S01	THR24_1700_S01	-2.64618	7.57148	blood	acute lymphoblastic leukemia	tumor	Leukemia	NA	16	NA	FALSE	13.7436	-1.84123	NA	NA	24	NA	NA	11.25	Male	NA	NA	NA
THR19_0452_S01	THR19_0452_S01	-0.683773	-8.66607	central_nervous_system	glioma	tumor	Brain Cancer	NA	48	NA	FALSE	3.896	12.8329	NA	NA	27	NA	NA	13	Male	NA	NA	NA
THR24_1730_S01	THR24_1730_S01	-4.26424	1.63531	blood	acute myeloid leukemia	tumor	Leukemia	NA	41	NA	FALSE	11.1355	1.52486	NA	NA	18	NA	NA	4.67	Male	NA	NA	NA
TH06_0616_S01	TH06_0616_S01	-1.55816	-5.80281	central_nervous_system	glioblastoma multiforme	tumor	Brain Cancer	NA	61	NA	FALSE	5.14925	11.6797	NA	NA	13	NA	NA	15	Female	NA	NA	NA
THR24_1649_S01	THR24_1649_S01	-2.58335	5.85803	blood	acute lymphoblastic leukemia	tumor	Leukemia	NA	16	NA	FALSE	11.7393	-2.68485	NA	NA	24	NA	NA	6	Female	NA	NA	NA
THR33_1003_S01	THR33_1003_S01	-1.72034	-1.13491	central_nervous_system	medulloblastoma	tumor	Brain Cancer	NA	30	NA	FALSE	9.48427	8.27384	NA	NA	42	NA	NA	3	Female	NA	NA	NA
TH03_0018_S02	TH03_0018_S02	7.35328	-5.2328	soft_tissue	undifferentiated pleomorphic sarcoma	tumor	Sarcoma	NA	38	NA	FALSE	4.91873	0.493312	NA	NA	26	NA	NA	12	Male	NA	NA	NA
TH03_0018_S01	TH03_0018_S01	7.57199	-5.23317	soft_tissue	undifferentiated pleomorphic sarcoma	tumor	Sarcoma	NA	38	NA	FALSE	4.5127	0.0500031	NA	NA	26	NA	NA	12	Male	NA	NA	NA
THR11_0246_S01	THR11_0246_S01	-0.454943	-6.37678	central_nervous_system	glioma	tumor	Brain Cancer	NA	61	NA	FALSE	5.81134	13.4129	NA	NA	27	NA	NA	15	Female	NA	NA	NA
THR14_0312_S01	THR14_0312_S01	-0.617811	-7.80192	central_nervous_system	glioma	tumor	Brain Cancer	NA	7	NA	FALSE	4.43639	12.2415	NA	NA	13	NA	NA	18.5	Male	NA	NA	NA
THR24_2096_S01	THR24_2096_S01	4.88407	-5.83775	bone	osteosarcoma	tumor	Bone Cancer	NA	42	NA	FALSE	7.21996	-0.77561	NA	NA	35	NA	NA	NA	Female	NA	NA	NA
THR30_0826_S01	THR30_0826_S01	-2.81347	11.5382	bone	Ewing sarcoma	tumor	Bone Cancer	NA	51	NA	FALSE	-11.1775	10.2187	NA	NA	51	NA	NA	16	Female	NA	NA	NA
THR24_1744_S01	THR24_1744_S01	3.25644	-3.31969	central_nervous_system	choroid plexus carcinoma	tumor	Brain Cancer	NA	53	NA	FALSE	-14.405	2.352	NA	NA	60	NA	NA	NA	Unknown	NA	NA	NA
THR32_0945_S01	THR32_0945_S01	-1.32404	-6.76516	central_nervous_system	supratentorial embryonal tumor NOS	tumor	Brain Cancer	NA	63	NA	FALSE	2.68597	12.8693	NA	NA	26	NA	NA	2	Female	NA	NA	NA
THR24_2119_S01	THR24_2119_S01	-2.37159	7.29236	blood	acute lymphoblastic leukemia	tumor	Leukemia	NA	16	NA	FALSE	14.0479	-1.87551	NA	NA	24	NA	NA	3.94	Female	NA	NA	NA
THR33_0982_S01	THR33_0982_S01	-1.63769	-0.935023	central_nervous_system	medulloblastoma	tumor	Brain Cancer	NA	30	NA	FALSE	9.32934	8.53302	NA	NA	42	NA	NA	3	Male	NA	NA	NA
TH06_0630_S01	TH06_0630_S01	7.15838	-2.08159	bone	osteosarcoma	tumor	Bone Cancer	NA	12	NA	TRUE	6.19427	-0.572467	NA	NA	35	NA	NA	15	Male	NA	NA	NA
TH34_1149_S01	TH34_1149_S01	7.6261	-2.88599	soft_tissue	INI-deficient soft tissue sarcoma NOS	tumor	Sarcoma	NA	38	NA	FALSE	3.6982	0.814126	NA	NA	50	NA	NA	3	Male	NA	NA	NA
TH34_1149_S02	TH34_1149_S02	7.83334	-3.04738	soft_tissue	INI-deficient soft tissue sarcoma NOS	tumor	Sarcoma	NA	38	NA	FALSE	3.73763	0.392087	NA	NA	42	NA	NA	3	Male	NA	NA	NA
TH03_0012_S01	TH03_0012_S01	9.35044	-2.24369	kidney	wilms tumor	tumor	Kidney Cancer	NA	37	NA	FALSE	3.69627	-1.0274	NA	NA	26	NA	NA	18	Male	NA	NA	NA
TH03_0012_S02	TH03_0012_S02	9.42023	-2.54491	kidney	wilms tumor	tumor	Kidney Cancer	NA	29	NA	FALSE	3.80604	-1.15328	NA	NA	26	NA	NA	18	Male	NA	NA	NA
TH27_1405_S01	TH27_1405_S01	7.58991	-2.51187	kidney	wilms tumor	tumor	Kidney Cancer	NA	28	NA	TRUE	5.68563	0.819734	NA	NA	14	NA	NA	NA	Male	NA	NA	NA
THR30_0865_S01	THR30_0865_S01	-2.54656	11.5532	bone	Ewing sarcoma	tumor	Bone Cancer	NA	51	NA	FALSE	7.19206	8.71829	NA	NA	42	NA	NA	18	Female	NA	NA	NA
THR30_0806_S01	THR30_0806_S01	-2.4122	11.8817	bone	Ewing sarcoma	tumor	Bone Cancer	NA	51	NA	FALSE	-10.9156	9.9128	NA	NA	51	NA	NA	NA	Unknown	NA	NA	NA
THR30_0808_S01	THR30_0808_S01	-2.43632	12.0256	bone	Ewing sarcoma	tumor	Bone Cancer	NA	51	NA	FALSE	-10.8544	10.3628	NA	NA	51	NA	NA	14	Male	NA	NA	NA
THR31_0879_S01	THR31_0879_S01	-4.13065	1.37268	blood	acute myeloid leukemia	tumor	Leukemia	NA	41	NA	FALSE	12.1043	1.70407	NA	NA	18	NA	NA	NA	Male	NA	NA	NA
THR19_0451_S01	THR19_0451_S01	-0.264139	-8.83258	central_nervous_system	glioma	tumor	Brain Cancer	NA	48	NA	FALSE	4.68705	12.457	NA	NA	27	NA	NA	9	Male	NA	NA	NA
THR30_0821_S01	THR30_0821_S01	-2.57822	11.6804	bone	Ewing sarcoma	tumor	Bone Cancer	NA	51	NA	FALSE	6.14467	0.807547	NA	NA	14	NA	NA	4	Female	NA	NA	NA
THR24_1701_S01	THR24_1701_S01	-2.93528	7.56122	blood	acute lymphoblastic leukemia	tumor	Leukemia	NA	16	NA	FALSE	14.2607	-2.24658	NA	NA	24	NA	NA	NA	Unknown	NA	NA	NA
THR29_0801_S01	THR29_0801_S01	13.253	-9.92613	soft_tissue	alveolar rhabdomyosarcoma	tumor	Sarcoma	NA	34	NA	FALSE	6.09849	-2.52783	NA	NA	34	NA	NA	15	Female	NA	NA	NA
THR24_1493_S02	THR24_1493_S02	-5.77265	4.01075	blood	acute megakaryoblastic leukemia	tumor	Leukemia	NA	36	NA	FALSE	11.9958	4.13389	NA	NA	48	NA	NA	NA	Unknown	NA	NA	NA
THR08_0198_S02	THR08_0198_S02	-0.664063	6.36266	blood	acute lymphoblastic leukemia	tumor	Leukemia	NA	26	NA	FALSE	14.5991	-3.76194	NA	NA	53	NA	NA	0.2	Unknown	NA	NA	NA
THR08_0198_S01	THR08_0198_S01	-0.537584	6.49529	blood	acute lymphoblastic leukemia	tumor	Leukemia	NA	26	NA	FALSE	14.4845	-3.78417	NA	NA	53	NA	NA	0.2	Unknown	NA	NA	NA
THR33_1002_S01	THR33_1002_S01	-1.87108	-0.0568718	central_nervous_system	medulloblastoma	tumor	Brain Cancer	NA	30	NA	FALSE	9.61449	8.2485	NA	NA	42	NA	NA	5	Female	NA	NA	NA
THR24_1631_S01	THR24_1631_S01	-3.25883	6.64676	blood	acute lymphoblastic leukemia	tumor	Leukemia	NA	16	NA	FALSE	13.2475	-2.52809	NA	NA	24	NA	NA	17	Female	NA	NA	NA
THR24_1843_S01	THR24_1843_S01	-2.99886	-8.66861	central_nervous_system	ependymoma	tumor	Brain Cancer	NA	7	NA	FALSE	5.47554	15.912	NA	NA	47	NA	NA	5.96	Male	NA	NA	NA
THR24_1907_S01	THR24_1907_S01	-1.63203	9.5868	blood	acute lymphoblastic leukemia	tumor	Leukemia	NA	59	NA	FALSE	14.2133	-1.42835	NA	NA	56	NA	NA	2.09	Female	NA	NA	NA
THR08_0204_S01	THR08_0204_S01	-0.481925	5.75129	blood	acute lymphoblastic leukemia	tumor	Leukemia	NA	26	NA	FALSE	14.706	-3.68682	NA	NA	53	NA	NA	18.7	Unknown	NA	NA	NA
TH27_1359_S01	TH27_1359_S01	-5.20809	3.82862	blood	myeloid neoplasm NOS	tumor	Leukemia	NA	36	NA	FALSE	12.8854	1.7468	NA	NA	18	NA	NA	0.19	Female	NA	NA	NA
THR29_0754_S01	THR29_0754_S01	13.4354	-10.071	soft_tissue	alveolar rhabdomyosarcoma	tumor	Sarcoma	NA	34	NA	FALSE	5.91854	-2.70749	NA	NA	34	NA	NA	0	Male	NA	NA	NA
THR31_1388_S01	THR31_1388_S01	10.757	-12.4564	gastric	gastrointestinal stromal tumor	tumor	Gastric Cancer	NA	3	NA	FALSE	5.86352	4.41216	NA	NA	4	NA	NA	NA	Female	NA	NA	NA
THR24_2145_S01	THR24_2145_S01	13.2866	-10.0866	soft_tissue	NA	tumor	Sarcoma	NA	34	NA	FALSE	6.03816	-2.65139	NA	NA	34	NA	NA	6.18	Male	NA	NA	NA
THR15_0352_S01	THR15_0352_S01	5.68298	-5.17535	bone	osteosarcoma	tumor	Bone Cancer	NA	42	NA	FALSE	6.21549	-0.531193	NA	NA	35	NA	NA	NA	Female	NA	NA	NA
THR24_2084_S01	THR24_2084_S01	9.80791	-12.7376	skin	NA	tumor	Skin Cancer	NA	3	NA	FALSE	7.2863	3.85123	NA	NA	4	NA	NA	NA	Unknown	NA	NA	NA
THR24_1572_S01	THR24_1572_S01	-3.1809	7.35259	blood	acute lymphoblastic leukemia	tumor	Leukemia	NA	16	NA	FALSE	12.7733	-1.58259	NA	NA	23	NA	NA	NA	Unknown	NA	NA	NA
THR24_2039_S01	THR24_2039_S01	-0.519754	-9.18654	central_nervous_system	glioma	tumor	Brain Cancer	NA	48	NA	FALSE	4.34502	13.4875	NA	NA	27	NA	NA	12.91	Male	NA	NA	NA
THR20_0513_S01	THR20_0513_S01	-0.695413	-2.43145	central_nervous_system	medulloblastoma	tumor	Brain Cancer	NA	30	NA	FALSE	7.0716	8.94379	NA	NA	42	NA	NA	13	Female	NA	NA	NA
THR30_0864_S01	THR30_0864_S01	-2.29401	11.958	bone	Ewing sarcoma	tumor	Bone Cancer	NA	51	NA	FALSE	-11.1271	10.3747	NA	NA	51	NA	NA	16	Female	NA	NA	NA
THR24_1739_S01	THR24_1739_S01	-3.43251	2.65521	blood	acute myeloid leukemia	tumor	Leukemia	NA	32	NA	FALSE	11.2959	1.50015	NA	NA	18	NA	NA	14.03	Female	NA	NA	NA
THR24_2001_S01	THR24_2001_S01	-2.82927	7.02309	blood	acute lymphoblastic leukemia	tumor	Leukemia	NA	16	NA	FALSE	13.8057	-2.66668	NA	NA	24	NA	NA	NA	Unknown	NA	NA	NA
THR24_1791_S01	THR24_1791_S01	-3.02855	-8.71998	central_nervous_system	ependymoma	tumor	Brain Cancer	NA	7	NA	FALSE	5.79083	15.6377	NA	NA	47	NA	NA	NA	Unknown	NA	NA	NA
THR24_1602_S01	THR24_1602_S01	-2.28847	7.0099	blood	acute lymphoblastic leukemia	tumor	Leukemia	NA	16	NA	FALSE	12.8041	-2.36002	NA	NA	24	NA	NA	NA	Unknown	NA	NA	NA
THR20_0493_S01	THR20_0493_S01	-0.211225	-2.52756	central_nervous_system	medulloblastoma	tumor	Brain Cancer	NA	30	NA	FALSE	5.53133	9.62743	NA	NA	52	NA	NA	4	Male	NA	NA	NA
TARGET-40-PANSEN-01A-01R	TARGET-40-PANSEN-01A-01R	5.89427	-3.97704	bone	osteosarcoma	tumor	Bone Cancer	NA	42	NA	FALSE	7.57851	-0.0901748	NA	NA	35	NA	NA	14.34	Male	NA	NA	NA
THR24_1504_S01	THR24_1504_S01	-5.28669	4.01226	blood	acute megakaryoblastic leukemia	tumor	Leukemia	NA	36	NA	FALSE	12.4869	3.56308	NA	NA	48	NA	NA	NA	Unknown	NA	NA	NA
THR09_0569_S01	THR09_0569_S01	0.067704	-0.0707874	lymphocyte	NA	tumor	Lymphoma	NA	40	NA	FALSE	7.10692	-5.60125	NA	NA	40	NA	NA	74	Male	NA	NA	NA
THR10_0236_S01	THR10_0236_S01	7.17108	-8.4075	adrenal	adrenocortical carcinoma	tumor	Adrenal Cancer	NA	54	NA	FALSE	0.394486	6.6158	NA	NA	43	NA	NA	2.95	Female	NA	NA	NA
TARGET-40-0A4I4E-01A-01R	TARGET-40-0A4I4E-01A-01R	6.03516	-3.38786	bone	osteosarcoma	tumor	Bone Cancer	NA	12	NA	TRUE	7.40158	-0.555519	NA	NA	35	NA	NA	16.38	Male	NA	NA	NA
THR24_2168_S01	THR24_2168_S01	12.9776	-10.3074	soft_tissue	NA	tumor	Sarcoma	NA	34	NA	FALSE	5.18019	-2.37848	NA	NA	34	NA	NA	6.15	Female	NA	NA	NA
THR29_0782_S01	THR29_0782_S01	12.4632	-9.1494	soft_tissue	embryonal rhabdomyosarcoma	tumor	Sarcoma	NA	34	NA	FALSE	5.58315	-1.93446	NA	NA	34	NA	NA	0	Female	NA	NA	NA
THR24_1757_S01	THR24_1757_S01	3.75909	-3.17544	central_nervous_system	choroid plexus carcinoma	tumor	Brain Cancer	NA	53	NA	FALSE	-14.3189	2.58293	NA	NA	60	NA	NA	NA	Unknown	NA	NA	NA
THR24_1679_S01	THR24_1679_S01	0.36647	2.87629	blood	acute lymphoblastic leukemia	tumor	Leukemia	NA	43	NA	FALSE	11.9006	1.55779	NA	NA	18	NA	NA	NA	Unknown	NA	NA	NA
THR24_1702_S01	THR24_1702_S01	-2.87959	7.56629	blood	acute lymphoblastic leukemia	tumor	Leukemia	NA	16	NA	FALSE	13.9803	-2.0888	NA	NA	24	NA	NA	13.38	Male	NA	NA	NA
THR14_0319_S01	THR14_0319_S01	-1.54426	-2.97261	central_nervous_system	glioma	tumor	Brain Cancer	NA	30	NA	FALSE	7.75724	9.23872	NA	NA	42	NA	NA	NA	Female	NA	NA	NA
THR20_0505_S01	THR20_0505_S01	-1.2942	-2.26103	central_nervous_system	medulloblastoma	tumor	Brain Cancer	NA	30	NA	FALSE	7.38704	8.80391	NA	NA	42	NA	NA	NA	Unknown	NA	NA	NA
THR24_2029_S02	THR24_2029_S02	-0.475255	-8.83866	central_nervous_system	glioma	tumor	Brain Cancer	NA	48	NA	FALSE	6.83586	12.1203	NA	NA	27	NA	NA	1.24	Male	NA	NA	NA
THR24_2020_S01	THR24_2020_S01	-0.614304	-9.16315	central_nervous_system	glioma	tumor	Brain Cancer	NA	48	NA	FALSE	4.1681	13.6647	NA	NA	27	NA	NA	NA	Unknown	NA	NA	NA
THR24_2029_S01	THR24_2029_S01	-0.325133	-5.52527	central_nervous_system	glioma	tumor	Brain Cancer	NA	61	NA	FALSE	4.00753	14.7926	NA	NA	27	NA	NA	1.24	Male	NA	NA	NA
THR09_0568_S01	THR09_0568_S01	1.1642	-1.16292	lymphocyte	NA	tumor	Lymphoma	NA	40	NA	FALSE	7.64335	-6.71904	NA	NA	40	NA	NA	18	Female	NA	NA	NA
THR24_2110_S01	THR24_2110_S01	-2.90327	7.47082	blood	acute lymphoblastic leukemia	tumor	Leukemia	NA	16	NA	FALSE	13.7828	-1.95957	NA	NA	24	NA	NA	14.99	Female	NA	NA	NA
THR24_2108_S01	THR24_2108_S01	5.44959	-4.76842	bone	osteosarcoma	tumor	Bone Cancer	NA	42	NA	FALSE	7.11732	-0.299177	NA	NA	35	NA	NA	11	Female	NA	NA	NA
TARGET-40-PALZGU-01A-01R	TARGET-40-PALZGU-01A-01R	4.67032	-5.9271	bone	osteosarcoma	tumor	Bone Cancer	NA	42	NA	FALSE	7.38797	-0.224287	NA	NA	35	NA	NA	15.35	Male	NA	NA	NA
THR22_0584_S01	THR22_0584_S01	0.769055	-0.610077	lymphocyte	NA	tumor	Lymphoma	NA	40	NA	FALSE	7.1301	-5.91278	NA	NA	40	NA	NA	70	Male	NA	NA	NA
THR20_0514_S01	THR20_0514_S01	-1.72006	-2.7152	central_nervous_system	medulloblastoma	tumor	Brain Cancer	NA	30	NA	FALSE	8.33138	8.70385	NA	NA	42	NA	NA	3	Male	NA	NA	NA
THR15_0336_S01	THR15_0336_S01	4.75171	-5.9148	bone	osteosarcoma	tumor	Bone Cancer	NA	42	NA	FALSE	7.34974	-0.0177188	NA	NA	35	NA	NA	NA	Male	NA	NA	NA
THR20_0492_S01	THR20_0492_S01	-0.718538	-2.48345	central_nervous_system	medulloblastoma	tumor	Brain Cancer	NA	30	NA	FALSE	5.59922	9.455	NA	NA	52	NA	NA	4	Male	NA	NA	NA
THR29_0796_S01	THR29_0796_S01	13.2172	-10.4704	soft_tissue	alveolar rhabdomyosarcoma	tumor	Sarcoma	NA	34	NA	FALSE	5.82055	-3.05623	NA	NA	34	NA	NA	3	Male	NA	NA	NA
THR39_1375_S01	THR39_1375_S01	5.48462	-2.9957	soft_tissue	synovial sarcoma	tumor	Sarcoma	NA	63	NA	FALSE	4.40729	-0.609532	NA	NA	26	NA	NA	NA	Unknown	NA	NA	NA
THR24_1473_S01	THR24_1473_S01	-4.10752	3.53994	blood	acute megakaryoblastic leukemia	tumor	Leukemia	NA	36	NA	FALSE	12.4839	3.12674	NA	NA	48	NA	NA	NA	Unknown	NA	NA	NA
THR24_1505_S01	THR24_1505_S01	-5.68475	4.20506	blood	acute megakaryoblastic leukemia	tumor	Leukemia	NA	36	NA	FALSE	12.2105	4.11087	NA	NA	48	NA	NA	NA	Unknown	NA	NA	NA
TARGET-40-PANXSC-01A-01R	TARGET-40-PANXSC-01A-01R	5.50351	-4.79006	bone	osteosarcoma	tumor	Bone Cancer	NA	42	NA	FALSE	6.43527	-0.264744	NA	NA	35	NA	NA	15.19	Male	NA	NA	NA
THR22_0603_S01	THR22_0603_S01	-0.289316	0.814214	lymphocyte	NA	tumor	Lymphoma	NA	64	NA	FALSE	7.40877	-5.89972	NA	NA	40	NA	NA	70	Male	NA	NA	NA
THR24_1832_S01	THR24_1832_S01	-2.7425	-8.7562	central_nervous_system	ependymoma	tumor	Brain Cancer	NA	7	NA	FALSE	5.5911	15.7459	NA	NA	47	NA	NA	5.88	Female	NA	NA	NA
THR24_1741_S01	THR24_1741_S01	-4.18111	2.81191	blood	acute myeloid leukemia	tumor	Leukemia	NA	36	NA	FALSE	13.2217	2.26069	NA	NA	19	NA	NA	2.2	Female	NA	NA	NA
THR24_2138_S01	THR24_2138_S01	10.7758	5.80908	soft_tissue	NA	tumor	Sarcoma	NA	18	NA	FALSE	-0.271559	-4.10518	NA	NA	30	NA	NA	2.53	Female	NA	NA	NA
THR30_0845_S01	THR30_0845_S01	-2.59341	11.6867	bone	Ewing sarcoma	tumor	Bone Cancer	NA	51	NA	FALSE	-11.0031	9.94231	NA	NA	51	NA	NA	NA	Unknown	NA	NA	NA
TH03_0010_S02	TH03_0010_S02	-3.10813	1.83511	blood	acute leukemia	tumor	Leukemia	NA	32	NA	FALSE	12.843	1.57107	NA	NA	18	NA	NA	11	Female	NA	NA	NA
TH03_0010_S01	TH03_0010_S01	-4.17582	1.10017	blood	acute leukemia	tumor	Leukemia	NA	41	NA	FALSE	12.7986	1.76439	NA	NA	19	NA	NA	11	Female	NA	NA	NA
THR08_0196_S01	THR08_0196_S01	0.641854	2.8369	blood	acute lymphoblastic leukemia	tumor	Leukemia	NA	43	NA	FALSE	13.6325	-3.65365	NA	NA	53	NA	NA	0.8	Unknown	NA	NA	NA
THR24_2172_S01	THR24_2172_S01	12.3976	-9.1373	soft_tissue	NA	tumor	Sarcoma	NA	34	NA	FALSE	5.62171	-2.09686	NA	NA	34	NA	NA	7.76	Male	NA	NA	NA
THR24_1633_S01	THR24_1633_S01	-2.41109	7.27032	blood	acute lymphoblastic leukemia	tumor	Leukemia	NA	16	NA	FALSE	13.5074	-2.01228	NA	NA	24	NA	NA	NA	Unknown	NA	NA	NA
THR15_0341_S01	THR15_0341_S01	6.50135	-3.73059	bone	osteosarcoma	tumor	Bone Cancer	NA	12	NA	TRUE	7.15055	0.15458	NA	NA	35	NA	NA	NA	Female	NA	NA	NA
THR24_1835_S01	THR24_1835_S01	-2.57131	-9.08601	central_nervous_system	ependymoma	tumor	Brain Cancer	NA	7	NA	FALSE	6.07993	15.7824	NA	NA	47	NA	NA	2.54	Male	NA	NA	NA
THR24_1835_S02	THR24_1835_S02	-2.95851	-8.54731	central_nervous_system	ependymoma	tumor	Brain Cancer	NA	7	NA	FALSE	5.4158	16.0425	NA	NA	47	NA	NA	2.54	Male	NA	NA	NA
THR24_1710_S01	THR24_1710_S01	-4.22439	1.72274	blood	acute myeloid leukemia	tumor	Leukemia	NA	41	NA	FALSE	11.1084	1.47473	NA	NA	18	NA	NA	17.32	Female	NA	NA	NA
THR24_1876_S01	THR24_1876_S01	-1.37398	9.36978	blood	acute lymphoblastic leukemia	tumor	Leukemia	NA	59	NA	FALSE	14.5858	-1.35192	NA	NA	56	NA	NA	8	Male	NA	NA	NA
TH34_1239_S01	TH34_1239_S01	-1.69499	2.14624	blood	acute myeloid leukemia	tumor	Leukemia	NA	45	NA	FALSE	12.0627	1.80731	NA	NA	18	NA	NA	4	Female	NA	NA	NA
THR20_0504_S01	THR20_0504_S01	-1.10023	-2.25408	central_nervous_system	medulloblastoma	tumor	Brain Cancer	NA	30	NA	FALSE	7.23409	8.85023	NA	NA	42	NA	NA	NA	Unknown	NA	NA	NA
TARGET-40-0A4HY5-01A-01R	TARGET-40-0A4HY5-01A-01R	6.07105	-2.28437	bone	osteosarcoma	tumor	Bone Cancer	NA	12	NA	TRUE	7.18319	-0.215126	NA	NA	35	NA	NA	19.9	Male	NA	NA	NA
THR30_0822_S01	THR30_0822_S01	-2.49392	11.9611	bone	Ewing sarcoma	tumor	Bone Cancer	NA	51	NA	FALSE	-11.2523	10.2826	NA	NA	51	NA	NA	3	Female	NA	NA	NA
THR24_1627_S01	THR24_1627_S01	-3.33396	6.46311	blood	acute lymphoblastic leukemia	tumor	Leukemia	NA	16	NA	FALSE	12.0623	-2.8624	NA	NA	24	NA	NA	NA	Unknown	NA	NA	NA
TH06_0633_S01	TH06_0633_S01	7.57991	-2.95356	soft_tissue	neurofibroma	tumor	Sarcoma	NA	38	NA	FALSE	5.24884	1.57285	NA	NA	14	NA	NA	1	Male	NA	NA	NA
THR24_2059_S01	THR24_2059_S01	-0.00495517	-7.63022	central_nervous_system	glioma	tumor	Brain Cancer	NA	21	NA	FALSE	5.63208	12.6751	NA	NA	16	NA	NA	NA	Unknown	NA	NA	NA
TH02_0652_S01	TH02_0652_S01	-0.757391	-6.666	central_nervous_system	glioma	tumor	Brain Cancer	NA	7	NA	FALSE	5.75232	12.177	NA	NA	13	NA	NA	4	Female	NA	NA	NA
TH03_0148_S01	TH03_0148_S01	6.28396	3.06997	lymphocyte	NA	tumor	Lymphoma	NA	8	NA	FALSE	-5.41292	-2.33158	NA	NA	0	NA	NA	12	Male	NA	NA	NA
THR24_2155_S01	THR24_2155_S01	13.0465	-10.8527	soft_tissue	NA	tumor	Sarcoma	NA	34	NA	FALSE	5.54749	-2.91473	NA	NA	34	NA	NA	14.4167	Male	NA	NA	NA
THR29_0791_S01	THR29_0791_S01	12.5902	-9.42422	soft_tissue	embryonal rhabdomyosarcoma	tumor	Sarcoma	NA	34	NA	FALSE	6.14123	-1.91015	NA	NA	34	NA	NA	8	Male	NA	NA	NA
THR24_1823_S01	THR24_1823_S01	-2.47261	-8.99523	central_nervous_system	ependymoma	tumor	Brain Cancer	NA	7	NA	FALSE	5.87619	15.6993	NA	NA	47	NA	NA	5.08	Male	NA	NA	NA
THR24_1709_S01	THR24_1709_S01	-3.7002	3.16921	blood	acute myeloid leukemia	tumor	Leukemia	NA	32	NA	FALSE	11.6689	1.68338	NA	NA	18	NA	NA	14.8	Male	NA	NA	NA
THR37_1296_S01	THR37_1296_S01	-3.14353	-8.0606	central_nervous_system	ependymoma	tumor	Brain Cancer	NA	7	NA	FALSE	4.98426	15.7779	NA	NA	47	NA	NA	NA	Unknown	NA	NA	NA
THR24_1857_S01	THR24_1857_S01	-2.38947	6.46563	blood	acute lymphoblastic leukemia	tumor	Leukemia	NA	16	NA	FALSE	12.7136	-3.17809	NA	NA	24	NA	NA	17.31	Female	NA	NA	NA
THR29_0741_S01	THR29_0741_S01	8.98199	7.99054	soft_tissue	embryonal rhabdomyosarcoma	tumor	Sarcoma	NA	13	NA	FALSE	4.36396	-1.99138	NA	NA	34	NA	NA	2	Female	NA	NA	NA
THR24_2048_S01	THR24_2048_S01	-0.313552	-8.19164	central_nervous_system	glioma	tumor	Brain Cancer	NA	21	NA	FALSE	5.02331	12.8343	NA	NA	27	NA	NA	5.45	Female	NA	NA	NA
THR24_1667_S01	THR24_1667_S01	-2.64123	7.29314	blood	acute lymphoblastic leukemia	tumor	Leukemia	NA	16	NA	FALSE	13.7044	-2.2766	NA	NA	24	NA	NA	NA	Unknown	NA	NA	NA
THR24_2023_S01	THR24_2023_S01	-1.54635	-3.1249	central_nervous_system	glioma	tumor	Brain Cancer	NA	30	NA	FALSE	7.4697	9.44582	NA	NA	42	NA	NA	NA	Unknown	NA	NA	NA
THR10_0231_S01	THR10_0231_S01	7.12183	-7.28183	adrenal	adrenocortical carcinoma	tumor	Adrenal Cancer	NA	54	NA	FALSE	1.68963	5.81529	NA	NA	43	NA	NA	8.58	Male	NA	NA	NA
THR29_0772_S01	THR29_0772_S01	12.5	-9.71224	soft_tissue	alveolar rhabdomyosarcoma	tumor	Sarcoma	NA	34	NA	FALSE	5.71275	-2.38381	NA	NA	34	NA	NA	14	Female	NA	NA	NA
THR31_0891_S01	THR31_0891_S01	-3.67193	1.36679	blood	acute lymphoblastic leukemia	tumor	Leukemia	NA	41	NA	FALSE	12.0616	1.41135	NA	NA	18	NA	NA	NA	Male	NA	NA	NA
TH16_2192_S01	TH16_2192_S01	-2.10048	0.947922	blood	acute lymphoblastic leukemia	tumor	Leukemia	NA	32	NA	FALSE	12.2622	1.94684	NA	NA	18	NA	NA	NA	Unknown	NA	NA	NA
THR20_0507_S01	THR20_0507_S01	-0.230048	-2.30383	central_nervous_system	medulloblastoma	tumor	Brain Cancer	NA	30	NA	FALSE	6.48408	9.23142	NA	NA	52	NA	NA	13	Female	NA	NA	NA
THR24_1551_S01	THR24_1551_S01	-5.34932	3.67803	blood	acute megakaryoblastic leukemia	tumor	Leukemia	NA	36	NA	FALSE	12.8639	2.89094	NA	NA	48	NA	NA	NA	Unknown	NA	NA	NA
THR24_1721_S01	THR24_1721_S01	-4.23515	1.68708	blood	acute myeloid leukemia	tumor	Leukemia	NA	41	NA	FALSE	11.2041	1.71873	NA	NA	18	NA	NA	1.27	Female	NA	NA	NA
THR24_1543_S01	THR24_1543_S01	-5.79143	4.22565	blood	acute megakaryoblastic leukemia	tumor	Leukemia	NA	36	NA	FALSE	11.3583	3.90398	NA	NA	48	NA	NA	NA	Unknown	NA	NA	NA
THR24_1904_S01	THR24_1904_S01	-1.79175	9.6832	blood	acute lymphoblastic leukemia	tumor	Leukemia	NA	59	NA	FALSE	14.8991	-1.8547	NA	NA	56	NA	NA	1.91	Female	NA	NA	NA
THR24_1897_S01	THR24_1897_S01	-1.59743	9.54983	blood	acute lymphoblastic leukemia	tumor	Leukemia	NA	59	NA	FALSE	14.776	-1.78515	NA	NA	56	NA	NA	7.04	Male	NA	NA	NA
TH03_0160_S01	TH03_0160_S01	5.6436	-5.18458	bone	osteosarcoma	tumor	Bone Cancer	NA	42	NA	FALSE	6.8933	-0.55623	NA	NA	35	NA	NA	31	Male	NA	NA	NA
THR24_1941_S01	THR24_1941_S01	-1.60673	-8.85017	central_nervous_system	glioma	tumor	Brain Cancer	NA	48	NA	FALSE	4.90421	13.9014	NA	NA	27	NA	NA	7.41	Male	NA	NA	NA
THR13_0972_S01	THR13_0972_S01	-2.12393	-8.82177	central_nervous_system	glioblastoma multiforme	tumor	Brain Cancer	NA	7	NA	FALSE	4.51575	12.0136	NA	NA	27	NA	NA	7	Male	NA	NA	NA
TARGET-40-0A4HX8-01A-01R	TARGET-40-0A4HX8-01A-01R	6.19935	-3.37889	bone	osteosarcoma	tumor	Bone Cancer	NA	42	NA	FALSE	7.14931	-0.45125	NA	NA	35	NA	NA	29.14	Male	NA	NA	NA
TH02_0651_S01	TH02_0651_S01	-0.391375	-8.52225	central_nervous_system	glioma	tumor	Brain Cancer	NA	48	NA	FALSE	4.21942	12.5466	NA	NA	27	NA	NA	12	Male	NA	NA	NA
THR24_2112_S01	THR24_2112_S01	-2.87931	7.57853	blood	acute lymphoblastic leukemia	tumor	Leukemia	NA	16	NA	FALSE	14.1161	-1.94612	NA	NA	56	NA	NA	6.38	Male	NA	NA	NA
THR31_1383_S01	THR31_1383_S01	11.5805	-8.90838	soft_tissue	NA	tumor	Sarcoma	NA	63	NA	FALSE	4.96128	-1.2256	NA	NA	26	NA	NA	NA	Female	NA	NA	NA
THR24_1595_S01	THR24_1595_S01	-2.4307	6.02343	blood	acute lymphoblastic leukemia	tumor	Leukemia	NA	16	NA	FALSE	12.1065	-2.82234	NA	NA	24	NA	NA	13.17	Female	NA	NA	NA
THR22_0588_S01	THR22_0588_S01	0.105338	-0.317763	lymphocyte	NA	tumor	Lymphoma	NA	40	NA	FALSE	6.9402	-5.46045	NA	NA	40	NA	NA	56	Male	NA	NA	NA
THR24_1861_S01	THR24_1861_S01	-2.44646	5.9833	blood	acute lymphoblastic leukemia	tumor	Leukemia	NA	16	NA	FALSE	11.9627	-2.83531	NA	NA	24	NA	NA	NA	Unknown	NA	NA	NA
THR24_1666_S01	THR24_1666_S01	-2.46541	7.51581	blood	acute lymphoblastic leukemia	tumor	Leukemia	NA	16	NA	FALSE	13.5032	-1.84788	NA	NA	24	NA	NA	NA	Unknown	NA	NA	NA
TH02_0077_S01	TH02_0077_S01	-0.732332	-8.17048	central_nervous_system	glioma	tumor	Brain Cancer	NA	21	NA	FALSE	6.50047	10.3715	NA	NA	16	NA	NA	8	Male	NA	NA	NA
THR31_0936_S01	THR31_0936_S01	5.76001	-3.8691	soft_tissue	undifferentiated spindle cell sarcoma	tumor	Sarcoma	NA	42	NA	FALSE	5.19103	-0.667573	NA	NA	26	NA	NA	NA	Female	NA	NA	NA
TH06_0646_S01	TH06_0646_S01	8.23331	-10.0151	soft_tissue	neurofibroma	tumor	Sarcoma	NA	52	NA	FALSE	5.81117	2.56933	NA	NA	14	NA	NA	2	Male	NA	NA	NA
THR39_1376_S01	THR39_1376_S01	4.93816	-3.75521	soft_tissue	synovial sarcoma	tumor	Sarcoma	NA	63	NA	FALSE	4.56577	-0.476799	NA	NA	26	NA	NA	NA	Unknown	NA	NA	NA
THR33_1001_S01	THR33_1001_S01	-1.7497	-1.1205	central_nervous_system	medulloblastoma	tumor	Brain Cancer	NA	30	NA	FALSE	9.41702	8.59975	NA	NA	42	NA	NA	5	Male	NA	NA	NA
THR11_0255_S01	THR11_0255_S01	-1.37859	-8.18864	central_nervous_system	dysembryoplastic neuroepithelial tumor	tumor	Brain Cancer	NA	7	NA	FALSE	4.99797	12.9829	NA	NA	27	NA	NA	5	Female	NA	NA	NA
TARGET-40-PAMHLF-01A-01R	TARGET-40-PAMHLF-01A-01R	5.5611	-5.30006	bone	osteosarcoma	tumor	Bone Cancer	NA	42	NA	FALSE	7.33396	-0.0374805	NA	NA	35	NA	NA	8.86	Male	NA	NA	NA
THR30_0847_S01	THR30_0847_S01	7.41099	-3.43641	bone	Ewing sarcoma	tumor	Bone Cancer	NA	38	NA	FALSE	5.72697	1.33876	NA	NA	14	NA	NA	NA	Unknown	NA	NA	NA
THR24_2170_S01	THR24_2170_S01	12.7425	-9.64249	soft_tissue	NA	tumor	Sarcoma	NA	34	NA	FALSE	5.59431	-2.084	NA	NA	34	NA	NA	5.26	Female	NA	NA	NA
THR22_0578_S01	THR22_0578_S01	0.346122	-0.499345	lymphocyte	NA	tumor	Lymphoma	NA	40	NA	FALSE	7.52486	-6.40005	NA	NA	40	NA	NA	64	Male	NA	NA	NA
THR24_1580_S01	THR24_1580_S01	-1.30676	7.35452	blood	acute lymphoblastic leukemia	tumor	Leukemia	NA	26	NA	FALSE	13.5217	-2.48655	NA	NA	24	NA	NA	NA	Unknown	NA	NA	NA
THR24_1890_S01	THR24_1890_S01	-1.87931	9.37712	blood	acute lymphoblastic leukemia	tumor	Leukemia	NA	59	NA	FALSE	15.0365	-1.76599	NA	NA	56	NA	NA	6.18	Male	NA	NA	NA
THR31_0889_S01	THR31_0889_S01	0.451226	2.8069	blood	acute lymphoblastic leukemia	tumor	Leukemia	NA	43	NA	FALSE	12.7691	0.908484	NA	NA	23	NA	NA	NA	Female	NA	NA	NA
THR29_0768_S01	THR29_0768_S01	7.83369	-3.16666	soft_tissue	embryonal rhabdomyosarcoma	tumor	Sarcoma	NA	38	NA	FALSE	4.75049	-1.95634	NA	NA	34	NA	NA	2	Female	NA	NA	NA
THR24_1654_S01	THR24_1654_S01	-2.59309	6.19164	blood	acute lymphoblastic leukemia	tumor	Leukemia	NA	16	NA	FALSE	11.9895	-2.58947	NA	NA	24	NA	NA	NA	Unknown	NA	NA	NA
THR24_1550_S01	THR24_1550_S01	-4.52708	3.15246	blood	acute megakaryoblastic leukemia	tumor	Leukemia	NA	36	NA	FALSE	12.169	2.41218	NA	NA	48	NA	NA	NA	Unknown	NA	NA	NA
THR31_0868_S02	THR31_0868_S02	-2.12314	7.13123	blood	acute lymphoblastic leukemia	tumor	Leukemia	NA	16	NA	FALSE	12.7107	-0.659906	NA	NA	23	NA	NA	NA	Female	NA	NA	NA
TH27_1413_S01	TH27_1413_S01	7.74903	-0.19806	bone	osteosarcoma	tumor	Bone Cancer	NA	28	NA	TRUE	5.94812	0.100934	NA	NA	0	NA	NA	NA	Unknown	NA	NA	NA
THR24_1742_S01	THR24_1742_S01	-3.0958	-8.86668	central_nervous_system	choroid plexus carcinoma	tumor	Brain Cancer	NA	7	NA	FALSE	5.33231	15.3121	NA	NA	47	NA	NA	NA	Female	NA	NA	NA
THR24_1967_S01	THR24_1967_S01	-1.28041	-9.63375	central_nervous_system	glioma	tumor	Brain Cancer	NA	48	NA	FALSE	5.16775	13.771	NA	NA	27	NA	NA	10.2	Male	NA	NA	NA
THR24_1742_S02	THR24_1742_S02	0.578041	-2.60083	central_nervous_system	choroid plexus carcinoma	tumor	Brain Cancer	NA	30	NA	FALSE	5.81479	9.24733	NA	NA	52	NA	NA	NA	Female	NA	NA	NA
THR24_1979_S01	THR24_1979_S01	-2.02375	-8.69715	central_nervous_system	glioma	tumor	Brain Cancer	NA	7	NA	FALSE	4.18219	13.5768	NA	NA	27	NA	NA	17.23	Male	NA	NA	NA
THR24_1612_S01	THR24_1612_S01	-3.50503	6.67042	blood	acute lymphoblastic leukemia	tumor	Leukemia	NA	16	NA	FALSE	12.0994	-2.87891	NA	NA	24	NA	NA	NA	Unknown	NA	NA	NA
THR11_0257_S01	THR11_0257_S01	-0.117946	-5.06944	central_nervous_system	dysembryoplastic neuroepithelial tumor	tumor	Brain Cancer	NA	61	NA	FALSE	4.05673	14.832	NA	NA	27	NA	NA	17	Male	NA	NA	NA
TH03_0159_S02	TH03_0159_S02	6.88683	-3.00408	bone	osteosarcoma	tumor	Bone Cancer	NA	38	NA	FALSE	5.60754	1.08058	NA	NA	14	NA	NA	16	Female	NA	NA	NA
TH03_0159_S01	TH03_0159_S01	6.88943	-2.51676	bone	osteosarcoma	tumor	Bone Cancer	NA	12	NA	TRUE	5.41232	1.02261	NA	NA	14	NA	NA	16	Female	NA	NA	NA
THR24_2124_S01	THR24_2124_S01	-3.22534	6.36863	blood	acute lymphoblastic leukemia	tumor	Leukemia	NA	16	NA	FALSE	11.7869	-2.72014	NA	NA	24	NA	NA	NA	Female	NA	NA	NA
THR24_1620_S01	THR24_1620_S01	-2.2287	6.40673	blood	acute lymphoblastic leukemia	tumor	Leukemia	NA	16	NA	FALSE	11.6576	-0.421981	NA	NA	23	NA	NA	NA	Unknown	NA	NA	NA
TH02_0085_S01	TH02_0085_S01	0.442179	-7.59276	central_nervous_system	glioma	tumor	Brain Cancer	NA	21	NA	FALSE	6.05428	12.6636	NA	NA	16	NA	NA	8	Male	NA	NA	NA
THR08_0194_S01	THR08_0194_S01	-0.818365	6.36891	blood	acute lymphoblastic leukemia	tumor	Leukemia	NA	26	NA	FALSE	14.4414	-3.55573	NA	NA	53	NA	NA	0.3	Unknown	NA	NA	NA
THR14_0313_S01	THR14_0313_S01	-0.552062	-8.54487	central_nervous_system	glioma	tumor	Brain Cancer	NA	48	NA	FALSE	4.1472	12.7622	NA	NA	27	NA	NA	7.1	Male	NA	NA	NA
THR17_0402_S01	THR17_0402_S01	0.343814	-2.36412	central_nervous_system	medulloblastoma	tumor	Brain Cancer	NA	30	NA	FALSE	5.90985	8.92247	NA	NA	52	NA	NA	9	Female	NA	NA	NA
THR13_0965_S01	THR13_0965_S01	-1.66949	-8.97962	central_nervous_system	glioblastoma multiforme	tumor	Brain Cancer	NA	7	NA	FALSE	5.06144	13.2969	NA	NA	27	NA	NA	5	Male	NA	NA	NA
TH27_0703_S02	TH27_0703_S02	5.51462	-5.26862	bone	osteosarcoma	tumor	Bone Cancer	NA	42	NA	FALSE	7.00648	-0.0515777	NA	NA	35	NA	NA	13	Female	NA	NA	NA
TH27_0703_S01	TH27_0703_S01	4.6425	-5.96668	bone	osteosarcoma	tumor	Bone Cancer	NA	42	NA	FALSE	6.60213	-0.385097	NA	NA	35	NA	NA	13	Female	NA	NA	NA
THR30_0805_S01	THR30_0805_S01	-2.71097	11.6199	bone	Ewing sarcoma	tumor	Bone Cancer	NA	51	NA	FALSE	-10.9804	10.5022	NA	NA	51	NA	NA	10	Male	NA	NA	NA
THR22_0590_S01	THR22_0590_S01	0.0299604	0.356742	lymphocyte	NA	tumor	Lymphoma	NA	40	NA	FALSE	7.30993	-6.12577	NA	NA	40	NA	NA	73	Female	NA	NA	NA
THR24_1468_S01	THR24_1468_S01	-5.63821	4.1642	blood	acute megakaryoblastic leukemia	tumor	Leukemia	NA	36	NA	FALSE	11.5061	4.25038	NA	NA	48	NA	NA	NA	Male	NA	NA	NA
THR24_1553_S01	THR24_1553_S01	-4.50382	3.18439	blood	acute megakaryoblastic leukemia	tumor	Leukemia	NA	36	NA	FALSE	12.2354	2.67526	NA	NA	48	NA	NA	NA	Unknown	NA	NA	NA
TARGET-40-PANMIG-01A-01R	TARGET-40-PANMIG-01A-01R	5.75033	-4.5436	bone	osteosarcoma	tumor	Bone Cancer	NA	42	NA	FALSE	6.97487	-0.199447	NA	NA	35	NA	NA	14.68	Male	NA	NA	NA
THR29_0783_S01	THR29_0783_S01	12.4215	-9.81312	soft_tissue	embryonal rhabdomyosarcoma	tumor	Sarcoma	NA	34	NA	FALSE	4.99836	-2.23606	NA	NA	34	NA	NA	17	Male	NA	NA	NA
THR24_2136_S01	THR24_2136_S01	-0.210799	-2.51194	eye	retinoblastoma	tumor	Eye Cancer	NA	30	NA	FALSE	5.79509	9.21541	NA	NA	52	NA	NA	1.1	Male	NA	NA	NA
THR13_0970_S01	THR13_0970_S01	-0.607317	-7.94131	central_nervous_system	glioblastoma multiforme	tumor	Brain Cancer	NA	7	NA	FALSE	5.5457	12.1839	NA	NA	13	NA	NA	2	Female	NA	NA	NA
THR24_1478_S01	THR24_1478_S01	-5.57628	4.12846	blood	acute megakaryoblastic leukemia	tumor	Leukemia	NA	36	NA	FALSE	12.2294	3.96575	NA	NA	48	NA	NA	NA	Unknown	NA	NA	NA
THR24_1515_S01	THR24_1515_S01	-5.2528	3.48253	blood	acute megakaryoblastic leukemia	tumor	Leukemia	NA	36	NA	FALSE	13.0691	2.82902	NA	NA	19	NA	NA	NA	Unknown	NA	NA	NA
THR24_1669_S01	THR24_1669_S01	0.411472	2.87906	blood	acute lymphoblastic leukemia	tumor	Leukemia	NA	43	NA	FALSE	12.3009	1.1017	NA	NA	18	NA	NA	NA	Unknown	NA	NA	NA
THR24_2169_S01	THR24_2169_S01	9.7273	6.28708	soft_tissue	NA	tumor	Sarcoma	NA	13	NA	FALSE	3.37133	-2.10603	NA	NA	17	NA	NA	2.84	Male	NA	NA	NA
THR31_0903_S01	THR31_0903_S01	-4.83688	2.78148	blood	acute myeloid leukemia	tumor	Leukemia	NA	36	NA	FALSE	12.7864	2.15368	NA	NA	18	NA	NA	NA	Female	NA	NA	NA
THR29_0763_S01	THR29_0763_S01	13.0051	-9.47977	soft_tissue	embryonal rhabdomyosarcoma	tumor	Sarcoma	NA	34	NA	FALSE	5.90406	-2.07965	NA	NA	34	NA	NA	6	Male	NA	NA	NA
THR31_0934_S01	THR31_0934_S01	3.82035	1.47112	nasopharynx	nasopharyngeal carcinoma	tumor	Nasopharyngeal Cancer	NA	50	NA	FALSE	-8.58738	-1.24275	NA	NA	32	NA	NA	NA	Female	NA	NA	NA
THR17_0403_S01	THR17_0403_S01	-0.143612	-2.43535	central_nervous_system	medulloblastoma	tumor	Brain Cancer	NA	30	NA	FALSE	5.77153	9.26403	NA	NA	52	NA	NA	10	Male	NA	NA	NA
THR24_1643_S01	THR24_1643_S01	-2.72865	6.05081	blood	acute lymphoblastic leukemia	tumor	Leukemia	NA	16	NA	FALSE	12.0294	-2.86947	NA	NA	24	NA	NA	18.25	Male	NA	NA	NA
TH06_0645_S01	TH06_0645_S01	8.06897	-10.0361	nerve	malignant peripheral nerve sheath tumor	tumor	Nerve	NA	52	NA	FALSE	5.44832	1.7461	NA	NA	14	NA	NA	1	Male	NA	NA	NA
THR33_1125_S01	THR33_1125_S01	-0.846613	-2.64226	central_nervous_system	medulloblastoma	tumor	Brain Cancer	NA	30	NA	FALSE	7.69387	9.14394	NA	NA	42	NA	NA	27	Male	NA	NA	NA
THR24_1751_S01	THR24_1751_S01	3.36279	-3.33358	central_nervous_system	choroid plexus carcinoma	tumor	Brain Cancer	NA	53	NA	FALSE	-14.3059	2.44804	NA	NA	60	NA	NA	NA	Unknown	NA	NA	NA
TH03_0024_S01	TH03_0024_S01	7.59638	-7.88015	adrenal	adrenocortical carcinoma	tumor	Adrenal Cancer	NA	54	NA	FALSE	0.709415	6.55706	NA	NA	43	NA	NA	12	Unknown	NA	NA	NA
THR24_1590_S01	THR24_1590_S01	-2.48579	6.10581	blood	acute lymphoblastic leukemia	tumor	Leukemia	NA	16	NA	FALSE	12.2077	-3.03918	NA	NA	24	NA	NA	15.42	Male	NA	NA	NA
THR31_1386_S01	THR31_1386_S01	4.94904	-3.90863	soft_tissue	synovial sarcoma	tumor	Sarcoma	NA	63	NA	FALSE	4.65036	-0.517037	NA	NA	26	NA	NA	NA	Female	NA	NA	NA
THR33_1004_S01	THR33_1004_S01	-1.81691	0.0564369	central_nervous_system	medulloblastoma	tumor	Brain Cancer	NA	30	NA	FALSE	9.45049	8.58911	NA	NA	42	NA	NA	26	Male	NA	NA	NA
THR30_0809_S01	THR30_0809_S01	-2.83457	11.321	bone	Ewing sarcoma	tumor	Bone Cancer	NA	51	NA	FALSE	-10.7712	10.1528	NA	NA	51	NA	NA	NA	Unknown	NA	NA	NA
THR10_0229_S01	THR10_0229_S01	7.2709	-8.34936	adrenal	adrenocortical carcinoma	tumor	Adrenal Cancer	NA	54	NA	FALSE	0.468557	6.58902	NA	NA	43	NA	NA	15.39	Female	NA	NA	NA
THR30_0837_S01	THR30_0837_S01	-2.26643	12.0593	bone	Ewing sarcoma	tumor	Bone Cancer	NA	51	NA	FALSE	-10.95	10.2156	NA	NA	51	NA	NA	16	Female	NA	NA	NA
THR24_1657_S01	THR24_1657_S01	-1.87203	6.8746	blood	acute lymphoblastic leukemia	tumor	Leukemia	NA	16	NA	FALSE	12.2638	-3.08255	NA	NA	24	NA	NA	13.42	Male	NA	NA	NA
THR33_1005_S01	THR33_1005_S01	-1.92647	0.0391361	central_nervous_system	medulloblastoma	tumor	Brain Cancer	NA	30	NA	FALSE	9.60391	8.39124	NA	NA	42	NA	NA	10	Male	NA	NA	NA
THR15_0330_S01	THR15_0330_S01	6.06922	-4.37113	bone	osteosarcoma	tumor	Bone Cancer	NA	42	NA	FALSE	5.8047	-0.550836	NA	NA	35	NA	NA	NA	Female	NA	NA	NA
THR11_0247_S01	THR11_0247_S01	-0.876894	-9.29767	central_nervous_system	glioma	tumor	Brain Cancer	NA	48	NA	FALSE	3.97012	13.3084	NA	NA	27	NA	NA	13	Male	NA	NA	NA
THR09_0563_S01	THR09_0563_S01	1.16181	-1.16073	lymphocyte	NA	tumor	Lymphoma	NA	40	NA	FALSE	7.51724	-6.87474	NA	NA	40	NA	NA	11	Male	NA	NA	NA
THR11_0259_S01	THR11_0259_S01	0.122079	-6.31435	central_nervous_system	dysembryoplastic neuroepithelial tumor	tumor	Brain Cancer	NA	66	NA	FALSE	7.14862	12.3203	NA	NA	25	NA	NA	15	Female	NA	NA	NA
THR24_1601_S01	THR24_1601_S01	-3.14786	6.4875	blood	acute lymphoblastic leukemia	tumor	Leukemia	NA	16	NA	FALSE	11.7392	-2.47652	NA	NA	24	NA	NA	NA	Unknown	NA	NA	NA
THR24_1558_S01	THR24_1558_S01	-5.12426	3.33909	blood	acute megakaryoblastic leukemia	tumor	Leukemia	NA	36	NA	FALSE	12.3056	2.10752	NA	NA	18	NA	NA	NA	Unknown	NA	NA	NA
TH02_0089_S01	TH02_0089_S01	0.101378	-7.60035	central_nervous_system	glioma	tumor	Brain Cancer	NA	21	NA	FALSE	5.96126	12.4714	NA	NA	16	NA	NA	8	Female	NA	NA	NA
THR19_0440_S01	THR19_0440_S01	-0.173716	-8.78436	central_nervous_system	glioma	tumor	Brain Cancer	NA	48	NA	FALSE	5.03542	11.9559	NA	NA	27	NA	NA	23	Female	NA	NA	NA
THR08_0193_S01	THR08_0193_S01	-2.80113	7.32539	blood	acute lymphoblastic leukemia	tumor	Leukemia	NA	16	NA	FALSE	14.241	-2.22419	NA	NA	24	NA	NA	0.8	Unknown	NA	NA	NA
TH27_1409_S01	TH27_1409_S01	13.0261	-10.1225	soft_tissue	alveolar rhabdomyosarcoma	tumor	Sarcoma	NA	34	NA	FALSE	5.6108	-2.49944	NA	NA	34	NA	NA	13	Male	NA	NA	NA
TH34_1446_S01	TH34_1446_S01	-1.7188	-9.06007	unknown	NA	tumor	Unknown	NA	48	NA	FALSE	5.40616	11.0814	NA	NA	27	NA	NA	3	Female	NA	NA	NA
TH27_1157_S01	TH27_1157_S01	13.3868	-9.85787	soft_tissue	alveolar rhabdomyosarcoma	tumor	Sarcoma	NA	34	NA	FALSE	5.84459	-2.74283	NA	NA	34	NA	NA	1	Male	NA	NA	NA
TH27_1157_S03	TH27_1157_S03	12.959	-9.88678	soft_tissue	alveolar rhabdomyosarcoma	tumor	Sarcoma	NA	34	NA	FALSE	5.92697	-2.24007	NA	NA	34	NA	NA	1	Male	NA	NA	NA
TH27_1157_S02	TH27_1157_S02	13.2048	-9.94892	soft_tissue	alveolar rhabdomyosarcoma	tumor	Sarcoma	NA	34	NA	FALSE	6.22277	-2.30048	NA	NA	34	NA	NA	1	Male	NA	NA	NA
TH06_1175_S01	TH06_1175_S01	-1.44588	-8.26425	central_nervous_system	glioma	tumor	Brain Cancer	NA	7	NA	FALSE	4.63221	12.9149	NA	NA	27	NA	NA	17	Female	NA	NA	NA
THR24_1982_S01	THR24_1982_S01	-1.11297	-9.49595	central_nervous_system	glioma	tumor	Brain Cancer	NA	48	NA	FALSE	4.73737	14.2102	NA	NA	27	NA	NA	17.24	Female	NA	NA	NA
THR24_2160_S01	THR24_2160_S01	9.36274	8.05927	soft_tissue	NA	tumor	Sarcoma	NA	13	NA	FALSE	4.28903	-2.06455	NA	NA	34	NA	NA	0.37	Female	NA	NA	NA
TARGET-40-PAMTCM-01A-01R	TARGET-40-PAMTCM-01A-01R	5.8662	-4.10278	bone	osteosarcoma	tumor	Bone Cancer	NA	42	NA	FALSE	6.86619	-0.393654	NA	NA	35	NA	NA	13.53	Female	NA	NA	NA
TH27_1270_S01	TH27_1270_S01	-2.88655	11.4653	bone	Ewing sarcoma	tumor	Bone Cancer	NA	51	NA	FALSE	-10.7461	10.0983	NA	NA	51	NA	NA	21	Male	NA	NA	NA
THR20_0487_S01	THR20_0487_S01	0.129493	-2.68155	central_nervous_system	medulloblastoma	tumor	Brain Cancer	NA	30	NA	FALSE	5.94836	8.80772	NA	NA	52	NA	NA	7	Male	NA	NA	NA
THR24_2161_S01	THR24_2161_S01	8.04544	-2.95748	soft_tissue	NA	tumor	Sarcoma	NA	38	NA	FALSE	5.20258	-2.0071	NA	NA	34	NA	NA	13.85	Male	NA	NA	NA
TARGET-40-PATAWV-01A-01R	TARGET-40-PATAWV-01A-01R	6.22361	-2.13077	bone	osteosarcoma	tumor	Bone Cancer	NA	12	NA	TRUE	6.9965	0.922754	NA	NA	14	NA	NA	15.53	Male	NA	NA	NA
THR31_0881_S01	THR31_0881_S01	5.25866	-11.4531	peripheral_nervous_system	neuroblastoma	tumor	Neuroblastoma	NA	24	NA	FALSE	0.460211	8.11174	NA	NA	29	NA	NA	NA	Male	NA	NA	NA
THR24_1483_S01	THR24_1483_S01	-5.46644	3.7711	blood	acute megakaryoblastic leukemia	tumor	Leukemia	NA	36	NA	FALSE	12.336	3.57676	NA	NA	48	NA	NA	NA	Unknown	NA	NA	NA
THR24_1780_S01	THR24_1780_S01	0.928408	-2.1	central_nervous_system	ependymoma	tumor	Brain Cancer	NA	30	NA	FALSE	5.25558	10.9841	NA	NA	52	NA	NA	2	Male	NA	NA	NA
THR24_1842_S01	THR24_1842_S01	-2.32652	-8.55163	central_nervous_system	ependymoma	tumor	Brain Cancer	NA	7	NA	FALSE	5.36394	15.2504	NA	NA	47	NA	NA	0.93	Male	NA	NA	NA
THR13_0973_S01	THR13_0973_S01	-1.75208	-8.7743	central_nervous_system	glioma	tumor	Brain Cancer	NA	7	NA	FALSE	4.45186	11.9347	NA	NA	13	NA	NA	5	Male	NA	NA	NA
THR29_0800_S01	THR29_0800_S01	13.2832	-9.90295	soft_tissue	alveolar rhabdomyosarcoma	tumor	Sarcoma	NA	34	NA	FALSE	6.32193	-2.32933	NA	NA	34	NA	NA	1	Female	NA	NA	NA
THR24_1726_S01	THR24_1726_S01	-3.49071	3.17396	blood	acute myeloid leukemia	tumor	Leukemia	NA	32	NA	FALSE	11.2861	1.4749	NA	NA	18	NA	NA	5.47	Female	NA	NA	NA
THR31_1389_S01	THR31_1389_S01	7.46559	-4.10677	gastric	gastrointestinal stromal tumor	tumor	Gastric Cancer	NA	38	NA	FALSE	4.56065	0.944551	NA	NA	26	NA	NA	NA	Male	NA	NA	NA
THR30_0807_S01	THR30_0807_S01	-2.47538	11.8233	bone	Ewing sarcoma	tumor	Bone Cancer	NA	51	NA	FALSE	-10.8538	10.0095	NA	NA	51	NA	NA	11	Female	NA	NA	NA
THR24_1949_S01	THR24_1949_S01	-1.51941	-9.26327	central_nervous_system	glioma	tumor	Brain Cancer	NA	48	NA	FALSE	4.08431	13.6289	NA	NA	27	NA	NA	14.01	Male	NA	NA	NA
THR24_2009_S01	THR24_2009_S01	-2.45946	7.29712	blood	acute lymphoblastic leukemia	tumor	Leukemia	NA	16	NA	FALSE	13.2643	-2.05455	NA	NA	24	NA	NA	NA	Unknown	NA	NA	NA
THR22_0600_S01	THR22_0600_S01	-0.333903	1.03567	lymphocyte	NA	tumor	Lymphoma	NA	64	NA	FALSE	7.25633	-5.77366	NA	NA	40	NA	NA	72	Male	NA	NA	NA
TH06_1174_S01	TH06_1174_S01	12.8922	-10.4987	soft_tissue	alveolar rhabdomyosarcoma	tumor	Sarcoma	NA	34	NA	FALSE	5.51546	-2.40481	NA	NA	34	NA	NA	16	Female	NA	NA	NA
THR24_1983_S01	THR24_1983_S01	-1.72295	-9.37101	central_nervous_system	glioma	tumor	Brain Cancer	NA	48	NA	FALSE	4.8523	13.3234	NA	NA	27	NA	NA	4.7	Female	NA	NA	NA
THR24_2088_S01	THR24_2088_S01	5.54274	-4.83963	bone	osteosarcoma	tumor	Bone Cancer	NA	42	NA	FALSE	7.15963	-0.8763	NA	NA	35	NA	NA	NA	Female	NA	NA	NA
THR24_2144_S01	THR24_2144_S01	13.223	-10.7926	soft_tissue	NA	tumor	Sarcoma	NA	34	NA	FALSE	6.0003	-2.76276	NA	NA	34	NA	NA	7.9	Female	NA	NA	NA
THR31_0874_S01	THR31_0874_S01	7.62921	-4.05755	soft_tissue	perivascular epithelioid cell neoplasms	tumor	Sarcoma	NA	38	NA	FALSE	4.16402	2.12177	NA	NA	44	NA	NA	NA	Female	NA	NA	NA
THR33_0979_S01	THR33_0979_S01	-1.99835	0.0874072	central_nervous_system	medulloblastoma	tumor	Brain Cancer	NA	30	NA	FALSE	9.52295	8.38094	NA	NA	42	NA	NA	39	Female	NA	NA	NA
THR24_2010_S01	THR24_2010_S01	-0.578383	6.27774	blood	acute lymphoblastic leukemia	tumor	Leukemia	NA	26	NA	FALSE	14.3008	-3.23998	NA	NA	53	NA	NA	NA	Unknown	NA	NA	NA
THR24_1917_S01	THR24_1917_S01	-1.69243	9.53545	blood	acute lymphoblastic leukemia	tumor	Leukemia	NA	59	NA	FALSE	15.0288	-2.02452	NA	NA	56	NA	NA	4.35	Female	NA	NA	NA
TH03_0117_S01	TH03_0117_S01	-1.09285	-8.60816	central_nervous_system	glioma	tumor	Brain Cancer	NA	7	NA	FALSE	3.68862	12.5684	NA	NA	13	NA	NA	0.9	Unknown	NA	NA	NA
TH27_1165_S02	TH27_1165_S02	17.5049	-6.03246	liver	hepatocellular carcinoma	tumor	Liver Cancer	NA	35	NA	FALSE	-3.27149	5.82713	NA	NA	9	NA	NA	NA	Male	NA	NA	NA
TH27_1165_S03	TH27_1165_S03	17.4852	-6.38616	liver	hepatocellular carcinoma	tumor	Liver Cancer	NA	35	NA	FALSE	-3.12489	6.166	NA	NA	9	NA	NA	NA	Male	NA	NA	NA
TH27_1165_S01	TH27_1165_S01	17.3906	-5.99222	liver	hepatocellular carcinoma	tumor	Liver Cancer	NA	35	NA	FALSE	-3.28022	5.97602	NA	NA	9	NA	NA	NA	Male	NA	NA	NA
THR24_1936_S01	THR24_1936_S01	-0.840899	-6.68537	central_nervous_system	glioma	tumor	Brain Cancer	NA	48	NA	FALSE	5.33932	13.4857	NA	NA	27	NA	NA	NA	Unknown	NA	NA	NA
THR31_0909_S01	THR31_0909_S01	-4.7778	3.60462	blood	acute myeloid leukemia	tumor	Leukemia	NA	36	NA	FALSE	13.56	0.376533	NA	NA	19	NA	NA	NA	Female	NA	NA	NA
THR24_1862_S01	THR24_1862_S01	-1.62801	6.92952	blood	acute lymphoblastic leukemia	tumor	Leukemia	NA	16	NA	FALSE	12.5469	-3.21387	NA	NA	24	NA	NA	19.68	Male	NA	NA	NA
THR24_1634_S01	THR24_1634_S01	-1.86191	8.47613	blood	acute lymphoblastic leukemia	tumor	Leukemia	NA	59	NA	FALSE	12.949	-2.8469	NA	NA	24	NA	NA	19.02	Female	NA	NA	NA
THR24_1756_S01	THR24_1756_S01	3.59295	-3.2499	central_nervous_system	choroid plexus carcinoma	tumor	Brain Cancer	NA	53	NA	FALSE	-14.1279	2.50877	NA	NA	60	NA	NA	NA	Unknown	NA	NA	NA
THR37_1304_S01	THR37_1304_S01	-3.12901	-8.44571	central_nervous_system	ependymoma	tumor	Brain Cancer	NA	7	NA	FALSE	5.16062	15.9336	NA	NA	47	NA	NA	NA	Unknown	NA	NA	NA
THR24_1593_S01	THR24_1593_S01	-3.27437	6.99199	blood	acute lymphoblastic leukemia	tumor	Leukemia	NA	16	NA	FALSE	12.4743	-2.36653	NA	NA	24	NA	NA	14.08	Male	NA	NA	NA
THR31_0901_S01	THR31_0901_S01	0.239272	1.6959	lymphocyte	NA	tumor	Lymphoma	NA	64	NA	FALSE	7.23221	-6.72175	NA	NA	40	NA	NA	NA	Male	NA	NA	NA
THR24_1482_S01	THR24_1482_S01	-4.70175	3.45417	blood	acute megakaryoblastic leukemia	tumor	Leukemia	NA	36	NA	FALSE	12.5762	2.84991	NA	NA	48	NA	NA	NA	Unknown	NA	NA	NA
TH06_0621_S01	TH06_0621_S01	5.97528	-4.20646	bone	osteosarcoma	tumor	Bone Cancer	NA	42	NA	FALSE	6.23326	-0.586638	NA	NA	35	NA	NA	16	Female	NA	NA	NA
THR24_2056_S01	THR24_2056_S01	0.276279	-4.48079	central_nervous_system	glioma	tumor	Brain Cancer	NA	61	NA	FALSE	4.73205	14.7742	NA	NA	25	NA	NA	NA	Unknown	NA	NA	NA
TARGET-40-PASFCV-01A-01R	TARGET-40-PASFCV-01A-01R	6.14679	-2.41498	bone	osteosarcoma	tumor	Bone Cancer	NA	12	NA	TRUE	7.06455	0.361925	NA	NA	35	NA	NA	10.55	Female	NA	NA	NA
THR29_0747_S01	THR29_0747_S01	12.7498	-9.62093	soft_tissue	embryonal rhabdomyosarcoma	tumor	Sarcoma	NA	34	NA	FALSE	5.56071	-2.24212	NA	NA	34	NA	NA	5	Female	NA	NA	NA
THR24_1681_S01	THR24_1681_S01	-2.82509	6.9827	blood	acute lymphoblastic leukemia	tumor	Leukemia	NA	16	NA	FALSE	13.2063	-2.69238	NA	NA	24	NA	NA	NA	Unknown	NA	NA	NA
THR30_0817_S01	THR30_0817_S01	-2.41646	11.8395	bone	Ewing sarcoma	tumor	Bone Cancer	NA	51	NA	FALSE	-10.8349	10.3965	NA	NA	51	NA	NA	4	Male	NA	NA	NA
THR19_0442_S01	THR19_0442_S01	-0.108523	-9.05126	central_nervous_system	glioma	tumor	Brain Cancer	NA	48	NA	FALSE	4.71353	12.6232	NA	NA	27	NA	NA	3	Male	NA	NA	NA
TH27_1246_S01	TH27_1246_S01	-2.29884	11.9151	bone	Ewing sarcoma	tumor	Bone Cancer	NA	51	NA	FALSE	-10.7643	10.3723	NA	NA	51	NA	NA	10	Female	NA	NA	NA
THR24_1916_S01	THR24_1916_S01	-1.52698	9.46902	blood	acute lymphoblastic leukemia	tumor	Leukemia	NA	59	NA	FALSE	14.0685	-1.43733	NA	NA	56	NA	NA	6.52	Male	NA	NA	NA
THR39_1364_S01	THR39_1364_S01	4.83637	-3.87495	soft_tissue	synovial sarcoma	tumor	Sarcoma	NA	63	NA	FALSE	4.48375	-0.497111	NA	NA	26	NA	NA	NA	Unknown	NA	NA	NA
THR24_1797_S01	THR24_1797_S01	-3.03148	-8.82239	central_nervous_system	ependymoma	tumor	Brain Cancer	NA	7	NA	FALSE	5.29153	15.2572	NA	NA	47	NA	NA	NA	Unknown	NA	NA	NA
THR24_1604_S01	THR24_1604_S01	-4.55766	1.75094	blood	acute lymphoblastic leukemia	tumor	Leukemia	NA	36	NA	FALSE	12.3264	1.08034	NA	NA	18	NA	NA	12.42	Female	NA	NA	NA
THR24_1837_S01	THR24_1837_S01	-2.7031	-8.45096	central_nervous_system	ependymoma	tumor	Brain Cancer	NA	7	NA	FALSE	5.32081	14.4835	NA	NA	47	NA	NA	6.55	Female	NA	NA	NA
THR09_0572_S01	THR09_0572_S01	0.844209	-0.621646	lymphocyte	NA	tumor	Lymphoma	NA	40	NA	FALSE	6.95374	-5.47958	NA	NA	40	NA	NA	48	Male	NA	NA	NA
THR08_0172_S01	THR08_0172_S01	-0.640967	6.60034	blood	acute lymphoblastic leukemia	tumor	Leukemia	NA	26	NA	FALSE	14.436	-3.51976	NA	NA	53	NA	NA	0.9	Unknown	NA	NA	NA
THR30_0828_S01	THR30_0828_S01	-2.48969	11.7234	bone	Ewing sarcoma	tumor	Bone Cancer	NA	51	NA	FALSE	-10.781	9.96122	NA	NA	51	NA	NA	13	Female	NA	NA	NA
TH27_2189_S01	TH27_2189_S01	9.21455	-5.94601	kidney	wilms tumor	tumor	Kidney Cancer	NA	37	NA	FALSE	8.09594	-2.77595	NA	NA	37	NA	NA	5	Female	NA	NA	NA
TH38_1423_S02	TH38_1423_S02	7.11098	-3.85465	soft_tissue	sarcoma	tumor	Sarcoma	NA	38	NA	FALSE	5.24286	1.33751	NA	NA	14	NA	NA	1.33	Male	NA	NA	NA
THR24_1729_S01	THR24_1729_S01	-3.44923	3.26625	blood	acute myeloid leukemia	tumor	Leukemia	NA	32	NA	FALSE	11.0424	1.54228	NA	NA	18	NA	NA	8.12	Male	NA	NA	NA
TH06_0626_S01	TH06_0626_S01	6.16267	-2.27325	soft_tissue	fibromatosis	tumor	Sarcoma	NA	12	NA	TRUE	5.5081	0.96824	NA	NA	14	NA	NA	1	Female	NA	NA	NA
TH38_1437_S04	TH38_1437_S04	0.153738	-2.62517	central_nervous_system	medulloblastoma	tumor	Brain Cancer	NA	30	NA	FALSE	5.89454	8.92937	NA	NA	52	NA	NA	11	Male	NA	NA	NA
THR31_0919_S01	THR31_0919_S01	12.1129	-9.33202	soft_tissue	embryonal rhabdomyosarcoma	tumor	Sarcoma	NA	34	NA	FALSE	5.70497	-1.82642	NA	NA	34	NA	NA	NA	Female	NA	NA	NA
THR37_1305_S01	THR37_1305_S01	-1.4484	-1.25314	central_nervous_system	ependymoma	tumor	Brain Cancer	NA	30	NA	FALSE	7.46743	8.84298	NA	NA	42	NA	NA	NA	Unknown	NA	NA	NA
TH27_0704_S01	TH27_0704_S01	11.4454	-0.922099	cervix	clear cell carcinoma of cervix	tumor	Cervical Cancer	NA	58	NA	FALSE	1.50536	-0.592119	NA	NA	20	NA	NA	15	Female	NA	NA	NA
THR09_0566_S01	THR09_0566_S01	0.778006	-0.760905	lymphocyte	NA	tumor	Lymphoma	NA	40	NA	FALSE	7.11556	-5.46808	NA	NA	40	NA	NA	40	Female	NA	NA	NA
THR24_2074_S01	THR24_2074_S01	-0.788462	-2.33259	central_nervous_system	medulloblastoma	tumor	Brain Cancer	NA	30	NA	FALSE	5.94419	9.49997	NA	NA	52	NA	NA	NA	Unknown	NA	NA	NA
THR11_0244_S01	THR11_0244_S01	-0.241211	-8.96844	central_nervous_system	glioma	tumor	Brain Cancer	NA	48	NA	FALSE	4.24751	13.6262	NA	NA	27	NA	NA	14	Male	NA	NA	NA
THR24_1858_S01	THR24_1858_S01	-2.0468	5.39284	blood	acute lymphoblastic leukemia	tumor	Leukemia	NA	26	NA	FALSE	11.7026	-2.6141	NA	NA	24	NA	NA	16.39	Male	NA	NA	NA
THR24_1829_S01	THR24_1829_S01	-2.37898	-8.88485	central_nervous_system	ependymoma	tumor	Brain Cancer	NA	7	NA	FALSE	5.29417	15.6716	NA	NA	47	NA	NA	16.29	Male	NA	NA	NA
THR31_0904_S01	THR31_0904_S01	13.4625	-9.9118	central_nervous_system	medulloblastoma	tumor	Brain Cancer	NA	34	NA	FALSE	5.89884	-2.59531	NA	NA	34	NA	NA	NA	Female	NA	NA	NA
THR24_1514_S01	THR24_1514_S01	-0.913902	3.62893	blood	acute megakaryoblastic leukemia	tumor	Leukemia	NA	64	NA	FALSE	12.4413	3.00967	NA	NA	48	NA	NA	NA	Unknown	NA	NA	NA
TH03_0294_S02	TH03_0294_S02	7.38364	-0.551826	soft_tissue	epithelioid hemangioendothelioma	tumor	Sarcoma	NA	12	NA	TRUE	5.17528	1.18272	NA	NA	14	NA	NA	12	Male	NA	NA	NA
THR24_1886_S01	THR24_1886_S01	-1.66487	9.42676	blood	acute lymphoblastic leukemia	tumor	Leukemia	NA	59	NA	FALSE	15.0907	-1.79753	NA	NA	56	NA	NA	5.76	Male	NA	NA	NA
THR19_0450_S01	THR19_0450_S01	-0.191952	-8.69904	central_nervous_system	glioma	tumor	Brain Cancer	NA	48	NA	FALSE	4.17408	12.8612	NA	NA	27	NA	NA	5	Female	NA	NA	NA
THR24_1470_S01	THR24_1470_S01	-5.75757	4.21244	blood	acute megakaryoblastic leukemia	tumor	Leukemia	NA	36	NA	FALSE	11.7936	4.1011	NA	NA	48	NA	NA	NA	Unknown	NA	NA	NA
THR20_0512_S01	THR20_0512_S01	-0.143836	-2.34975	central_nervous_system	medulloblastoma	tumor	Brain Cancer	NA	30	NA	FALSE	6.94549	9.01513	NA	NA	42	NA	NA	3	Male	NA	NA	NA
THR24_2125_S01	THR24_2125_S01	-3.33724	6.27588	blood	acute lymphoblastic leukemia	tumor	Leukemia	NA	16	NA	FALSE	11.5684	-2.51978	NA	NA	24	NA	NA	NA	Female	NA	NA	NA
THR24_1973_S01	THR24_1973_S01	-1.66011	-9.19083	central_nervous_system	glioma	tumor	Brain Cancer	NA	48	NA	FALSE	4.18466	13.8701	NA	NA	27	NA	NA	0.1	Male	NA	NA	NA
THR32_0942_S01	THR32_0942_S01	-0.00547143	-3.18015	central_nervous_system	supratentorial embryonal tumor NOS	tumor	Brain Cancer	NA	30	NA	FALSE	7.07371	12.9742	NA	NA	25	NA	NA	10	Male	NA	NA	NA
TH27_1269_S01	TH27_1269_S01	12.2975	-9.1506	soft_tissue	NA	tumor	Sarcoma	NA	34	NA	FALSE	5.60656	-1.73511	NA	NA	34	NA	NA	41	Male	NA	NA	NA
THR24_1805_S01	THR24_1805_S01	-2.8882	-8.73186	central_nervous_system	ependymoma	tumor	Brain Cancer	NA	7	NA	FALSE	5.44136	15.941	NA	NA	47	NA	NA	NA	Unknown	NA	NA	NA
TH27_0697_S01	TH27_0697_S01	16.8125	-7.43459	liver	hepatoblastoma	tumor	Liver Cancer	NA	14	NA	FALSE	-2.37751	5.7875	NA	NA	9	NA	NA	NA	Female	NA	NA	NA
THR24_1833_S01	THR24_1833_S01	-2.62975	-8.71063	central_nervous_system	ependymoma	tumor	Brain Cancer	NA	7	NA	FALSE	5.36471	15.712	NA	NA	47	NA	NA	2.75	Female	NA	NA	NA
TARGET-40-PANPUM-01A-01R	TARGET-40-PANPUM-01A-01R	5.57766	-5.32407	bone	osteosarcoma	tumor	Bone Cancer	NA	42	NA	FALSE	7.29439	-0.368111	NA	NA	35	NA	NA	16.43	Male	NA	NA	NA
THR37_1306_S01	THR37_1306_S01	-1.36631	-1.92688	central_nervous_system	ependymoma	tumor	Brain Cancer	NA	30	NA	FALSE	7.63572	8.86253	NA	NA	42	NA	NA	NA	Unknown	NA	NA	NA
TH03_0285_S01	TH03_0285_S01	-1.77857	2.28634	blood	juvenile myelomonocytic leukemia	tumor	Leukemia	NA	45	NA	FALSE	12.4436	1.96782	NA	NA	18	NA	NA	NA	Unknown	NA	NA	NA
THR24_1841_S01	THR24_1841_S01	-2.83822	-8.69112	central_nervous_system	ependymoma	tumor	Brain Cancer	NA	7	NA	FALSE	5.42458	15.5675	NA	NA	47	NA	NA	1.66	Female	NA	NA	NA
THR31_0878_S01	THR31_0878_S01	17.4294	-5.69537	liver	hepatocellular carcinoma	tumor	Liver Cancer	NA	35	NA	FALSE	-3.35667	6.08188	NA	NA	9	NA	NA	NA	Female	NA	NA	NA
THR24_1841_S02	THR24_1841_S02	-0.690074	-8.50518	central_nervous_system	ependymoma	tumor	Brain Cancer	NA	48	NA	FALSE	4.80836	12.78	NA	NA	27	NA	NA	1.66	Female	NA	NA	NA
THR30_0852_S01	THR30_0852_S01	4.88477	-4.08803	bone	Ewing sarcoma	tumor	Bone Cancer	NA	63	NA	FALSE	4.77698	-0.490071	NA	NA	26	NA	NA	0.58	Male	NA	NA	NA
TH34_1380_S02	TH34_1380_S02	-4.7082	2.98386	soft_tissue	embryonal rhabdomyosarcoma	tumor	Sarcoma	NA	36	NA	FALSE	12.1681	1.81406	NA	NA	18	NA	NA	15	Male	NA	NA	NA
TH34_1380_S01	TH34_1380_S01	12.6548	-10.0216	soft_tissue	embryonal rhabdomyosarcoma	tumor	Sarcoma	NA	34	NA	FALSE	5.53777	-2.17088	NA	NA	34	NA	NA	15	Male	NA	NA	NA
THR14_0311_S01	THR14_0311_S01	-1.64361	-8.52274	central_nervous_system	glioma	tumor	Brain Cancer	NA	7	NA	FALSE	4.40649	11.3077	NA	NA	13	NA	NA	11.6	Female	NA	NA	NA
THR30_0830_S01	THR30_0830_S01	-2.74452	11.5977	bone	Ewing sarcoma	tumor	Bone Cancer	NA	51	NA	FALSE	-11.1452	9.96282	NA	NA	51	NA	NA	13	Female	NA	NA	NA
THR24_1703_S01	THR24_1703_S01	-1.48554	9.5291	blood	acute lymphoblastic leukemia	tumor	Leukemia	NA	59	NA	FALSE	14.4845	-1.4804	NA	NA	56	NA	NA	1.64	Male	NA	NA	NA
THR24_1472_S05	THR24_1472_S05	-5.77097	4.28525	blood	acute megakaryoblastic leukemia	tumor	Leukemia	NA	36	NA	FALSE	11.8444	4.36821	NA	NA	48	NA	NA	NA	Unknown	NA	NA	NA
THR32_0943_S01	THR32_0943_S01	0.231183	-2.8729	central_nervous_system	supratentorial embryonal tumor NOS	tumor	Brain Cancer	NA	30	NA	FALSE	5.48395	10.8933	NA	NA	52	NA	NA	2	Female	NA	NA	NA
THR17_0391_S01	THR17_0391_S01	0.0278691	-2.48679	central_nervous_system	medulloblastoma	tumor	Brain Cancer	NA	30	NA	FALSE	6.00391	8.84602	NA	NA	52	NA	NA	4	Male	NA	NA	NA
THR29_0797_S01	THR29_0797_S01	12.8314	-9.81669	soft_tissue	embryonal rhabdomyosarcoma	tumor	Sarcoma	NA	34	NA	FALSE	5.40134	-2.55379	NA	NA	34	NA	NA	2	Female	NA	NA	NA
THR19_0461_S01	THR19_0461_S01	-0.115613	-8.82043	central_nervous_system	glioma	tumor	Brain Cancer	NA	48	NA	FALSE	4.58873	12.789	NA	NA	27	NA	NA	9	Male	NA	NA	NA
TARGET-40-PAMLKS-01A-01R	TARGET-40-PAMLKS-01A-01R	5.39346	-5.27403	bone	osteosarcoma	tumor	Bone Cancer	NA	42	NA	FALSE	5.25717	-0.422266	NA	NA	35	NA	NA	12.35	Female	NA	NA	NA
THR08_0207_S01	THR08_0207_S01	-0.481141	6.77923	blood	acute lymphoblastic leukemia	tumor	Leukemia	NA	26	NA	FALSE	14.2516	-3.84098	NA	NA	53	NA	NA	18.3	Unknown	NA	NA	NA
THR24_2038_S01	THR24_2038_S01	-0.908894	-9.17307	central_nervous_system	glioma	tumor	Brain Cancer	NA	48	NA	FALSE	4.48602	12.9319	NA	NA	27	NA	NA	12.28	Female	NA	NA	NA
THR24_2012_S01	THR24_2012_S01	-0.460359	5.76652	blood	acute lymphoblastic leukemia	tumor	Leukemia	NA	26	NA	FALSE	14.405	-3.89967	NA	NA	53	NA	NA	0.11	Female	NA	NA	NA
THR24_1993_S01	THR24_1993_S01	-1.01929	-9.15375	central_nervous_system	glioma	tumor	Brain Cancer	NA	48	NA	FALSE	5.26182	13.0269	NA	NA	27	NA	NA	NA	Unknown	NA	NA	NA
THR24_2049_S01	THR24_2049_S01	-0.517194	-5.54031	central_nervous_system	glioma	tumor	Brain Cancer	NA	61	NA	FALSE	6.57787	13.1422	NA	NA	27	NA	NA	2.84	Male	NA	NA	NA
THR24_1775_S01	THR24_1775_S01	-2.85907	-8.6602	central_nervous_system	ependymoma	tumor	Brain Cancer	NA	7	NA	FALSE	5.42612	15.0265	NA	NA	47	NA	NA	3.6	Male	NA	NA	NA
TH03_0287_S01	TH03_0287_S01	2.68587	-12.4875	peripheral_nervous_system	neuroblastoma	tumor	Neuroblastoma	NA	33	NA	FALSE	4.31648	8.21432	NA	NA	31	NA	NA	3	Male	NA	NA	NA
TARGET-40-PAUTWB-01A-01R	TARGET-40-PAUTWB-01A-01R	5.6817	-4.63065	bone	osteosarcoma	tumor	Bone Cancer	NA	42	NA	FALSE	7.00424	-0.0967729	NA	NA	35	NA	NA	13.87	Male	NA	NA	NA
THR24_1607_S01	THR24_1607_S01	-3.46536	6.87657	blood	acute lymphoblastic leukemia	tumor	Leukemia	NA	16	NA	FALSE	12.1678	-2.84837	NA	NA	24	NA	NA	NA	Unknown	NA	NA	NA
THR14_0321_S01	THR14_0321_S01	2.63911	-12.5205	central_nervous_system	supratentorial embryonal tumor NOS	tumor	Brain Cancer	NA	37	NA	FALSE	5.3616	9.64331	NA	NA	52	NA	NA	1.8	Female	NA	NA	NA
THR24_1891_S02	THR24_1891_S02	-1.38083	9.40376	blood	acute lymphoblastic leukemia	tumor	Leukemia	NA	59	NA	FALSE	14.3945	-1.24107	NA	NA	56	NA	NA	9.74	Female	NA	NA	NA
THR24_1902_S01	THR24_1902_S01	-1.43663	9.47278	blood	acute lymphoblastic leukemia	tumor	Leukemia	NA	59	NA	FALSE	13.9163	-1.2035	NA	NA	56	NA	NA	2.3	Female	NA	NA	NA
THR24_1891_S01	THR24_1891_S01	-1.77195	9.65808	blood	acute lymphoblastic leukemia	tumor	Leukemia	NA	59	NA	FALSE	15.0971	-1.92283	NA	NA	56	NA	NA	9.74	Female	NA	NA	NA
THR24_1947_S01	THR24_1947_S01	-1.5054	-8.82029	central_nervous_system	glioma	tumor	Brain Cancer	NA	48	NA	FALSE	5.13294	13.9805	NA	NA	27	NA	NA	14.41	Female	NA	NA	NA
THR14_0308_S01	THR14_0308_S01	-1.28517	-7.84652	central_nervous_system	glioma	tumor	Brain Cancer	NA	7	NA	FALSE	4.06628	12.6499	NA	NA	27	NA	NA	17.7	Female	NA	NA	NA
THR24_1935_S01	THR24_1935_S01	-0.690684	-6.10986	central_nervous_system	glioma	tumor	Brain Cancer	NA	61	NA	FALSE	4.82267	13.962	NA	NA	27	NA	NA	5.96	Male	NA	NA	NA
THR29_0765_S01	THR29_0765_S01	12.9274	-9.80403	soft_tissue	embryonal rhabdomyosarcoma	tumor	Sarcoma	NA	34	NA	FALSE	5.17752	-2.38261	NA	NA	34	NA	NA	5	Male	NA	NA	NA
THR15_0354_S01	THR15_0354_S01	5.76768	-4.8219	bone	osteosarcoma	tumor	Bone Cancer	NA	42	NA	FALSE	7.37625	0.128889	NA	NA	35	NA	NA	NA	Male	NA	NA	NA
THR20_0510_S01	THR20_0510_S01	-1.96211	-2.0097	central_nervous_system	medulloblastoma	tumor	Brain Cancer	NA	30	NA	FALSE	9.02022	8.40891	NA	NA	42	NA	NA	10	Female	NA	NA	NA
TH34_1238_S01	TH34_1238_S01	1.50482	-0.79056	blood	acute lymphoblastic leukemia	tumor	Leukemia	NA	40	NA	FALSE	12.448	-1.78537	NA	NA	23	NA	NA	0.25	Female	NA	NA	NA
THR24_1481_S01	THR24_1481_S01	-5.51333	4.11197	blood	acute megakaryoblastic leukemia	tumor	Leukemia	NA	36	NA	FALSE	12.0708	4.056	NA	NA	48	NA	NA	NA	Unknown	NA	NA	NA
THR24_1481_S02	THR24_1481_S02	-5.67533	4.0146	blood	acute megakaryoblastic leukemia	tumor	Leukemia	NA	36	NA	FALSE	12.0415	4.15634	NA	NA	48	NA	NA	NA	Unknown	NA	NA	NA
TH06_0612_S01	TH06_0612_S01	13.9605	-5.4506	thyroid	thyroid carcinoma	tumor	Thyroid Cancer	NA	6	NA	FALSE	-3.20421	15.6947	NA	NA	33	NA	NA	12	Male	NA	NA	NA
THR29_0740_S01	THR29_0740_S01	12.03	-9.48547	soft_tissue	embryonal rhabdomyosarcoma	tumor	Sarcoma	NA	34	NA	FALSE	5.52427	-1.59209	NA	NA	34	NA	NA	6	Female	NA	NA	NA
TH03_0291_S01	TH03_0291_S01	-2.56719	-7.52635	central_nervous_system	ependymoma	tumor	Brain Cancer	NA	7	NA	FALSE	4.09648	13.1712	NA	NA	13	NA	NA	9	Female	NA	NA	NA
THR30_0841_S01	THR30_0841_S01	-2.40326	11.7792	bone	Ewing sarcoma	tumor	Bone Cancer	NA	51	NA	FALSE	-11.288	9.92948	NA	NA	51	NA	NA	7	Male	NA	NA	NA
THR31_0926_S01	THR31_0926_S01	7.29134	-8.31595	adrenal	adrenocortical carcinoma	tumor	Adrenal Cancer	NA	54	NA	FALSE	0.619759	6.58897	NA	NA	43	NA	NA	NA	Female	NA	NA	NA
THR30_0816_S01	THR30_0816_S01	-2.51332	11.8596	bone	Ewing sarcoma	tumor	Bone Cancer	NA	51	NA	FALSE	-11.1014	10.5059	NA	NA	51	NA	NA	12	Female	NA	NA	NA
THR24_1789_S01	THR24_1789_S01	-2.99426	-8.85319	central_nervous_system	ependymoma	tumor	Brain Cancer	NA	7	NA	FALSE	5.52786	16.0857	NA	NA	47	NA	NA	NA	Unknown	NA	NA	NA
THR29_0732_S01	THR29_0732_S01	12.6816	-9.66445	soft_tissue	embryonal rhabdomyosarcoma	tumor	Sarcoma	NA	34	NA	FALSE	4.96884	-2.40422	NA	NA	34	NA	NA	1	Female	NA	NA	NA
TARGET-40-0A4I0Q-01A-01R	TARGET-40-0A4I0Q-01A-01R	5.697	-4.87571	bone	osteosarcoma	tumor	Bone Cancer	NA	42	NA	FALSE	6.73925	-0.49471	NA	NA	35	NA	NA	19.92	Female	NA	NA	NA
THR24_1802_S01	THR24_1802_S01	-2.97554	-8.82819	central_nervous_system	ependymoma	tumor	Brain Cancer	NA	7	NA	FALSE	5.37709	15.793	NA	NA	47	NA	NA	NA	Unknown	NA	NA	NA
THR30_0846_S01	THR30_0846_S01	-2.53438	11.7858	bone	Ewing sarcoma	tumor	Bone Cancer	NA	51	NA	FALSE	-10.8806	10.2477	NA	NA	51	NA	NA	NA	Unknown	NA	NA	NA
THR31_0866_S01	THR31_0866_S01	2.59746	-11.3711	peripheral_nervous_system	neuroblastoma	tumor	Neuroblastoma	NA	33	NA	FALSE	3.70636	8.40654	NA	NA	31	NA	NA	NA	Female	NA	NA	NA
THR22_0591_S01	THR22_0591_S01	0.187221	0.0587377	lymphocyte	NA	tumor	Lymphoma	NA	40	NA	FALSE	6.81681	-5.48077	NA	NA	40	NA	NA	52	Female	NA	NA	NA
TARGET-40-0A4I8U-01A-01R	TARGET-40-0A4I8U-01A-01R	5.66144	-4.68796	bone	osteosarcoma	tumor	Bone Cancer	NA	42	NA	FALSE	6.71269	-0.289152	NA	NA	35	NA	NA	20.08	Male	NA	NA	NA
THR24_2016_S01	THR24_2016_S01	0.151274	-7.58412	central_nervous_system	glioma	tumor	Brain Cancer	NA	21	NA	FALSE	5.85134	12.8319	NA	NA	27	NA	NA	NA	Unknown	NA	NA	NA
THR24_1495_S01	THR24_1495_S01	-5.91405	3.74878	blood	acute megakaryoblastic leukemia	tumor	Leukemia	NA	36	NA	FALSE	13.8246	2.71976	NA	NA	19	NA	NA	NA	Unknown	NA	NA	NA
THR13_0969_S01	THR13_0969_S01	-2.10878	-8.53197	central_nervous_system	glioma	tumor	Brain Cancer	NA	7	NA	FALSE	5.03965	11.6036	NA	NA	27	NA	NA	13	Male	NA	NA	NA
THR24_2137_S01	THR24_2137_S01	12.4708	-9.47154	soft_tissue	NA	tumor	Sarcoma	NA	34	NA	FALSE	5.39596	-1.99258	NA	NA	34	NA	NA	4.41	Male	NA	NA	NA
THR24_1645_S01	THR24_1645_S01	-2.35261	6.15355	blood	acute lymphoblastic leukemia	tumor	Leukemia	NA	16	NA	FALSE	12.5709	-3.07635	NA	NA	24	NA	NA	17.08	Male	NA	NA	NA
TH03_0140_S01	TH03_0140_S01	5.64664	-4.38069	bone	osteosarcoma	tumor	Bone Cancer	NA	42	NA	FALSE	6.624	0.167785	NA	NA	35	NA	NA	13	Male	NA	NA	NA
THR24_1924_S01	THR24_1924_S01	-0.677967	-6.05514	central_nervous_system	glioma	tumor	Brain Cancer	NA	61	NA	FALSE	4.94738	14.07	NA	NA	27	NA	NA	5.33	Female	NA	NA	NA
THR24_1680_S01	THR24_1680_S01	-3.41673	6.91317	blood	acute lymphoblastic leukemia	tumor	Leukemia	NA	16	NA	FALSE	12.2531	-2.58105	NA	NA	24	NA	NA	NA	Unknown	NA	NA	NA
THR29_0795_S01	THR29_0795_S01	12.8317	-10.4941	soft_tissue	alveolar rhabdomyosarcoma	tumor	Sarcoma	NA	34	NA	FALSE	5.68503	-2.57193	NA	NA	34	NA	NA	1	Male	NA	NA	NA
THR20_0506_S01	THR20_0506_S01	-1.05102	-2.34081	central_nervous_system	medulloblastoma	tumor	Brain Cancer	NA	30	NA	FALSE	7.25958	8.93377	NA	NA	42	NA	NA	NA	Unknown	NA	NA	NA
THR24_1778_S01	THR24_1778_S01	-2.31546	-9.08145	central_nervous_system	ependymoma	tumor	Brain Cancer	NA	7	NA	FALSE	6.01326	15.6431	NA	NA	47	NA	NA	NA	Unknown	NA	NA	NA
THR24_1632_S01	THR24_1632_S01	-3.08127	7.07167	blood	acute lymphoblastic leukemia	tumor	Leukemia	NA	16	NA	FALSE	12.7432	-2.8627	NA	NA	24	NA	NA	NA	Unknown	NA	NA	NA
TH02_0079_S01	TH02_0079_S01	-0.624314	-8.19451	central_nervous_system	glioma	tumor	Brain Cancer	NA	21	NA	FALSE	6.53849	10.4407	NA	NA	16	NA	NA	4	Female	NA	NA	NA
THR24_1849_S01	THR24_1849_S01	-2.04844	7.37677	blood	acute lymphoblastic leukemia	tumor	Leukemia	NA	16	NA	FALSE	14.0194	-2.84646	NA	NA	24	NA	NA	13.8	Female	NA	NA	NA
THR24_2078_S02	THR24_2078_S02	9.5177	-11.4849	skin	NA	tumor	Skin Cancer	NA	3	NA	FALSE	6.33921	4.70275	NA	NA	4	NA	NA	14.25	Female	NA	NA	NA
THR24_2022_S01	THR24_2022_S01	-1.94655	-9.03319	central_nervous_system	glioma	tumor	Brain Cancer	NA	7	NA	FALSE	4.04674	13.623	NA	NA	27	NA	NA	NA	Unknown	NA	NA	NA
THR24_1538_S01	THR24_1538_S01	-5.67416	4.06371	blood	acute megakaryoblastic leukemia	tumor	Leukemia	NA	36	NA	FALSE	12.345	3.9938	NA	NA	48	NA	NA	NA	Unknown	NA	NA	NA
THR15_0347_S01	THR15_0347_S01	5.51222	-5.35596	bone	osteosarcoma	tumor	Bone Cancer	NA	42	NA	FALSE	6.77999	-0.249769	NA	NA	35	NA	NA	NA	Female	NA	NA	NA
TH27_1245_S01	TH27_1245_S01	-1.04114	6.10979	blood	acute lymphoblastic leukemia	tumor	Leukemia	NA	26	NA	FALSE	12.3607	1.11494	NA	NA	18	NA	NA	NA	Female	NA	NA	NA
THR24_1462_S01	THR24_1462_S01	-5.30314	4.15416	blood	acute megakaryoblastic leukemia	tumor	Leukemia	NA	36	NA	FALSE	11.2182	3.81905	NA	NA	48	NA	NA	2.17	Female	NA	NA	NA
THR24_1716_S01	THR24_1716_S01	-3.46713	3.23365	blood	acute myeloid leukemia	tumor	Leukemia	NA	32	NA	FALSE	11.1964	1.3861	NA	NA	18	NA	NA	6.82	Male	NA	NA	NA
THR24_1945_S01	THR24_1945_S01	-1.03407	-9.26337	central_nervous_system	glioma	tumor	Brain Cancer	NA	48	NA	FALSE	5.13701	13.2096	NA	NA	27	NA	NA	12.34	Female	NA	NA	NA
THR24_1771_S01	THR24_1771_S01	-2.53109	-8.72888	central_nervous_system	ependymoma	tumor	Brain Cancer	NA	7	NA	FALSE	5.33629	15.2338	NA	NA	47	NA	NA	3.7	Female	NA	NA	NA
THR24_1953_S01	THR24_1953_S01	-1.69732	-8.31116	central_nervous_system	glioma	tumor	Brain Cancer	NA	7	NA	FALSE	5.24807	14.0539	NA	NA	27	NA	NA	14.78	Male	NA	NA	NA
THR33_1122_S01	THR33_1122_S01	-1.86256	0.0491002	central_nervous_system	medulloblastoma	tumor	Brain Cancer	NA	30	NA	FALSE	9.30408	8.80295	NA	NA	42	NA	NA	23	Male	NA	NA	NA
TH03_0011_S01	TH03_0011_S01	-0.4722	5.83136	blood	acute lymphoblastic leukemia	tumor	Leukemia	NA	26	NA	FALSE	12.4317	-0.268312	NA	NA	18	NA	NA	0.2	Male	NA	NA	NA
THR24_1859_S01	THR24_1859_S01	-1.49648	7.24262	blood	acute lymphoblastic leukemia	tumor	Leukemia	NA	16	NA	FALSE	12.872	-3.0962	NA	NA	24	NA	NA	17.21	Male	NA	NA	NA
THR08_0184_S01	THR08_0184_S01	-0.731178	5.91177	blood	acute lymphoblastic leukemia	tumor	Leukemia	NA	26	NA	FALSE	14.4813	-3.56552	NA	NA	53	NA	NA	0.3	Unknown	NA	NA	NA
TH27_0694_S01	TH27_0694_S01	-2.47773	2.6028	blood	acute leukemia	tumor	Leukemia	NA	32	NA	FALSE	13.7925	1.54034	NA	NA	19	NA	NA	21	Female	NA	NA	NA
THR31_0875_S01	THR31_0875_S01	-1.20954	6.71779	blood	acute lymphoblastic leukemia	tumor	Leukemia	NA	26	NA	FALSE	13.1935	-1.15033	NA	NA	24	NA	NA	NA	Male	NA	NA	NA
THR08_0169_S01	THR08_0169_S01	-0.900097	5.97113	blood	acute lymphoblastic leukemia	tumor	Leukemia	NA	26	NA	FALSE	13.3767	-3.5335	NA	NA	24	NA	NA	0	Unknown	NA	NA	NA
THR29_0769_S01	THR29_0769_S01	13.4451	-9.88605	soft_tissue	alveolar rhabdomyosarcoma	tumor	Sarcoma	NA	34	NA	FALSE	6.13675	-1.78642	NA	NA	34	NA	NA	13	Female	NA	NA	NA
THR29_0727_S01	THR29_0727_S01	13.0505	-10.0335	soft_tissue	alveolar rhabdomyosarcoma	tumor	Sarcoma	NA	34	NA	FALSE	5.77566	-2.86527	NA	NA	34	NA	NA	NA	Male	NA	NA	NA
THR08_0187_S01	THR08_0187_S01	0.412905	2.78164	blood	acute lymphoblastic leukemia	tumor	Leukemia	NA	43	NA	FALSE	13.5608	-3.41065	NA	NA	48	NA	NA	0.5	Unknown	NA	NA	NA
THR37_1295_S01	THR37_1295_S01	-3.40574	-7.94339	central_nervous_system	ependymoma	tumor	Brain Cancer	NA	7	NA	FALSE	4.99254	16.0008	NA	NA	47	NA	NA	NA	Unknown	NA	NA	NA
THR33_1145_S01	THR33_1145_S01	-1.63181	-1.23804	central_nervous_system	medulloblastoma	tumor	Brain Cancer	NA	30	NA	FALSE	9.30842	8.3597	NA	NA	42	NA	NA	3	Male	NA	NA	NA
TH27_1354_S01	TH27_1354_S01	11.6959	-9.02035	soft_tissue	infantile fibrosarcoma	tumor	Sarcoma	NA	34	NA	FALSE	5.37423	0.14473	NA	NA	14	NA	NA	0.5	Male	NA	NA	NA
TH27_1272_S01	TH27_1272_S01	11.8614	-9.23203	soft_tissue	embryonal rhabdomyosarcoma	tumor	Sarcoma	NA	34	NA	FALSE	5.08169	-1.27404	NA	NA	34	NA	NA	1	Male	NA	NA	NA
TH27_1272_S02	TH27_1272_S02	11.3188	-8.66425	soft_tissue	embryonal rhabdomyosarcoma	tumor	Sarcoma	NA	34	NA	FALSE	5.4075	1.50391	NA	NA	14	NA	NA	1	Male	NA	NA	NA
THR30_0829_S01	THR30_0829_S01	-2.86736	11.5091	bone	Ewing sarcoma	tumor	Bone Cancer	NA	51	NA	FALSE	-10.9342	9.94714	NA	NA	51	NA	NA	10	Female	NA	NA	NA
THR24_1484_S01	THR24_1484_S01	-4.77453	3.67091	blood	acute megakaryoblastic leukemia	tumor	Leukemia	NA	36	NA	FALSE	12.4598	3.5192	NA	NA	48	NA	NA	NA	Unknown	NA	NA	NA
THR29_0757_S01	THR29_0757_S01	13.1448	-10.7423	soft_tissue	alveolar rhabdomyosarcoma	tumor	Sarcoma	NA	34	NA	FALSE	5.64473	-2.9245	NA	NA	34	NA	NA	9	Female	NA	NA	NA
THR24_1750_S01	THR24_1750_S01	3.2663	-3.39724	central_nervous_system	choroid plexus carcinoma	tumor	Brain Cancer	NA	53	NA	FALSE	-14.1187	2.57975	NA	NA	60	NA	NA	NA	Unknown	NA	NA	NA
THR24_1937_S01	THR24_1937_S01	6.74512	-1.70603	central_nervous_system	glioma	tumor	Brain Cancer	NA	12	NA	TRUE	7.07344	1.42927	NA	NA	14	NA	NA	10.67	Female	NA	NA	NA
THR11_0276_S01	THR11_0276_S01	-0.382755	-6.59082	central_nervous_system	dysembryoplastic neuroepithelial tumor	tumor	Brain Cancer	NA	61	NA	FALSE	4.22854	14.4569	NA	NA	27	NA	NA	9	Female	NA	NA	NA
THR32_0953_S01	THR32_0953_S01	4.28009	-4.17777	central_nervous_system	ependymoma	tumor	Brain Cancer	NA	63	NA	FALSE	2.57939	12.8896	NA	NA	26	NA	NA	5	Male	NA	NA	NA
TH27_1353_S01	TH27_1353_S01	7.53912	-2.94375	soft_tissue	undifferentiated sarcoma NOS	tumor	Sarcoma	NA	38	NA	FALSE	5.22784	1.54099	NA	NA	14	NA	NA	7	Female	NA	NA	NA
THR24_1485_S01	THR24_1485_S01	-5.47549	3.88479	blood	acute megakaryoblastic leukemia	tumor	Leukemia	NA	36	NA	FALSE	12.3512	4.08733	NA	NA	48	NA	NA	NA	Unknown	NA	NA	NA
THR14_0303_S01	THR14_0303_S01	0.336894	-7.50014	central_nervous_system	glioma	tumor	Brain Cancer	NA	21	NA	FALSE	6.74703	11.913	NA	NA	16	NA	NA	13.5	Female	NA	NA	NA
TARGET-40-PALKDP-01A-01R	TARGET-40-PALKDP-01A-01R	4.70513	-5.90281	bone	osteosarcoma	tumor	Bone Cancer	NA	42	NA	FALSE	7.69294	-0.278916	NA	NA	35	NA	NA	9.28	Female	NA	NA	NA
THR24_1581_S01	THR24_1581_S01	-2.98165	7.43536	blood	acute lymphoblastic leukemia	tumor	Leukemia	NA	16	NA	FALSE	13.6753	-2.27862	NA	NA	24	NA	NA	NA	Unknown	NA	NA	NA
THR24_1781_S01	THR24_1781_S01	-1.72653	-8.3221	central_nervous_system	ependymoma	tumor	Brain Cancer	NA	7	NA	FALSE	5.20472	14.3413	NA	NA	27	NA	NA	4.2	Male	NA	NA	NA
TH03_0029_S01	TH03_0029_S01	4.94841	-5.79568	bone	osteosarcoma	tumor	Bone Cancer	NA	42	NA	FALSE	6.15355	-0.534174	NA	NA	35	NA	NA	13	Unknown	NA	NA	NA
THR24_2093_S01	THR24_2093_S01	5.04297	-5.6833	bone	osteosarcoma	tumor	Bone Cancer	NA	42	NA	FALSE	7.2809	-0.629368	NA	NA	35	NA	NA	NA	Female	NA	NA	NA
TH06_0634_S01	TH06_0634_S01	6.46506	-1.70203	bone	osteosarcoma	tumor	Bone Cancer	NA	12	NA	TRUE	6.18694	1.17291	NA	NA	14	NA	NA	14	Female	NA	NA	NA
THR24_1552_S01	THR24_1552_S01	-5.09783	3.25767	blood	acute megakaryoblastic leukemia	tumor	Leukemia	NA	36	NA	FALSE	12.803	2.24327	NA	NA	19	NA	NA	NA	Unknown	NA	NA	NA
THR08_0175_S01	THR08_0175_S01	-0.454736	5.71419	blood	acute lymphoblastic leukemia	tumor	Leukemia	NA	26	NA	FALSE	14.5045	-3.96923	NA	NA	53	NA	NA	0.1	Unknown	NA	NA	NA
THR11_0256_S01	THR11_0256_S01	-0.532405	-8.69851	central_nervous_system	dysembryoplastic neuroepithelial tumor	tumor	Brain Cancer	NA	48	NA	FALSE	4.3596	13.8058	NA	NA	27	NA	NA	17	Female	NA	NA	NA
THR33_0995_S01	THR33_0995_S01	-1.38152	-2.11915	central_nervous_system	medulloblastoma	tumor	Brain Cancer	NA	30	NA	FALSE	8.40334	8.80973	NA	NA	42	NA	NA	11	Male	NA	NA	NA
THR24_1611_S01	THR24_1611_S01	-3.36115	6.44075	blood	acute lymphoblastic leukemia	tumor	Leukemia	NA	16	NA	FALSE	11.8139	-2.82142	NA	NA	24	NA	NA	NA	Unknown	NA	NA	NA
THR24_2006_S01	THR24_2006_S01	-3.09451	7.54811	blood	acute lymphoblastic leukemia	tumor	Leukemia	NA	16	NA	FALSE	13.9543	-2.58679	NA	NA	24	NA	NA	NA	Unknown	NA	NA	NA
THR31_1390_S01	THR31_1390_S01	11.7727	-9.25833	soft_tissue	embryonal rhabdomyosarcoma	tumor	Sarcoma	NA	34	NA	FALSE	5.08905	-1.55185	NA	NA	34	NA	NA	NA	Female	NA	NA	NA
THR24_1798_S01	THR24_1798_S01	-2.92163	-8.78147	central_nervous_system	ependymoma	tumor	Brain Cancer	NA	7	NA	FALSE	5.67609	15.329	NA	NA	47	NA	NA	5	Female	NA	NA	NA
THR24_1548_S01	THR24_1548_S01	-1.69915	0.520332	blood	acute megakaryoblastic leukemia	tumor	Leukemia	NA	30	NA	FALSE	13.3858	2.16102	NA	NA	19	NA	NA	NA	Unknown	NA	NA	NA
TH34_1447_S02	TH34_1447_S02	7.3795	-3.45641	liver	undifferentiated hepatic sarcoma	tumor	Liver Cancer	NA	38	NA	FALSE	4.60414	-1.16035	NA	NA	26	NA	NA	5	Female	NA	NA	NA
TH34_1447_S01	TH34_1447_S01	5.00539	-3.90927	liver	undifferentiated hepatic sarcoma	tumor	Liver Cancer	NA	63	NA	FALSE	4.59946	-1.29744	NA	NA	26	NA	NA	5	Female	NA	NA	NA
THR24_1815_S01	THR24_1815_S01	-2.94596	-8.70266	central_nervous_system	ependymoma	tumor	Brain Cancer	NA	7	NA	FALSE	5.52519	15.3069	NA	NA	47	NA	NA	13.13	Male	NA	NA	NA
THR24_1586_S01	THR24_1586_S01	-2.81458	6.5396	blood	acute lymphoblastic leukemia	tumor	Leukemia	NA	16	NA	FALSE	12.0902	-2.76694	NA	NA	24	NA	NA	NA	Unknown	NA	NA	NA
THR24_1635_S01	THR24_1635_S01	-2.57463	6.5626	blood	acute lymphoblastic leukemia	tumor	Leukemia	NA	16	NA	FALSE	13.5836	-1.8175	NA	NA	24	NA	NA	NA	Unknown	NA	NA	NA
THR15_0360_S01	THR15_0360_S01	6.2091	-3.64778	bone	osteosarcoma	tumor	Bone Cancer	NA	12	NA	TRUE	6.50169	-0.0652055	NA	NA	35	NA	NA	NA	Male	NA	NA	NA
THR10_0226_S01	THR10_0226_S01	7.41648	-8.23945	adrenal	adrenocortical carcinoma	tumor	Adrenal Cancer	NA	54	NA	FALSE	0.601448	6.61896	NA	NA	43	NA	NA	2.63	Female	NA	NA	NA
THR24_2134_S01	THR24_2134_S01	-2.84844	7.58389	blood	acute lymphoblastic leukemia	tumor	Leukemia	NA	16	NA	FALSE	14.0591	-2.1257	NA	NA	24	NA	NA	4.91	Male	NA	NA	NA
TARGET-40-PANGRW-01A-01R	TARGET-40-PANGRW-01A-01R	5.55853	-5.41068	bone	osteosarcoma	tumor	Bone Cancer	NA	42	NA	FALSE	6.21305	-0.683937	NA	NA	35	NA	NA	16.68	Male	NA	NA	NA
THR24_2171_S01	THR24_2171_S01	12.7849	-9.74007	soft_tissue	NA	tumor	Sarcoma	NA	34	NA	FALSE	4.95432	-2.46596	NA	NA	34	NA	NA	2.41	Male	NA	NA	NA
THR33_1134_S01	THR33_1134_S01	-1.69279	-1.19366	central_nervous_system	medulloblastoma	tumor	Brain Cancer	NA	30	NA	FALSE	8.82005	8.48097	NA	NA	42	NA	NA	12	Male	NA	NA	NA
TARGET-40-PARFTG-01A-01R	TARGET-40-PARFTG-01A-01R	4.62732	-6.01467	bone	osteosarcoma	tumor	Bone Cancer	NA	42	NA	FALSE	6.69356	-0.420486	NA	NA	35	NA	NA	13.66	Female	NA	NA	NA
THR08_0187_S02	THR08_0187_S02	0.425724	2.86045	blood	acute lymphoblastic leukemia	tumor	Leukemia	NA	43	NA	FALSE	13.4167	-3.55432	NA	NA	53	NA	NA	0.5	Unknown	NA	NA	NA
THR29_0722_S01	THR29_0722_S01	12.2958	-9.49924	soft_tissue	embryonal rhabdomyosarcoma	tumor	Sarcoma	NA	34	NA	FALSE	5.69684	-2.13254	NA	NA	34	NA	NA	NA	Male	NA	NA	NA
THR24_1880_S01	THR24_1880_S01	-1.62151	9.48707	blood	acute lymphoblastic leukemia	tumor	Leukemia	NA	59	NA	FALSE	15.1911	-2.00884	NA	NA	56	NA	NA	2.67	Female	NA	NA	NA
THR24_1622_S01	THR24_1622_S01	-2.83109	6.0829	blood	acute lymphoblastic leukemia	tumor	Leukemia	NA	16	NA	FALSE	11.7862	-2.63542	NA	NA	24	NA	NA	NA	Unknown	NA	NA	NA
THR08_0201_S01	THR08_0201_S01	-4.76623	1.15147	blood	acute undifferentiated leukemia	tumor	Leukemia	NA	41	NA	FALSE	10.8839	1.25018	NA	NA	18	NA	NA	15.8	Unknown	NA	NA	NA
THR24_1727_S01	THR24_1727_S01	-3.46052	3.30302	blood	acute myeloid leukemia	tumor	Leukemia	NA	32	NA	FALSE	12.0044	1.57606	NA	NA	18	NA	NA	4.33	Male	NA	NA	NA
THR14_0310_S01	THR14_0310_S01	-0.432587	-8.7079	central_nervous_system	glioma	tumor	Brain Cancer	NA	48	NA	FALSE	4.32226	12.7166	NA	NA	27	NA	NA	15.4	Male	NA	NA	NA
TH27_1408_S01	TH27_1408_S01	7.80242	-3.9487	soft_tissue	alveolar sarcoma	tumor	Sarcoma	NA	38	NA	FALSE	4.68871	2.08074	NA	NA	14	NA	NA	NA	Male	NA	NA	NA
THR24_1807_S02	THR24_1807_S02	-2.92485	-8.64386	central_nervous_system	ependymoma	tumor	Brain Cancer	NA	7	NA	FALSE	5.44886	14.8022	NA	NA	47	NA	NA	NA	Unknown	NA	NA	NA
THR24_1792_S01	THR24_1792_S01	-2.35233	-9.01347	central_nervous_system	ependymoma	tumor	Brain Cancer	NA	7	NA	FALSE	5.95871	15.5925	NA	NA	47	NA	NA	0.7	Female	NA	NA	NA
TARGET-40-PAPXGT-01A-01R	TARGET-40-PAPXGT-01A-01R	4.78218	-6.13255	bone	osteosarcoma	tumor	Bone Cancer	NA	42	NA	FALSE	6.75807	-0.234685	NA	NA	35	NA	NA	11.43	Female	NA	NA	NA
THR24_1642_S01	THR24_1642_S01	-2.89639	7.05002	blood	acute lymphoblastic leukemia	tumor	Leukemia	NA	16	NA	FALSE	12.8052	-2.67114	NA	NA	24	NA	NA	NA	Unknown	NA	NA	NA
THR31_0905_S01	THR31_0905_S01	11.9082	-9.37435	lung	pleuropulmonary blastoma	tumor	Lung Cancer	NA	34	NA	FALSE	5.22744	-2.13992	NA	NA	34	NA	NA	NA	Male	NA	NA	NA
THR24_1688_S01	THR24_1688_S01	0.180034	2.76703	blood	acute lymphoblastic leukemia	tumor	Leukemia	NA	43	NA	FALSE	12.6773	2.58146	NA	NA	48	NA	NA	NA	Unknown	NA	NA	NA
THR24_2153_S01	THR24_2153_S01	13.1754	-10.5373	soft_tissue	NA	tumor	Sarcoma	NA	34	NA	FALSE	6.04477	-2.5732	NA	NA	34	NA	NA	NA	Unknown	NA	NA	NA
TH27_0696_S01	TH27_0696_S01	-2.97663	11.4352	bone	Ewing sarcoma	tumor	Bone Cancer	NA	51	NA	FALSE	-10.9587	10.2985	NA	NA	51	NA	NA	NA	Male	NA	NA	NA
TH27_1268_S01	TH27_1268_S01	6.80222	-3.31015	soft_tissue	undifferentiated sarcoma NOS	tumor	Sarcoma	NA	38	NA	FALSE	5.46019	0.880383	NA	NA	14	NA	NA	42	Male	NA	NA	NA
THR24_1571_S01	THR24_1571_S01	-2.76018	6.66797	blood	acute lymphoblastic leukemia	tumor	Leukemia	NA	16	NA	FALSE	12.2164	-2.64999	NA	NA	24	NA	NA	NA	Unknown	NA	NA	NA
THR29_0778_S01	THR29_0778_S01	11.9256	-9.3507	soft_tissue	embryonal rhabdomyosarcoma	tumor	Sarcoma	NA	34	NA	FALSE	5.13965	-1.85165	NA	NA	34	NA	NA	1	Female	NA	NA	NA
THR08_0213_S01	THR08_0213_S01	1.30964	-0.795339	blood	acute lymphoblastic leukemia	tumor	Leukemia	NA	40	NA	FALSE	14.0818	-3.64342	NA	NA	53	NA	NA	17.3	Unknown	NA	NA	NA
TH27_0682_S02	TH27_0682_S02	-5.72752	3.90488	blood	NA	tumor	Leukemia	NA	36	NA	FALSE	11.0128	3.6429	NA	NA	48	NA	NA	NA	Unknown	NA	NA	NA
TH27_0682_S01	TH27_0682_S01	-4.38686	2.80646	blood	NA	tumor	Leukemia	NA	36	NA	FALSE	13.8174	1.95684	NA	NA	19	NA	NA	NA	Unknown	NA	NA	NA
TH34_1412_S01	TH34_1412_S01	8.78407	-2.90279	soft_tissue	desmoplastic small round cell tumor	tumor	Sarcoma	NA	2	NA	FALSE	4.47412	-0.735204	NA	NA	26	NA	NA	23	Male	NA	NA	NA
THR24_2157_S01	THR24_2157_S01	7.22865	-3.47093	soft_tissue	NA	tumor	Sarcoma	NA	38	NA	FALSE	5.18382	1.03654	NA	NA	14	NA	NA	0.71	Female	NA	NA	NA
THR24_2157_S02	THR24_2157_S02	12.8806	-9.96299	soft_tissue	NA	tumor	Sarcoma	NA	34	NA	FALSE	4.85894	-2.29162	NA	NA	34	NA	NA	0.71	Female	NA	NA	NA
THR24_2157_S03	THR24_2157_S03	11.8163	-9.61548	soft_tissue	NA	tumor	Sarcoma	NA	34	NA	FALSE	4.9025	-2.06984	NA	NA	34	NA	NA	0.71	Female	NA	NA	NA
TH06_0627_S01	TH06_0627_S01	-0.929209	-9.16216	central_nervous_system	glioblastoma multiforme	tumor	Brain Cancer	NA	48	NA	FALSE	3.83663	13.3161	NA	NA	27	NA	NA	0	Female	NA	NA	NA
THR31_0867_S01	THR31_0867_S01	7.81178	-3.32457	central_nervous_system	meningioma	tumor	Brain Cancer	NA	38	NA	FALSE	5.36644	1.59372	NA	NA	14	NA	NA	NA	Female	NA	NA	NA
THR24_1761_S02	THR24_1761_S02	3.98188	-3.14929	central_nervous_system	choroid plexus carcinoma	tumor	Brain Cancer	NA	53	NA	FALSE	-14.2007	2.52591	NA	NA	60	NA	NA	NA	Unknown	NA	NA	NA
THR24_1761_S03	THR24_1761_S03	3.2896	-3.40129	central_nervous_system	choroid plexus carcinoma	tumor	Brain Cancer	NA	53	NA	FALSE	-14.307	2.44445	NA	NA	60	NA	NA	NA	Unknown	NA	NA	NA
THR24_2149_S01	THR24_2149_S01	13.2154	-10.2931	soft_tissue	NA	tumor	Sarcoma	NA	34	NA	FALSE	5.82448	-2.97606	NA	NA	34	NA	NA	NA	Unknown	NA	NA	NA
THR10_0238_S01	THR10_0238_S01	7.37615	-8.26542	adrenal	adrenocortical carcinoma	tumor	Adrenal Cancer	NA	54	NA	FALSE	0.429541	6.61012	NA	NA	43	NA	NA	1.58	Female	NA	NA	NA
TH03_0104_S01	TH03_0104_S01	17.4348	-8.61261	liver	hepatoblastoma	tumor	Liver Cancer	NA	14	NA	FALSE	-3.02715	5.91425	NA	NA	9	NA	NA	0.33	Unknown	NA	NA	NA
THR24_1476_S01	THR24_1476_S01	-4.59888	1.31647	blood	acute megakaryoblastic leukemia	tumor	Leukemia	NA	41	NA	FALSE	12.4011	2.99963	NA	NA	48	NA	NA	NA	Unknown	NA	NA	NA
TH03_0141_S01	TH03_0141_S01	5.40861	-5.54596	bone	osteosarcoma	tumor	Bone Cancer	NA	42	NA	FALSE	6.58691	0.308105	NA	NA	35	NA	NA	17	Female	NA	NA	NA
THR24_1723_S01	THR24_1723_S01	-3.34971	3.14264	blood	acute myeloid leukemia	tumor	Leukemia	NA	32	NA	FALSE	12.4423	1.81492	NA	NA	18	NA	NA	4.96	Male	NA	NA	NA
THR22_0581_S01	THR22_0581_S01	-0.090259	0.709529	lymphocyte	NA	tumor	Lymphoma	NA	40	NA	FALSE	7.24042	-5.94046	NA	NA	40	NA	NA	48	Female	NA	NA	NA
THR08_0206_S01	THR08_0206_S01	0.541042	2.76787	blood	acute lymphoblastic leukemia	tumor	Leukemia	NA	43	NA	FALSE	13.5749	-3.66206	NA	NA	53	NA	NA	7.7	Unknown	NA	NA	NA
THR24_1745_S01	THR24_1745_S01	3.24589	-3.38451	central_nervous_system	choroid plexus carcinoma	tumor	Brain Cancer	NA	53	NA	FALSE	-14.2982	2.44277	NA	NA	60	NA	NA	NA	Unknown	NA	NA	NA
THR17_0394_S01	THR17_0394_S01	-0.804046	-2.64981	central_nervous_system	medulloblastoma	tumor	Brain Cancer	NA	30	NA	FALSE	5.79744	8.92017	NA	NA	52	NA	NA	8	Male	NA	NA	NA
THR08_0166_S01	THR08_0166_S01	-0.335383	6.07674	blood	acute lymphoblastic leukemia	tumor	Leukemia	NA	26	NA	FALSE	14.5721	-4.01221	NA	NA	53	NA	NA	0.2	Unknown	NA	NA	NA
THR24_2004_S01	THR24_2004_S01	-2.95602	7.52606	blood	acute lymphoblastic leukemia	tumor	Leukemia	NA	16	NA	FALSE	13.9649	-2.76092	NA	NA	24	NA	NA	NA	Unknown	NA	NA	NA
THR24_2089_S01	THR24_2089_S01	5.69089	-4.7527	bone	osteosarcoma	tumor	Bone Cancer	NA	42	NA	FALSE	6.72476	-0.390689	NA	NA	35	NA	NA	NA	Male	NA	NA	NA
THR24_1850_S01	THR24_1850_S01	-2.0995	6.85401	blood	acute lymphoblastic leukemia	tumor	Leukemia	NA	16	NA	FALSE	13.3186	-1.48533	NA	NA	24	NA	NA	15.63	Female	NA	NA	NA
THR24_2041_S01	THR24_2041_S01	-0.432204	-5.6885	central_nervous_system	glioma	tumor	Brain Cancer	NA	61	NA	FALSE	6.06994	13.2338	NA	NA	27	NA	NA	13.95	Male	NA	NA	NA
THR09_0574_S01	THR09_0574_S01	1.19129	-1.23028	lymphocyte	NA	tumor	Lymphoma	NA	40	NA	FALSE	7.605	-6.79122	NA	NA	40	NA	NA	10	Male	NA	NA	NA
THR18_0408_S01	THR18_0408_S01	-0.409677	-2.49987	central_nervous_system	medulloblastoma	tumor	Brain Cancer	NA	30	NA	FALSE	5.48835	9.57212	NA	NA	52	NA	NA	3	Male	NA	NA	NA
TH38_1428_S02	TH38_1428_S02	-0.312969	-2.43171	central_nervous_system	supratentorial embryonal tumor NOS	tumor	Brain Cancer	NA	30	NA	FALSE	5.70065	9.5197	NA	NA	52	NA	NA	0.83	Male	NA	NA	NA
THR24_1796_S01	THR24_1796_S01	-2.81826	-9.08676	central_nervous_system	ependymoma	tumor	Brain Cancer	NA	7	NA	FALSE	5.88206	15.7827	NA	NA	47	NA	NA	5	Female	NA	NA	NA
THR20_0491_S01	THR20_0491_S01	0.781259	-1.92741	central_nervous_system	medulloblastoma	tumor	Brain Cancer	NA	30	NA	FALSE	5.40811	9.84318	NA	NA	52	NA	NA	13	Female	NA	NA	NA
THR09_0575_S01	THR09_0575_S01	0.563183	-0.469033	lymphocyte	NA	tumor	Lymphoma	NA	40	NA	FALSE	7.14411	-5.62187	NA	NA	40	NA	NA	51	Female	NA	NA	NA
THR24_1561_S01	THR24_1561_S01	-4.29568	1.39725	blood	acute megakaryoblastic leukemia	tumor	Leukemia	NA	41	NA	FALSE	12.9862	1.55762	NA	NA	19	NA	NA	NA	Unknown	NA	NA	NA
THR08_0212_S01	THR08_0212_S01	-4.55675	1.30894	blood	acute myeloid leukemia	tumor	Leukemia	NA	41	NA	FALSE	10.6398	1.81582	NA	NA	18	NA	NA	14.6	Unknown	NA	NA	NA
THR18_0409_S01	THR18_0409_S01	-0.0739113	-2.59546	central_nervous_system	medulloblastoma	tumor	Brain Cancer	NA	30	NA	FALSE	5.62629	9.38257	NA	NA	52	NA	NA	10	Male	NA	NA	NA
THR33_1120_S01	THR33_1120_S01	-1.54702	-1.5332	central_nervous_system	medulloblastoma	tumor	Brain Cancer	NA	30	NA	FALSE	8.17875	8.91582	NA	NA	42	NA	NA	32	Female	NA	NA	NA
THR24_1782_S01	THR24_1782_S01	-2.6145	-8.49977	central_nervous_system	ependymoma	tumor	Brain Cancer	NA	7	NA	FALSE	5.46283	15.7927	NA	NA	47	NA	NA	1.3	Male	NA	NA	NA
THR30_0853_S01	THR30_0853_S01	-2.40495	11.8574	bone	Ewing sarcoma	tumor	Bone Cancer	NA	51	NA	FALSE	-11.2123	10.4024	NA	NA	51	NA	NA	14	Male	NA	NA	NA
THR24_1732_S01	THR24_1732_S01	-4.17086	1.79107	blood	acute myeloid leukemia	tumor	Leukemia	NA	41	NA	FALSE	11.8549	1.43246	NA	NA	18	NA	NA	NA	Female	NA	NA	NA
TARGET-40-PAUTYB-01A-01R	TARGET-40-PAUTYB-01A-01R	4.703	-6.0205	bone	osteosarcoma	tumor	Bone Cancer	NA	42	NA	FALSE	6.12517	-0.615219	NA	NA	35	NA	NA	12.1	Female	NA	NA	NA
TH03_0116_S01	TH03_0116_S01	16.9858	-6.75185	liver	hepatoblastoma	tumor	Liver Cancer	NA	35	NA	FALSE	-3.49809	5.53638	NA	NA	9	NA	NA	1.7	Unknown	NA	NA	NA
THR11_0275_S01	THR11_0275_S01	-0.370513	-5.73141	central_nervous_system	dysembryoplastic neuroepithelial tumor	tumor	Brain Cancer	NA	61	NA	FALSE	3.99664	14.5949	NA	NA	27	NA	NA	13	Female	NA	NA	NA
THR24_2037_S01	THR24_2037_S01	-0.34476	-5.41026	central_nervous_system	glioma	tumor	Brain Cancer	NA	61	NA	FALSE	6.1431	13.0991	NA	NA	27	NA	NA	NA	Unknown	NA	NA	NA
TH03_0019_S01	TH03_0019_S01	18.0272	-6.08729	liver	fibrolamellar hepatocellular carcinoma	tumor	Liver Cancer	NA	35	NA	FALSE	-2.9558	6.33055	NA	NA	9	NA	NA	15	Male	NA	NA	NA
TARGET-40-PAUUML-01A-01R	TARGET-40-PAUUML-01A-01R	5.76413	-4.67809	bone	osteosarcoma	tumor	Bone Cancer	NA	42	NA	FALSE	7.4214	-0.413868	NA	NA	35	NA	NA	5.96	Male	NA	NA	NA
TH27_1407_S01	TH27_1407_S01	-0.130198	-6.07894	central_nervous_system	dysembryoplastic neuroepithelial tumor	tumor	Brain Cancer	NA	66	NA	FALSE	6.87763	12.7103	NA	NA	27	NA	NA	NA	Female	NA	NA	NA
TH34_1163_S01	TH34_1163_S01	12.1035	-9.59304	soft_tissue	embryonal rhabdomyosarcoma	tumor	Sarcoma	NA	34	NA	FALSE	5.53207	-1.8901	NA	NA	34	NA	NA	18	Male	NA	NA	NA
TH27_1244_S01	TH27_1244_S01	-2.23005	5.66151	blood	acute lymphoblastic leukemia	tumor	Leukemia	NA	16	NA	FALSE	10.9369	-1.41373	NA	NA	23	NA	NA	6	Male	NA	NA	NA
THR29_0735_S01	THR29_0735_S01	12.8301	-9.6451	soft_tissue	embryonal rhabdomyosarcoma	tumor	Sarcoma	NA	34	NA	FALSE	5.8608	-2.61483	NA	NA	34	NA	NA	5	Male	NA	NA	NA
THR31_0888_S01	THR31_0888_S01	-0.800496	1.32791	soft_tissue	NA	tumor	Sarcoma	NA	64	NA	FALSE	7.14301	-5.85637	NA	NA	40	NA	NA	NA	Female	NA	NA	NA
THR24_1788_S01	THR24_1788_S01	-2.65422	-8.64929	central_nervous_system	ependymoma	tumor	Brain Cancer	NA	7	NA	FALSE	5.51523	15.7806	NA	NA	47	NA	NA	NA	Unknown	NA	NA	NA
THR10_0237_S01	THR10_0237_S01	7.2662	-8.08152	adrenal	adrenocortical carcinoma	tumor	Adrenal Cancer	NA	54	NA	FALSE	0.618478	6.44642	NA	NA	43	NA	NA	1.43	Female	NA	NA	NA
THR33_0992_S01	THR33_0992_S01	-1.89353	-2.60369	central_nervous_system	medulloblastoma	tumor	Brain Cancer	NA	30	NA	FALSE	9.22724	8.20259	NA	NA	42	NA	NA	11	Male	NA	NA	NA
TH03_0286_S01	TH03_0286_S01	16.9574	-7.52689	liver	hepatocellular carcinoma	tumor	Liver Cancer	NA	14	NA	FALSE	-3.24186	5.47506	NA	NA	9	NA	NA	12	Male	NA	NA	NA
THR29_0742_S01	THR29_0742_S01	13.1119	-10.0757	soft_tissue	alveolar rhabdomyosarcoma	tumor	Sarcoma	NA	34	NA	FALSE	5.82534	-2.89776	NA	NA	34	NA	NA	8	Male	NA	NA	NA
THR19_0449_S01	THR19_0449_S01	-0.214743	-8.91607	central_nervous_system	glioma	tumor	Brain Cancer	NA	48	NA	FALSE	4.54198	12.6937	NA	NA	27	NA	NA	10	Male	NA	NA	NA
THR08_0211_S01	THR08_0211_S01	-1.57787	1.98373	blood	acute myeloid leukemia	tumor	Leukemia	NA	45	NA	FALSE	11.276	0.812863	NA	NA	18	NA	NA	13.4	Unknown	NA	NA	NA
THR24_2085_S01	THR24_2085_S01	-4.91501	1.05496	blood	NA	tumor	Leukemia	NA	41	NA	FALSE	10.5263	1.40715	NA	NA	18	NA	NA	11.83	Female	NA	NA	NA
THR20_0481_S01	THR20_0481_S01	-0.171464	-2.41986	central_nervous_system	medulloblastoma	tumor	Brain Cancer	NA	30	NA	FALSE	5.53794	9.14069	NA	NA	52	NA	NA	17	Male	NA	NA	NA
THR32_0962_S01	THR32_0962_S01	-1.80093	-0.086936	central_nervous_system	medulloblastoma	tumor	Brain Cancer	NA	30	NA	FALSE	8.84183	8.67897	NA	NA	42	NA	NA	2	Female	NA	NA	NA
THR33_0997_S01	THR33_0997_S01	-1.65365	-1.12368	central_nervous_system	medulloblastoma	tumor	Brain Cancer	NA	30	NA	FALSE	9.33189	8.54345	NA	NA	42	NA	NA	46	Male	NA	NA	NA
THR24_1847_S01	THR24_1847_S01	-1.26813	7.14683	blood	acute lymphoblastic leukemia	tumor	Leukemia	NA	16	NA	FALSE	13.5657	-1.78838	NA	NA	24	NA	NA	9.36	Female	NA	NA	NA
THR24_1774_S01	THR24_1774_S01	-1.94158	-8.72995	central_nervous_system	ependymoma	tumor	Brain Cancer	NA	7	NA	FALSE	5.26352	14.9105	NA	NA	47	NA	NA	2.7	Female	NA	NA	NA
THR24_1960_S01	THR24_1960_S01	-1.72731	-8.9363	central_nervous_system	glioma	tumor	Brain Cancer	NA	7	NA	FALSE	4.75317	13.3749	NA	NA	27	NA	NA	5.7	Female	NA	NA	NA
THR31_0918_S01	THR31_0918_S01	-1.71042	-7.76979	central_nervous_system	glioma	tumor	Brain Cancer	NA	7	NA	FALSE	4.91267	10.7973	NA	NA	13	NA	NA	NA	Female	NA	NA	NA
TH03_0115_S01	TH03_0115_S01	-1.58939	-7.53482	teratoma	teratoma	tumor	Teratoma	NA	7	NA	FALSE	4.01101	12.0866	NA	NA	13	NA	NA	10	Female	NA	NA	NA
TH02_0075_S01	TH02_0075_S01	-0.9999	-8.2536	central_nervous_system	glioblastoma multiforme	tumor	Brain Cancer	NA	7	NA	FALSE	6.53333	10.3918	NA	NA	16	NA	NA	17	Female	NA	NA	NA
THR24_1816_S01	THR24_1816_S01	-3.0596	-8.91023	central_nervous_system	ependymoma	tumor	Brain Cancer	NA	7	NA	FALSE	5.71753	16.0165	NA	NA	47	NA	NA	2.2	Male	NA	NA	NA
THR24_1934_S01	THR24_1934_S01	-1.11758	-9.17694	central_nervous_system	glioma	tumor	Brain Cancer	NA	48	NA	FALSE	5.05234	13.9546	NA	NA	27	NA	NA	17.8	Male	NA	NA	NA
THR24_2066_S01	THR24_2066_S01	0.28267	-7.73617	central_nervous_system	glioma	tumor	Brain Cancer	NA	21	NA	FALSE	6.80631	11.6049	NA	NA	16	NA	NA	NA	Unknown	NA	NA	NA
THR11_0264_S01	THR11_0264_S01	0.0951773	-4.6128	central_nervous_system	glioma	tumor	Brain Cancer	NA	61	NA	FALSE	4.19268	14.9491	NA	NA	27	NA	NA	18	Male	NA	NA	NA
THR15_0337_S01	THR15_0337_S01	4.69025	-6.01131	bone	osteosarcoma	tumor	Bone Cancer	NA	42	NA	FALSE	7.63912	-0.5236	NA	NA	35	NA	NA	NA	Male	NA	NA	NA
THR24_1761_S01	THR24_1761_S01	0.249326	-4.36279	central_nervous_system	choroid plexus carcinoma	tumor	Brain Cancer	NA	61	NA	FALSE	4.12454	15.0598	NA	NA	27	NA	NA	NA	Unknown	NA	NA	NA
THR29_0746_S01	THR29_0746_S01	12.4096	-9.3186	soft_tissue	alveolar rhabdomyosarcoma	tumor	Sarcoma	NA	34	NA	FALSE	5.32184	-2.21008	NA	NA	34	NA	NA	2	Male	NA	NA	NA
THR17_0397_S01	THR17_0397_S01	-0.647204	-2.57727	central_nervous_system	medulloblastoma	tumor	Brain Cancer	NA	30	NA	FALSE	5.724	9.27372	NA	NA	52	NA	NA	NA	Unknown	NA	NA	NA
THR24_1852_S01	THR24_1852_S01	-1.52845	7.48892	blood	acute lymphoblastic leukemia	tumor	Leukemia	NA	16	NA	FALSE	13.6425	-1.88311	NA	NA	24	NA	NA	4.36	Female	NA	NA	NA
THR30_0844_S01	THR30_0844_S01	-3.02069	11.4583	bone	Ewing sarcoma	tumor	Bone Cancer	NA	51	NA	FALSE	-11.0636	10.6585	NA	NA	51	NA	NA	NA	Unknown	NA	NA	NA
THR39_1374_S01	THR39_1374_S01	4.85687	-3.8767	soft_tissue	synovial sarcoma	tumor	Sarcoma	NA	63	NA	FALSE	4.52901	-0.303887	NA	NA	26	NA	NA	NA	Unknown	NA	NA	NA
THR24_1919_S01	THR24_1919_S01	-1.37972	9.38702	blood	acute lymphoblastic leukemia	tumor	Leukemia	NA	59	NA	FALSE	14.5865	-1.32113	NA	NA	56	NA	NA	3.16	Male	NA	NA	NA
TH27_2185_S01	TH27_2185_S01	5.06207	-3.47153	soft_tissue	synovial sarcoma	tumor	Sarcoma	NA	63	NA	FALSE	4.53959	-0.271064	NA	NA	26	NA	NA	NA	Unknown	NA	NA	NA
THR24_1665_S01	THR24_1665_S01	0.152155	2.97088	blood	acute lymphoblastic leukemia	tumor	Leukemia	NA	43	NA	FALSE	12.2149	1.52465	NA	NA	18	NA	NA	NA	Unknown	NA	NA	NA
THR24_1894_S01	THR24_1894_S01	-1.7128	9.51502	blood	acute lymphoblastic leukemia	tumor	Leukemia	NA	59	NA	FALSE	15.1578	-1.87011	NA	NA	56	NA	NA	4.7	Male	NA	NA	NA
THR10_0233_S01	THR10_0233_S01	7.31518	-8.33063	adrenal	adrenocortical carcinoma	tumor	Adrenal Cancer	NA	54	NA	FALSE	0.454039	6.56678	NA	NA	43	NA	NA	3.21	Female	NA	NA	NA
THR29_0756_S01	THR29_0756_S01	13.2436	-10.6719	soft_tissue	alveolar rhabdomyosarcoma	tumor	Sarcoma	NA	34	NA	FALSE	6.08747	-2.88182	NA	NA	34	NA	NA	7	Male	NA	NA	NA
THR24_2015_S01	THR24_2015_S01	-0.81554	7.24831	blood	acute lymphoblastic leukemia	tumor	Leukemia	NA	26	NA	FALSE	13.9136	-3.70263	NA	NA	53	NA	NA	NA	Unknown	NA	NA	NA
THR24_1821_S01	THR24_1821_S01	-2.4311	-8.81017	central_nervous_system	ependymoma	tumor	Brain Cancer	NA	7	NA	FALSE	5.45513	15.6557	NA	NA	47	NA	NA	2.06	Male	NA	NA	NA
THR31_0923_S01	THR31_0923_S01	-1.35171	9.21091	blood	acute lymphoblastic leukemia	tumor	Leukemia	NA	59	NA	FALSE	12.8629	-1.54687	NA	NA	24	NA	NA	NA	Male	NA	NA	NA
TH02_0080_S01	TH02_0080_S01	-0.929013	-8.24967	central_nervous_system	glioma	tumor	Brain Cancer	NA	7	NA	FALSE	6.61645	10.3457	NA	NA	16	NA	NA	7	Female	NA	NA	NA
THR10_0225_S01	THR10_0225_S01	7.30999	-8.27461	adrenal	adrenocortical carcinoma	tumor	Adrenal Cancer	NA	54	NA	FALSE	0.407493	6.64293	NA	NA	43	NA	NA	2.98	Female	NA	NA	NA
THR37_1307_S01	THR37_1307_S01	-0.35575	-9.00445	central_nervous_system	ependymoma	tumor	Brain Cancer	NA	48	NA	FALSE	4.27061	13.6863	NA	NA	27	NA	NA	NA	Unknown	NA	NA	NA
THR24_1617_S01	THR24_1617_S01	-1.50412	9.27515	blood	acute lymphoblastic leukemia	tumor	Leukemia	NA	59	NA	FALSE	13.8481	-2.56046	NA	NA	24	NA	NA	NA	Unknown	NA	NA	NA
THR29_0759_S01	THR29_0759_S01	13.1987	-9.63936	soft_tissue	embryonal rhabdomyosarcoma	tumor	Sarcoma	NA	34	NA	FALSE	5.78746	-2.11403	NA	NA	34	NA	NA	4	Male	NA	NA	NA
THR14_0309_S01	THR14_0309_S01	-1.31424	-7.75858	central_nervous_system	glioma	tumor	Brain Cancer	NA	7	NA	FALSE	4.12645	12.57	NA	NA	27	NA	NA	5.2	Female	NA	NA	NA
THR29_0799_S01	THR29_0799_S01	13.1137	-9.68869	soft_tissue	embryonal rhabdomyosarcoma	tumor	Sarcoma	NA	34	NA	FALSE	6.18791	-2.21079	NA	NA	34	NA	NA	9	Female	NA	NA	NA
THR24_1925_S02	THR24_1925_S02	-1.01835	-9.56284	central_nervous_system	glioma	tumor	Brain Cancer	NA	48	NA	FALSE	4.84617	14.1617	NA	NA	27	NA	NA	14.95	Female	NA	NA	NA
THR24_1977_S01	THR24_1977_S01	-1.56359	-8.90753	central_nervous_system	glioma	tumor	Brain Cancer	NA	7	NA	FALSE	3.6717	11.985	NA	NA	13	NA	NA	0.52	Male	NA	NA	NA
TH34_1399_S01	TH34_1399_S01	7.47606	-2.57734	soft_tissue	desmoplastic small round cell tumor	tumor	Sarcoma	NA	38	NA	FALSE	4.61995	-0.133225	NA	NA	26	NA	NA	14	Male	NA	NA	NA
THR30_0804_S01	THR30_0804_S01	-2.33945	11.9602	bone	Ewing sarcoma	tumor	Bone Cancer	NA	51	NA	FALSE	-11.0637	9.94774	NA	NA	51	NA	NA	NA	Unknown	NA	NA	NA
THR19_0457_S01	THR19_0457_S01	-0.790569	-8.81776	central_nervous_system	glioma	tumor	Brain Cancer	NA	48	NA	FALSE	4.09073	12.8272	NA	NA	27	NA	NA	16	Male	NA	NA	NA
THR24_1471_S01	THR24_1471_S01	-5.75426	3.76868	blood	acute megakaryoblastic leukemia	tumor	Leukemia	NA	36	NA	FALSE	11.5086	4.29568	NA	NA	48	NA	NA	NA	Unknown	NA	NA	NA
TH03_0103_S01	TH03_0103_S01	12.0316	-9.12178	soft_tissue	spindle cell/sclerosing rhabdomyosarcoma	tumor	Sarcoma	NA	34	NA	FALSE	5.76666	-0.885884	NA	NA	35	NA	NA	8	Unknown	NA	NA	NA
THR24_1925_S01	THR24_1925_S01	-1.20544	-9.72082	central_nervous_system	glioma	tumor	Brain Cancer	NA	48	NA	FALSE	5.11959	13.7313	NA	NA	27	NA	NA	14.95	Female	NA	NA	NA
TH03_0149_S01	TH03_0149_S01	-3.54128	1.37157	blood	acute myeloid leukemia	tumor	Leukemia	NA	32	NA	FALSE	12.9029	1.66608	NA	NA	18	NA	NA	14	Male	NA	NA	NA
THR30_0814_S01	THR30_0814_S01	-2.30582	11.9944	bone	Ewing sarcoma	tumor	Bone Cancer	NA	51	NA	FALSE	-11.2138	10.18	NA	NA	51	NA	NA	4	Male	NA	NA	NA
THR33_0993_S01	THR33_0993_S01	-1.92966	-2.78539	central_nervous_system	medulloblastoma	tumor	Brain Cancer	NA	30	NA	FALSE	8.55437	8.67988	NA	NA	42	NA	NA	5	Female	NA	NA	NA
THR24_2106_S01	THR24_2106_S01	5.08755	-5.52119	bone	osteosarcoma	tumor	Bone Cancer	NA	42	NA	FALSE	6.99327	-0.650829	NA	NA	35	NA	NA	8.62	Male	NA	NA	NA
THR24_1970_S01	THR24_1970_S01	-1.93914	-8.95096	central_nervous_system	glioma	tumor	Brain Cancer	NA	7	NA	FALSE	4.67853	12.9043	NA	NA	27	NA	NA	11.1	Male	NA	NA	NA
THR30_0840_S01	THR30_0840_S01	-2.60806	11.7132	bone	Ewing sarcoma	tumor	Bone Cancer	NA	51	NA	FALSE	-11.1091	9.97427	NA	NA	51	NA	NA	1	Male	NA	NA	NA
THR24_1675_S01	THR24_1675_S01	-2.5381	7.07899	blood	acute lymphoblastic leukemia	tumor	Leukemia	NA	16	NA	FALSE	12.5594	-2.32436	NA	NA	24	NA	NA	NA	Unknown	NA	NA	NA
THR24_1609_S01	THR24_1609_S01	-3.3146	6.81916	blood	acute lymphoblastic leukemia	tumor	Leukemia	NA	16	NA	FALSE	12.1964	-2.73572	NA	NA	24	NA	NA	NA	Unknown	NA	NA	NA
THR39_1365_S01	THR39_1365_S01	5.3721	-3.03031	soft_tissue	synovial sarcoma	tumor	Sarcoma	NA	63	NA	FALSE	4.41304	-0.459582	NA	NA	26	NA	NA	NA	Unknown	NA	NA	NA
THR30_0838_S01	THR30_0838_S01	-2.50929	11.8254	bone	Ewing sarcoma	tumor	Bone Cancer	NA	51	NA	FALSE	-11.1729	10.3495	NA	NA	51	NA	NA	10	Male	NA	NA	NA
THR30_0850_S01	THR30_0850_S01	-2.58361	11.7682	bone	Ewing sarcoma	tumor	Bone Cancer	NA	51	NA	FALSE	-10.9441	10.3113	NA	NA	51	NA	NA	16	Male	NA	NA	NA
THR15_0346_S01	THR15_0346_S01	-4.85398	3.40579	bone	osteosarcoma	tumor	Bone Cancer	NA	36	NA	FALSE	12.342	1.9043	NA	NA	18	NA	NA	NA	Male	NA	NA	NA
THR24_1874_S01	THR24_1874_S01	-1.83451	7.26066	blood	acute lymphoblastic leukemia	tumor	Leukemia	NA	16	NA	FALSE	13.3422	-1.87177	NA	NA	24	NA	NA	10.86	Female	NA	NA	NA
THR24_1570_S01	THR24_1570_S01	-2.89464	7.69657	blood	acute lymphoblastic leukemia	tumor	Leukemia	NA	16	NA	FALSE	13.539	-2.32948	NA	NA	24	NA	NA	NA	Unknown	NA	NA	NA
THR30_0820_S01	THR30_0820_S01	-2.49334	11.7772	bone	Ewing sarcoma	tumor	Bone Cancer	NA	51	NA	FALSE	-11.0233	10.0009	NA	NA	51	NA	NA	12	Male	NA	NA	NA
TH34_1350_S01	TH34_1350_S01	-1.7243	2.01413	blood	juvenile myelomonocytic leukemia	tumor	Leukemia	NA	45	NA	FALSE	12.7667	1.81221	NA	NA	18	NA	NA	0.75	Female	NA	NA	NA
TH27_0695_S01	TH27_0695_S01	6.82279	-2.89255	bone	osteosarcoma	tumor	Bone Cancer	NA	38	NA	FALSE	6.35049	0.560359	NA	NA	35	NA	NA	NA	Female	NA	NA	NA
THR31_0894_S01	THR31_0894_S01	7.72154	-0.0610837	soft_tissue	epithelioid sarcoma	tumor	Sarcoma	NA	28	NA	TRUE	6.18382	-5.24196	NA	NA	40	NA	NA	NA	Female	NA	NA	NA
TH06_0632_S01	TH06_0632_S01	9.20692	-3.76824	kidney	wilms tumor	tumor	Kidney Cancer	NA	37	NA	FALSE	4.03597	-0.773358	NA	NA	26	NA	NA	4	Female	NA	NA	NA
THR24_1458_S01	THR24_1458_S01	7.34356	-7.80626	adrenal	adrenocortical carcinoma	tumor	Adrenal Cancer	NA	54	NA	FALSE	0.464131	6.52425	NA	NA	43	NA	NA	11.7194	Female	NA	NA	NA
THR24_2058_S01	THR24_2058_S01	-1.60111	-8.47621	central_nervous_system	glioma	tumor	Brain Cancer	NA	7	NA	FALSE	5.02239	14.3236	NA	NA	47	NA	NA	NA	Unknown	NA	NA	NA
THR24_1610_S01	THR24_1610_S01	-1.60977	7.23241	blood	acute lymphoblastic leukemia	tumor	Leukemia	NA	26	NA	FALSE	12.6938	-3.2323	NA	NA	24	NA	NA	NA	Unknown	NA	NA	NA
THR33_0996_S01	THR33_0996_S01	-1.44164	-1.97582	central_nervous_system	medulloblastoma	tumor	Brain Cancer	NA	30	NA	FALSE	8.43212	8.79867	NA	NA	42	NA	NA	17	Female	NA	NA	NA
THR24_1594_S01	THR24_1594_S01	-2.0357	6.5671	blood	acute lymphoblastic leukemia	tumor	Leukemia	NA	16	NA	FALSE	12.0943	-3.00509	NA	NA	24	NA	NA	13.17	Male	NA	NA	NA
THR19_0456_S01	THR19_0456_S01	-0.410725	-8.73199	central_nervous_system	glioma	tumor	Brain Cancer	NA	48	NA	FALSE	4.66777	12.4752	NA	NA	27	NA	NA	4	Male	NA	NA	NA
THR24_2126_S01	THR24_2126_S01	-2.95636	6.91535	blood	acute lymphoblastic leukemia	tumor	Leukemia	NA	16	NA	FALSE	12.4224	-2.71368	NA	NA	24	NA	NA	2.92	Male	NA	NA	NA
THR33_1000_S01	THR33_1000_S01	-1.52464	-1.38714	central_nervous_system	medulloblastoma	tumor	Brain Cancer	NA	30	NA	FALSE	9.10393	8.63615	NA	NA	42	NA	NA	7	Female	NA	NA	NA
TH06_0613_S01	TH06_0613_S01	5.22933	-2.05524	soft_tissue	atypical teratoid/rhabdoid tumor	tumor	Rhabdoid	NA	12	NA	TRUE	4.32883	0.428913	NA	NA	26	NA	NA	0	Male	NA	NA	NA
TH06_0613_S02	TH06_0613_S02	7.25267	-3.48405	soft_tissue	atypical teratoid/rhabdoid tumor	tumor	Rhabdoid	NA	38	NA	FALSE	-3.65848	-2.16134	NA	NA	0	NA	NA	0	Male	NA	NA	NA
THR15_0353_S01	THR15_0353_S01	4.76768	-5.90492	bone	osteosarcoma	tumor	Bone Cancer	NA	42	NA	FALSE	7.02018	-0.197281	NA	NA	35	NA	NA	NA	Male	NA	NA	NA
THR24_1704_S01	THR24_1704_S01	-2.34699	7.33592	blood	acute lymphoblastic leukemia	tumor	Leukemia	NA	16	NA	FALSE	13.9171	-1.98232	NA	NA	24	NA	NA	4.64	Male	NA	NA	NA
TH27_1266_S01	TH27_1266_S01	-2.8054	11.7168	bone	Ewing sarcoma	tumor	Bone Cancer	NA	51	NA	FALSE	-10.9882	10.4989	NA	NA	51	NA	NA	NA	Female	NA	NA	NA
TH06_0647_S01	TH06_0647_S01	-1.27461	-7.60612	central_nervous_system	glioma	tumor	Brain Cancer	NA	7	NA	FALSE	4.86971	10.5354	NA	NA	13	NA	NA	5	Male	NA	NA	NA
THR33_1142_S01	THR33_1142_S01	-1.82748	-2.5795	central_nervous_system	medulloblastoma	tumor	Brain Cancer	NA	30	NA	FALSE	8.66709	8.6112	NA	NA	42	NA	NA	10	Male	NA	NA	NA
THR31_0939_S01	THR31_0939_S01	7.44691	-5.19056	soft_tissue	undifferentiated sarcoma NOS	tumor	Sarcoma	NA	38	NA	FALSE	4.23465	0.0127997	NA	NA	26	NA	NA	NA	Female	NA	NA	NA
TH02_0078_S01	TH02_0078_S01	-1.1138	-8.03143	central_nervous_system	glioma	tumor	Brain Cancer	NA	7	NA	FALSE	6.60951	10.261	NA	NA	16	NA	NA	14	Female	NA	NA	NA
THR31_0916_S01	THR31_0916_S01	6.63128	-2.14346	soft_tissue	myofibromatosis	tumor	Sarcoma	NA	12	NA	TRUE	6.34101	0.662665	NA	NA	14	NA	NA	NA	Male	NA	NA	NA
THR17_0400_S01	THR17_0400_S01	-0.0293837	-2.48336	central_nervous_system	medulloblastoma	tumor	Brain Cancer	NA	30	NA	FALSE	5.94805	8.89831	NA	NA	52	NA	NA	11	Male	NA	NA	NA
THR24_1608_S01	THR24_1608_S01	-0.946618	7.27023	blood	acute lymphoblastic leukemia	tumor	Leukemia	NA	26	NA	FALSE	12.8588	-3.20213	NA	NA	24	NA	NA	NA	Unknown	NA	NA	NA
THR08_0189_S01	THR08_0189_S01	-0.539194	6.29449	blood	acute lymphoblastic leukemia	tumor	Leukemia	NA	26	NA	FALSE	14.5601	-3.72202	NA	NA	53	NA	NA	0.4	Unknown	NA	NA	NA
THR14_0300_S01	THR14_0300_S01	-1.16127	-7.21648	central_nervous_system	supratentorial embryonal tumor NOS	tumor	Brain Cancer	NA	7	NA	FALSE	5.25312	10.7363	NA	NA	52	NA	NA	17.8	Male	NA	NA	NA
THR22_0579_S01	THR22_0579_S01	0.774257	-0.772641	lymphocyte	NA	tumor	Lymphoma	NA	40	NA	FALSE	7.42991	-6.23602	NA	NA	40	NA	NA	16	Male	NA	NA	NA
THR24_1992_S01	THR24_1992_S01	-1.45389	-9.34918	central_nervous_system	glioma	tumor	Brain Cancer	NA	48	NA	FALSE	4.29232	13.7389	NA	NA	27	NA	NA	NA	Unknown	NA	NA	NA
THR20_0490_S01	THR20_0490_S01	-0.172824	-2.52745	central_nervous_system	medulloblastoma	tumor	Brain Cancer	NA	30	NA	FALSE	5.80332	9.57918	NA	NA	52	NA	NA	8	Female	NA	NA	NA
THR31_0886_S01	THR31_0886_S01	16.9686	-6.88484	soft_tissue	alveolar rhabdomyosarcoma	tumor	Sarcoma	NA	14	NA	FALSE	-3.27406	5.52644	NA	NA	9	NA	NA	NA	Female	NA	NA	NA
TH03_0017_S01	TH03_0017_S01	16.7779	-7.67753	liver	hepatoblastoma	tumor	Liver Cancer	NA	14	NA	FALSE	-3.04824	6.69561	NA	NA	9	NA	NA	14	Female	NA	NA	NA
TH03_0017_S02	TH03_0017_S02	16.6381	-8.88548	liver	hepatoblastoma	tumor	Liver Cancer	NA	14	NA	FALSE	-2.25053	6.71337	NA	NA	9	NA	NA	14	Female	NA	NA	NA
THR24_1541_S01	THR24_1541_S01	-5.84719	4.33597	blood	acute megakaryoblastic leukemia	tumor	Leukemia	NA	36	NA	FALSE	11.7402	4.28289	NA	NA	48	NA	NA	NA	Unknown	NA	NA	NA
THR24_2017_S01	THR24_2017_S01	-0.76218	-9.26719	central_nervous_system	glioma	tumor	Brain Cancer	NA	48	NA	FALSE	4.19488	13.8086	NA	NA	27	NA	NA	2.82	Male	NA	NA	NA
THR24_1905_S01	THR24_1905_S01	-1.3223	9.25306	blood	acute lymphoblastic leukemia	tumor	Leukemia	NA	59	NA	FALSE	14.2964	-1.39298	NA	NA	56	NA	NA	3.27	Male	NA	NA	NA
THR24_1705_S06	THR24_1705_S06	-2.46408	2.05253	blood	acute myeloid leukemia	tumor	Leukemia	NA	45	NA	FALSE	12.7992	1.45536	NA	NA	19	NA	NA	12.19	Female	NA	NA	NA
THR24_1705_S07	THR24_1705_S07	-3.36728	2.38202	blood	acute myeloid leukemia	tumor	Leukemia	NA	32	NA	FALSE	12.8569	1.33785	NA	NA	19	NA	NA	12.19	Female	NA	NA	NA
THR24_1705_S04	THR24_1705_S04	-3.27237	1.48237	blood	acute myeloid leukemia	tumor	Leukemia	NA	41	NA	FALSE	12.6204	1.24247	NA	NA	19	NA	NA	12.19	Female	NA	NA	NA
THR24_1705_S05	THR24_1705_S05	-3.60136	2.37425	blood	acute myeloid leukemia	tumor	Leukemia	NA	32	NA	FALSE	12.907	1.28645	NA	NA	19	NA	NA	12.19	Female	NA	NA	NA
THR24_1705_S02	THR24_1705_S02	-3.45854	2.62891	blood	acute myeloid leukemia	tumor	Leukemia	NA	32	NA	FALSE	12.882	1.3552	NA	NA	19	NA	NA	12.19	Female	NA	NA	NA
THR24_1705_S03	THR24_1705_S03	-3.55351	2.37984	blood	acute myeloid leukemia	tumor	Leukemia	NA	32	NA	FALSE	12.6836	1.20034	NA	NA	19	NA	NA	12.19	Female	NA	NA	NA
THR24_1946_S01	THR24_1946_S01	-2.03703	-8.14429	central_nervous_system	glioma	tumor	Brain Cancer	NA	7	NA	FALSE	4.30536	11.027	NA	NA	13	NA	NA	5.86	Female	NA	NA	NA
TH06_0628_S01	TH06_0628_S01	4.4012	-11.0383	peripheral_nervous_system	neuroblastoma	tumor	Neuroblastoma	NA	24	NA	FALSE	2.85802	7.52403	NA	NA	31	NA	NA	2	Male	NA	NA	NA
THR31_0873_S01	THR31_0873_S01	17.194	-4.94685	germ_cell	NA	tumor	Germ Cell Cancer	NA	65	NA	FALSE	3.8504	-2.15361	NA	NA	26	NA	NA	NA	Male	NA	NA	NA
THR08_0199_S01	THR08_0199_S01	-0.790527	7.17251	blood	acute lymphoblastic leukemia	tumor	Leukemia	NA	26	NA	FALSE	13.9463	-3.7277	NA	NA	53	NA	NA	0.8	Unknown	NA	NA	NA
TH06_0649_S01	TH06_0649_S01	3.44224	-12.0079	peripheral_nervous_system	neuroblastoma	tumor	Neuroblastoma	NA	33	NA	FALSE	2.74074	8.259	NA	NA	31	NA	NA	1	Male	NA	NA	NA
TARGET-40-PAMRHD-01A-01R	TARGET-40-PAMRHD-01A-01R	4.6467	-6.01337	bone	osteosarcoma	tumor	Bone Cancer	NA	42	NA	FALSE	7.04407	-0.185608	NA	NA	35	NA	NA	10.8	Female	NA	NA	NA
THR24_1863_S01	THR24_1863_S01	-1.94506	6.15625	blood	acute lymphoblastic leukemia	tumor	Leukemia	NA	16	NA	FALSE	12.3685	-2.34334	NA	NA	24	NA	NA	NA	Unknown	NA	NA	NA
THR32_0960_S01	THR32_0960_S01	-1.26536	-6.82949	central_nervous_system	glioblastoma multiforme	tumor	Brain Cancer	NA	63	NA	FALSE	2.68566	12.8726	NA	NA	26	NA	NA	19	Female	NA	NA	NA
THR24_2143_S01	THR24_2143_S01	13.3906	-9.84826	soft_tissue	NA	tumor	Sarcoma	NA	34	NA	FALSE	6.18128	-2.35149	NA	NA	34	NA	NA	16.7	Female	NA	NA	NA
THR29_0780_S01	THR29_0780_S01	13.0774	-10.6825	soft_tissue	embryonal rhabdomyosarcoma	tumor	Sarcoma	NA	34	NA	FALSE	5.60689	-3.01526	NA	NA	34	NA	NA	17	Male	NA	NA	NA
THR24_1735_S01	THR24_1735_S01	-3.64496	3.30475	blood	acute myeloid leukemia	tumor	Leukemia	NA	32	NA	FALSE	11.4493	1.47075	NA	NA	18	NA	NA	12.9167	Male	NA	NA	NA
TH27_0977_S01	TH27_0977_S01	8.71671	-10.4443	nerve	malignant peripheral nerve sheath tumor	tumor	Nerve	NA	52	NA	FALSE	6.12245	3.34778	NA	NA	4	NA	NA	7	Male	NA	NA	NA
TH27_0977_S02	TH27_0977_S02	8.72589	-10.4674	nerve	malignant peripheral nerve sheath tumor	tumor	Nerve	NA	52	NA	FALSE	6.04238	2.9107	NA	NA	4	NA	NA	7	Male	NA	NA	NA
THR30_0813_S01	THR30_0813_S01	-2.72319	11.7253	bone	Ewing sarcoma	tumor	Bone Cancer	NA	51	NA	FALSE	-11.1459	10.232	NA	NA	51	NA	NA	15	Female	NA	NA	NA
TH27_1355_S01	TH27_1355_S01	9.24215	-5.85311	central_nervous_system	glioblastoma multiforme	tumor	Brain Cancer	NA	37	NA	FALSE	7.97946	-2.95788	NA	NA	37	NA	NA	7	Female	NA	NA	NA
THR24_1995_S01	THR24_1995_S01	-1.1416	-9.08256	central_nervous_system	glioma	tumor	Brain Cancer	NA	48	NA	FALSE	4.87295	13.8229	NA	NA	27	NA	NA	NA	Unknown	NA	NA	NA
THR31_1384_S01	THR31_1384_S01	7.39095	-4.94685	bone	Ewing sarcoma	tumor	Bone Cancer	NA	38	NA	FALSE	4.82341	-1.0477	NA	NA	26	NA	NA	NA	Male	NA	NA	NA
THR24_1587_S01	THR24_1587_S01	-2.07355	6.67484	blood	acute lymphoblastic leukemia	tumor	Leukemia	NA	16	NA	FALSE	13.0774	-2.87088	NA	NA	24	NA	NA	11.5	Female	NA	NA	NA
THR24_1717_S01	THR24_1717_S01	-2.77982	2.1074	blood	acute myeloid leukemia	tumor	Leukemia	NA	32	NA	FALSE	12.7039	1.59958	NA	NA	19	NA	NA	15.98	Female	NA	NA	NA
THR24_1508_S01	THR24_1508_S01	-5.48641	3.97326	blood	acute megakaryoblastic leukemia	tumor	Leukemia	NA	36	NA	FALSE	12.4264	4.03809	NA	NA	48	NA	NA	NA	Unknown	NA	NA	NA
THR33_0986_S01	THR33_0986_S01	-1.70451	-1.41511	central_nervous_system	medulloblastoma	tumor	Brain Cancer	NA	30	NA	FALSE	9.36168	8.5974	NA	NA	42	NA	NA	4	Female	NA	NA	NA
THR39_1368_S01	THR39_1368_S01	4.93434	-3.72986	soft_tissue	synovial sarcoma	tumor	Sarcoma	NA	63	NA	FALSE	4.41149	-0.428786	NA	NA	26	NA	NA	NA	Unknown	NA	NA	NA
THR24_1743_S01	THR24_1743_S01	3.25794	-3.34311	central_nervous_system	choroid plexus carcinoma	tumor	Brain Cancer	NA	53	NA	FALSE	-14.2596	2.5134	NA	NA	60	NA	NA	NA	Unknown	NA	NA	NA
THR19_0459_S01	THR19_0459_S01	-0.421484	-8.88045	central_nervous_system	glioma	tumor	Brain Cancer	NA	48	NA	FALSE	4.47757	12.4121	NA	NA	27	NA	NA	6	Male	NA	NA	NA
THR09_0561_S01	THR09_0561_S01	1.23867	-1.07943	lymphocyte	NA	tumor	Lymphoma	NA	40	NA	FALSE	7.58845	-6.89945	NA	NA	40	NA	NA	12	Male	NA	NA	NA
TH34_1179_S01	TH34_1179_S01	3.18984	1.05063	colorectal	colon adenocarcinoma	tumor	Colon/Colorectal Cancer	NA	50	NA	FALSE	4.4975	-0.582331	NA	NA	26	NA	NA	24	Female	NA	NA	NA
THR25_0640_S01	THR25_0640_S01	4.58445	-6.02334	bone	osteosarcoma	tumor	Bone Cancer	NA	42	NA	FALSE	7.21057	-0.198272	NA	NA	35	NA	NA	11	Female	NA	NA	NA
THR31_0902_S01	THR31_0902_S01	-3.19421	1.98236	blood	acute myeloid leukemia	tumor	Leukemia	NA	32	NA	FALSE	14.3007	2.11969	NA	NA	19	NA	NA	NA	Female	NA	NA	NA
THR30_0858_S01	THR30_0858_S01	-2.62709	11.7551	bone	Ewing sarcoma	tumor	Bone Cancer	NA	51	NA	FALSE	-10.8133	10.3766	NA	NA	51	NA	NA	15	Female	NA	NA	NA
THR20_0501_S01	THR20_0501_S01	-1.77813	0.0418016	central_nervous_system	medulloblastoma	tumor	Brain Cancer	NA	30	NA	FALSE	8.86871	8.7187	NA	NA	42	NA	NA	1	Male	NA	NA	NA
THR24_1969_S01	THR24_1969_S01	-1.62759	-9.21503	central_nervous_system	glioma	tumor	Brain Cancer	NA	48	NA	FALSE	5.03036	12.121	NA	NA	27	NA	NA	4.42	Female	NA	NA	NA
THR24_1510_S01	THR24_1510_S01	-4.89142	3.54423	blood	acute megakaryoblastic leukemia	tumor	Leukemia	NA	36	NA	FALSE	12.4864	3.37834	NA	NA	48	NA	NA	NA	Unknown	NA	NA	NA
THR24_1980_S01	THR24_1980_S01	-0.78281	-8.93452	central_nervous_system	glioma	tumor	Brain Cancer	NA	48	NA	FALSE	4.3418	13.7314	NA	NA	27	NA	NA	NA	Unknown	NA	NA	NA
TH06_1177_S01	TH06_1177_S01	3.93629	-3.10851	central_nervous_system	choroid plexus carcinoma	tumor	Brain Cancer	NA	53	NA	FALSE	-14.153	2.55444	NA	NA	60	NA	NA	3	Female	NA	NA	NA
THR31_0935_S01	THR31_0935_S01	8.37022	-2.71645	soft_tissue	desmoplastic small round cell tumor	tumor	Sarcoma	NA	37	NA	FALSE	4.32717	-0.693	NA	NA	26	NA	NA	NA	Male	NA	NA	NA
TH02_0074_S01	TH02_0074_S01	-1.39752	-7.02803	central_nervous_system	glioblastoma multiforme	tumor	Brain Cancer	NA	7	NA	FALSE	6.49039	10.2225	NA	NA	16	NA	NA	15	Female	NA	NA	NA
THR39_1373_S01	THR39_1373_S01	5.06437	-3.55182	soft_tissue	synovial sarcoma	tumor	Sarcoma	NA	63	NA	FALSE	4.62974	-0.421537	NA	NA	26	NA	NA	NA	Unknown	NA	NA	NA
THR33_1131_S01	THR33_1131_S01	-1.78933	-2.76733	central_nervous_system	medulloblastoma	tumor	Brain Cancer	NA	30	NA	FALSE	8.00979	8.93494	NA	NA	42	NA	NA	20	Male	NA	NA	NA
THR29_0743_S01	THR29_0743_S01	12.8698	-9.62811	soft_tissue	alveolar rhabdomyosarcoma	tumor	Sarcoma	NA	34	NA	FALSE	5.43796	-2.53123	NA	NA	34	NA	NA	9	Female	NA	NA	NA
THR24_2132_S01	THR24_2132_S01	-4.76751	1.18819	blood	acute lymphoblastic leukemia	tumor	Leukemia	NA	41	NA	FALSE	13.2535	-1.33004	NA	NA	18	NA	NA	11.58	Male	NA	NA	NA
THR17_0387_S01	THR17_0387_S01	-0.484667	-2.28674	central_nervous_system	medulloblastoma	tumor	Brain Cancer	NA	30	NA	FALSE	5.91351	9.23191	NA	NA	52	NA	NA	5	Male	NA	NA	NA
TH03_0003_S03	TH03_0003_S03	6.62045	-2.22926	soft_tissue	undifferentiated sarcoma NOS	tumor	Sarcoma	NA	12	NA	TRUE	7.12621	1.13144	NA	NA	14	NA	NA	17	Unknown	NA	NA	NA
THR24_2073_S01	THR24_2073_S01	-0.657098	-2.61326	central_nervous_system	medulloblastoma	tumor	Brain Cancer	NA	30	NA	FALSE	5.7598	9.02115	NA	NA	52	NA	NA	NA	Unknown	NA	NA	NA
TH03_0003_S01	TH03_0003_S01	6.37926	-2.31238	soft_tissue	undifferentiated sarcoma NOS	tumor	Sarcoma	NA	12	NA	TRUE	6.10346	0.675841	NA	NA	14	NA	NA	17	Unknown	NA	NA	NA
TH03_0003_S04	TH03_0003_S04	6.59428	-2.20405	soft_tissue	undifferentiated sarcoma NOS	tumor	Sarcoma	NA	12	NA	TRUE	7.04423	1.21846	NA	NA	14	NA	NA	17	Unknown	NA	NA	NA
THR14_0302_S01	THR14_0302_S01	-1.80498	-8.33895	central_nervous_system	glioma	tumor	Brain Cancer	NA	7	NA	FALSE	4.6919	11.6538	NA	NA	27	NA	NA	6.8	Female	NA	NA	NA
TARGET-40-PAUBIT-01A-01R	TARGET-40-PAUBIT-01A-01R	5.94028	-2.56762	bone	osteosarcoma	tumor	Bone Cancer	NA	12	NA	TRUE	6.6978	0.324746	NA	NA	35	NA	NA	12.36	Female	NA	NA	NA
THR24_2105_S01	THR24_2105_S01	5.00733	-5.6361	bone	osteosarcoma	tumor	Bone Cancer	NA	42	NA	FALSE	6.86974	-0.12885	NA	NA	35	NA	NA	10.92	Male	NA	NA	NA
THR24_1690_S01	THR24_1690_S01	-2.60022	7.05311	blood	acute lymphoblastic leukemia	tumor	Leukemia	NA	16	NA	FALSE	12.3227	-2.22185	NA	NA	24	NA	NA	NA	Unknown	NA	NA	NA
THR24_1820_S01	THR24_1820_S01	-2.64858	-8.33198	central_nervous_system	ependymoma	tumor	Brain Cancer	NA	7	NA	FALSE	5.32298	15.7535	NA	NA	47	NA	NA	2.5	Male	NA	NA	NA
THR24_1986_S02	THR24_1986_S02	-0.959894	-8.80717	central_nervous_system	glioma	tumor	Brain Cancer	NA	48	NA	FALSE	5.04614	13.5406	NA	NA	27	NA	NA	3.28	Male	NA	NA	NA
THR24_1600_S01	THR24_1600_S01	-2.18956	6.67119	blood	acute lymphoblastic leukemia	tumor	Leukemia	NA	16	NA	FALSE	12.7526	-2.73449	NA	NA	24	NA	NA	10.58	Female	NA	NA	NA
THR31_0871_S01	THR31_0871_S01	-4.8549	3.03795	blood	acute myeloid leukemia	tumor	Leukemia	NA	36	NA	FALSE	12.6095	1.76238	NA	NA	18	NA	NA	NA	Male	NA	NA	NA
THR20_0500_S01	THR20_0500_S01	-1.56395	-1.71933	central_nervous_system	medulloblastoma	tumor	Brain Cancer	NA	30	NA	FALSE	8.7958	8.69713	NA	NA	42	NA	NA	NA	Unknown	NA	NA	NA
THR24_1724_S01	THR24_1724_S01	-3.46961	3.02081	blood	acute myeloid leukemia	tumor	Leukemia	NA	32	NA	FALSE	11.9053	1.52428	NA	NA	18	NA	NA	NA	Male	NA	NA	NA
THR24_1998_S01	THR24_1998_S01	-1.48373	-9.70551	central_nervous_system	glioma	tumor	Brain Cancer	NA	48	NA	FALSE	4.99842	13.5669	NA	NA	27	NA	NA	NA	Unknown	NA	NA	NA
TH27_1411_S01	TH27_1411_S01	-0.43009	7.03024	blood	acute lymphoblastic leukemia	tumor	Leukemia	NA	26	NA	FALSE	12.5216	-0.532968	NA	NA	23	NA	NA	3	Male	NA	NA	NA
THR24_1892_S01	THR24_1892_S01	-1.59184	9.40847	blood	acute lymphoblastic leukemia	tumor	Leukemia	NA	59	NA	FALSE	14.6524	-1.50131	NA	NA	56	NA	NA	3.22	Male	NA	NA	NA
THR24_2141_S01	THR24_2141_S01	13.007	-9.72009	soft_tissue	NA	tumor	Sarcoma	NA	34	NA	FALSE	5.61834	-2.25022	NA	NA	34	NA	NA	7.84	Female	NA	NA	NA
THR24_1818_S01	THR24_1818_S01	-2.96541	-8.56224	central_nervous_system	ependymoma	tumor	Brain Cancer	NA	7	NA	FALSE	5.39498	14.7035	NA	NA	47	NA	NA	NA	Unknown	NA	NA	NA
THR33_1127_S01	THR33_1127_S01	-1.7767	-2.78789	central_nervous_system	medulloblastoma	tumor	Brain Cancer	NA	30	NA	FALSE	8.596	8.63678	NA	NA	42	NA	NA	18	Male	NA	NA	NA
THR24_1683_S01	THR24_1683_S01	-3.21105	6.99891	blood	acute lymphoblastic leukemia	tumor	Leukemia	NA	16	NA	FALSE	12.2985	-2.86451	NA	NA	24	NA	NA	NA	Unknown	NA	NA	NA
TARGET-40-0A4I6O-01A-01R	TARGET-40-0A4I6O-01A-01R	5.9221	-2.09845	bone	osteosarcoma	tumor	Bone Cancer	NA	12	NA	TRUE	7.43352	0.122011	NA	NA	35	NA	NA	18.46	Male	NA	NA	NA
TH06_0622_S01	TH06_0622_S01	4.22168	-11.1998	peripheral_nervous_system	neuroblastoma	tumor	Neuroblastoma	NA	24	NA	FALSE	3.23766	7.59782	NA	NA	31	NA	NA	8	Female	NA	NA	NA
THR24_1464_S01	THR24_1464_S01	-5.32213	3.94649	blood	acute megakaryoblastic leukemia	tumor	Leukemia	NA	36	NA	FALSE	11.1732	3.72672	NA	NA	48	NA	NA	NA	Unknown	NA	NA	NA
THR31_1387_S01	THR31_1387_S01	18.6555	-5.61923	liver	fibrolamellar hepatocellular carcinoma	tumor	Liver Cancer	NA	35	NA	FALSE	-3.15661	6.3249	NA	NA	9	NA	NA	NA	Female	NA	NA	NA
THR29_0739_S01	THR29_0739_S01	13.1314	-10.8417	soft_tissue	alveolar rhabdomyosarcoma	tumor	Sarcoma	NA	34	NA	FALSE	5.75947	-3.08083	NA	NA	34	NA	NA	15	Female	NA	NA	NA
THR32_0952_S01	THR32_0952_S01	4.00654	-4.2781	central_nervous_system	supratentorial embryonal tumor NOS	tumor	Brain Cancer	NA	63	NA	FALSE	2.6997	12.8571	NA	NA	26	NA	NA	4	Female	NA	NA	NA
TH34_1379_S01	TH34_1379_S01	17.2279	-5.45237	liver	hepatoblastoma	tumor	Liver Cancer	NA	35	NA	FALSE	2.91533	-2.43047	NA	NA	26	NA	NA	4	Male	NA	NA	NA
THR24_1848_S01	THR24_1848_S01	-1.16184	7.43868	blood	acute lymphoblastic leukemia	tumor	Leukemia	NA	16	NA	FALSE	13.4845	-1.68389	NA	NA	24	NA	NA	13.18	Male	NA	NA	NA
THR15_0361_S01	THR15_0361_S01	4.6669	-5.97466	bone	osteosarcoma	tumor	Bone Cancer	NA	42	NA	FALSE	7.37893	-0.0159621	NA	NA	35	NA	NA	NA	Male	NA	NA	NA
THR29_0787_S01	THR29_0787_S01	12.8078	-9.87216	soft_tissue	alveolar rhabdomyosarcoma	tumor	Sarcoma	NA	34	NA	FALSE	5.58587	-2.65821	NA	NA	34	NA	NA	0	Female	NA	NA	NA
THR24_1655_S01	THR24_1655_S01	-3.03737	7.20135	blood	acute lymphoblastic leukemia	tumor	Leukemia	NA	16	NA	FALSE	13.1726	-2.63262	NA	NA	24	NA	NA	16.67	Male	NA	NA	NA
TARGET-40-0A4I48-01A-01R	TARGET-40-0A4I48-01A-01R	5.36779	-5.42736	bone	osteosarcoma	tumor	Bone Cancer	NA	42	NA	FALSE	6.94227	-0.0900279	NA	NA	35	NA	NA	16.04	Female	NA	NA	NA
THR24_2114_S01	THR24_2114_S01	-3.01352	7.4318	blood	acute lymphoblastic leukemia	tumor	Leukemia	NA	16	NA	FALSE	14.0077	-2.28303	NA	NA	24	NA	NA	12.7	Male	NA	NA	NA
THR14_0306_S01	THR14_0306_S01	-0.618782	-8.36252	central_nervous_system	glioma	tumor	Brain Cancer	NA	48	NA	FALSE	4.44864	12.2758	NA	NA	27	NA	NA	14.7	Female	NA	NA	NA
THR31_0868_S01	THR31_0868_S01	-2.78879	7.78336	blood	acute lymphoblastic leukemia	tumor	Leukemia	NA	16	NA	FALSE	13.0415	-1.45824	NA	NA	24	NA	NA	NA	Female	NA	NA	NA
THR22_0601_S01	THR22_0601_S01	0.179039	-0.1997	lymphocyte	NA	tumor	Lymphoma	NA	40	NA	FALSE	7.47121	-6.23071	NA	NA	40	NA	NA	68	Male	NA	NA	NA
THR08_0200_S01	THR08_0200_S01	-0.538952	6.21837	blood	acute lymphoblastic leukemia	tumor	Leukemia	NA	26	NA	FALSE	14.5461	-3.44848	NA	NA	53	NA	NA	0.2	Unknown	NA	NA	NA
THR24_1491_S01	THR24_1491_S01	-5.42568	3.99612	blood	acute megakaryoblastic leukemia	tumor	Leukemia	NA	36	NA	FALSE	11.5431	4.20151	NA	NA	48	NA	NA	2.75	Male	NA	NA	NA
THR24_1555_S01	THR24_1555_S01	-3.91525	1.33285	blood	acute megakaryoblastic leukemia	tumor	Leukemia	NA	41	NA	FALSE	11.0574	2.58509	NA	NA	18	NA	NA	NA	Unknown	NA	NA	NA
THR24_2047_S01	THR24_2047_S01	-2.07607	-4.8289	central_nervous_system	glioma	tumor	Brain Cancer	NA	39	NA	FALSE	7.9285	12.9699	NA	NA	25	NA	NA	15.24	Male	NA	NA	NA
THR24_1971_S01	THR24_1971_S01	-0.613446	-5.60918	central_nervous_system	glioma	tumor	Brain Cancer	NA	61	NA	FALSE	5.9015	13.078	NA	NA	27	NA	NA	1.82	Male	NA	NA	NA
THR30_0827_S01	THR30_0827_S01	-2.74801	11.5546	bone	Ewing sarcoma	tumor	Bone Cancer	NA	51	NA	FALSE	-11.2774	10.4277	NA	NA	51	NA	NA	7	Female	NA	NA	NA
TH27_1164_S02	TH27_1164_S02	11.8955	-9.22842	soft_tissue	embryonal rhabdomyosarcoma	tumor	Sarcoma	NA	34	NA	FALSE	5.49949	-1.80611	NA	NA	34	NA	NA	4	Male	NA	NA	NA
TH27_1164_S01	TH27_1164_S01	12.3887	-9.18649	soft_tissue	embryonal rhabdomyosarcoma	tumor	Sarcoma	NA	34	NA	FALSE	5.69682	-2.09579	NA	NA	34	NA	NA	4	Male	NA	NA	NA
THR30_0862_S01	THR30_0862_S01	-2.56272	11.854	bone	Ewing sarcoma	tumor	Bone Cancer	NA	51	NA	FALSE	-10.8725	10.2525	NA	NA	51	NA	NA	28	Female	NA	NA	NA
THR24_1719_S01	THR24_1719_S01	-3.50912	2.66078	blood	acute myeloid leukemia	tumor	Leukemia	NA	32	NA	FALSE	12.3524	1.53167	NA	NA	18	NA	NA	10.89	Male	NA	NA	NA
THR24_2005_S01	THR24_2005_S01	-3.00182	7.54528	blood	acute lymphoblastic leukemia	tumor	Leukemia	NA	16	NA	FALSE	14.0508	-2.39042	NA	NA	24	NA	NA	NA	Unknown	NA	NA	NA
THR32_0955_S01	THR32_0955_S01	7.15641	-3.66988	central_nervous_system	ependymoma	tumor	Brain Cancer	NA	38	NA	FALSE	4.21008	0.193845	NA	NA	26	NA	NA	15	Female	NA	NA	NA
THR24_2046_S01	THR24_2046_S01	-0.264517	-6.35686	central_nervous_system	glioma	tumor	Brain Cancer	NA	61	NA	FALSE	6.11236	13.196	NA	NA	27	NA	NA	8.62	Male	NA	NA	NA
TH27_0692_S01	TH27_0692_S01	12.957	-10.2232	peripheral_nervous_system	neuroblastoma	tumor	Neuroblastoma	NA	34	NA	FALSE	5.80379	-2.34617	NA	NA	34	NA	NA	2	Female	NA	NA	NA
THR08_0170_S01	THR08_0170_S01	-0.901562	5.4906	blood	acute lymphoblastic leukemia	tumor	Leukemia	NA	26	NA	FALSE	11.6814	0.344956	NA	NA	53	NA	NA	0.4	Unknown	NA	NA	NA
THR18_0407_S01	THR18_0407_S01	-0.0287772	-2.50008	central_nervous_system	medulloblastoma	tumor	Brain Cancer	NA	30	NA	FALSE	5.32922	9.55377	NA	NA	52	NA	NA	6	Male	NA	NA	NA
TH06_0611_S01	TH06_0611_S01	9.06586	7.87839	central_nervous_system	craniopharyngioma	tumor	Brain Cancer	NA	13	NA	FALSE	-2.0053	-2.25459	NA	NA	26	NA	NA	3	Male	NA	NA	NA
THR33_0990_S01	THR33_0990_S01	-1.53799	-2.84676	central_nervous_system	medulloblastoma	tumor	Brain Cancer	NA	30	NA	FALSE	7.6373	9.03936	NA	NA	42	NA	NA	16	Male	NA	NA	NA
THR29_0738_S01	THR29_0738_S01	13.2806	-10.3192	soft_tissue	alveolar rhabdomyosarcoma	tumor	Sarcoma	NA	34	NA	FALSE	6.09592	-2.6473	NA	NA	34	NA	NA	13	Male	NA	NA	NA
THR24_1784_S01	THR24_1784_S01	-2.14239	-9.08857	central_nervous_system	ependymoma	tumor	Brain Cancer	NA	7	NA	FALSE	6.00222	15.6479	NA	NA	47	NA	NA	3.3	Female	NA	NA	NA
THR24_2163_S01	THR24_2163_S01	13.0427	-10.7198	soft_tissue	NA	tumor	Sarcoma	NA	34	NA	FALSE	5.61894	-2.91774	NA	NA	34	NA	NA	7.25	Female	NA	NA	NA
THR17_0401_S01	THR17_0401_S01	0.457019	-2.10934	central_nervous_system	medulloblastoma	tumor	Brain Cancer	NA	30	NA	FALSE	5.67136	9.55419	NA	NA	52	NA	NA	8	Male	NA	NA	NA
THR14_0326_S01	THR14_0326_S01	-1.41624	-7.42835	central_nervous_system	glioma	tumor	Brain Cancer	NA	7	NA	FALSE	4.06478	12.0345	NA	NA	13	NA	NA	10.2	Female	NA	NA	NA
THR24_1961_S01	THR24_1961_S01	4.16148	-2.86827	central_nervous_system	glioma	tumor	Brain Cancer	NA	53	NA	FALSE	5.30521	13.6497	NA	NA	60	NA	NA	5.94	Female	NA	NA	NA
THR29_0779_S01	THR29_0779_S01	11.7999	-9.21469	soft_tissue	NA	tumor	Sarcoma	NA	34	NA	FALSE	5.43597	-1.67638	NA	NA	34	NA	NA	7	Female	NA	NA	NA
TARGET-40-PATJVI-01A-01R	TARGET-40-PATJVI-01A-01R	6.61742	-2.42624	bone	osteosarcoma	tumor	Bone Cancer	NA	12	NA	TRUE	6.95166	1.2208	NA	NA	14	NA	NA	15.77	Male	NA	NA	NA
THR24_1817_S01	THR24_1817_S01	-3.01768	-8.68764	central_nervous_system	ependymoma	tumor	Brain Cancer	NA	7	NA	FALSE	5.37136	15.8209	NA	NA	47	NA	NA	10.39	Female	NA	NA	NA
THR24_2095_S01	THR24_2095_S01	7.57037	-0.730628	bone	osteosarcoma	tumor	Bone Cancer	NA	28	NA	TRUE	6.16835	-0.220453	NA	NA	14	NA	NA	NA	Unknown	NA	NA	NA
THR15_0349_S01	THR15_0349_S01	5.78718	-4.73198	bone	osteosarcoma	tumor	Bone Cancer	NA	42	NA	FALSE	7.12551	-0.0369694	NA	NA	35	NA	NA	NA	Female	NA	NA	NA
THR24_1554_S01	THR24_1554_S01	-4.75495	1.78412	blood	acute megakaryoblastic leukemia	tumor	Leukemia	NA	41	NA	FALSE	10.9886	2.65035	NA	NA	18	NA	NA	NA	Unknown	NA	NA	NA
THR33_1135_S01	THR33_1135_S01	-1.88706	-2.69079	central_nervous_system	medulloblastoma	tumor	Brain Cancer	NA	30	NA	FALSE	8.44469	8.71954	NA	NA	42	NA	NA	5	Female	NA	NA	NA
TARGET-40-PASRNE-01A-01R	TARGET-40-PASRNE-01A-01R	5.43684	-5.43247	bone	osteosarcoma	tumor	Bone Cancer	NA	42	NA	FALSE	7.26973	-0.166888	NA	NA	35	NA	NA	3.56	Female	NA	NA	NA
THR31_0895_S01	THR31_0895_S01	5.59596	-5.01907	bone	osteosarcoma	tumor	Bone Cancer	NA	42	NA	FALSE	6.65289	0.0892418	NA	NA	35	NA	NA	NA	Female	NA	NA	NA
TH27_2289_S01	TH27_2289_S01	-4.72285	3.1447	blood	acute lymphoblastic leukemia	tumor	Leukemia	NA	36	NA	FALSE	12.7542	1.50432	NA	NA	18	NA	NA	9	Male	NA	NA	NA
THR24_2067_S01	THR24_2067_S01	-0.516607	-5.73503	central_nervous_system	glioma	tumor	Brain Cancer	NA	61	NA	FALSE	4.42598	14.2451	NA	NA	27	NA	NA	NA	Unknown	NA	NA	NA
THR24_1668_S01	THR24_1668_S01	-2.58494	7.51944	blood	acute lymphoblastic leukemia	tumor	Leukemia	NA	16	NA	FALSE	12.9057	-1.88704	NA	NA	24	NA	NA	NA	Unknown	NA	NA	NA
THR24_1978_S01	THR24_1978_S01	-0.826184	-6.34088	central_nervous_system	glioma	tumor	Brain Cancer	NA	61	NA	FALSE	4.75934	14.0473	NA	NA	27	NA	NA	NA	Unknown	NA	NA	NA
THR30_0848_S01	THR30_0848_S01	-2.79246	11.5565	bone	Ewing sarcoma	tumor	Bone Cancer	NA	51	NA	FALSE	-10.9307	10.3077	NA	NA	51	NA	NA	NA	Unknown	NA	NA	NA
THR24_1546_S01	THR24_1546_S01	-3.49008	1.61289	blood	acute megakaryoblastic leukemia	tumor	Leukemia	NA	32	NA	FALSE	13.8493	2.17004	NA	NA	19	NA	NA	NA	Unknown	NA	NA	NA
THR24_1684_S01	THR24_1684_S01	-2.31057	6.04958	blood	acute lymphoblastic leukemia	tumor	Leukemia	NA	16	NA	FALSE	11.9293	-2.25911	NA	NA	24	NA	NA	NA	Unknown	NA	NA	NA
THR24_1900_S01	THR24_1900_S01	-1.63895	9.46751	blood	acute lymphoblastic leukemia	tumor	Leukemia	NA	59	NA	FALSE	14.9064	-1.73893	NA	NA	56	NA	NA	4.86	Male	NA	NA	NA
THR24_2107_S01	THR24_2107_S01	5.38242	-5.26757	bone	osteosarcoma	tumor	Bone Cancer	NA	42	NA	FALSE	7.01996	-0.124996	NA	NA	35	NA	NA	9.62	Male	NA	NA	NA
THR24_1503_S01	THR24_1503_S01	-5.5757	3.7696	blood	acute megakaryoblastic leukemia	tumor	Leukemia	NA	36	NA	FALSE	12.3434	4.02236	NA	NA	48	NA	NA	NA	Unknown	NA	NA	NA
THR24_1895_S02	THR24_1895_S02	-1.67148	9.56907	blood	acute lymphoblastic leukemia	tumor	Leukemia	NA	59	NA	FALSE	15.1875	-1.90452	NA	NA	56	NA	NA	2.06	Male	NA	NA	NA
THR24_1895_S03	THR24_1895_S03	-1.64526	9.57527	blood	acute lymphoblastic leukemia	tumor	Leukemia	NA	59	NA	FALSE	15.2406	-1.91828	NA	NA	56	NA	NA	2.06	Male	NA	NA	NA
TH38_1457_S02	TH38_1457_S02	-2.46081	-7.81103	central_nervous_system	ependymoma	tumor	Brain Cancer	NA	7	NA	FALSE	4.0546	10.5387	NA	NA	13	NA	NA	7	Female	NA	NA	NA
THR24_1895_S01	THR24_1895_S01	-1.58524	9.41906	blood	acute lymphoblastic leukemia	tumor	Leukemia	NA	59	NA	FALSE	15.1882	-1.89744	NA	NA	56	NA	NA	2.06	Male	NA	NA	NA
THR19_0443_S01	THR19_0443_S01	-0.420561	-8.5428	central_nervous_system	glioma	tumor	Brain Cancer	NA	48	NA	FALSE	4.06993	12.8387	NA	NA	27	NA	NA	2	Male	NA	NA	NA
THR30_0849_S01	THR30_0849_S01	-2.95819	11.4331	bone	Ewing sarcoma	tumor	Bone Cancer	NA	51	NA	FALSE	-11.0315	10.477	NA	NA	51	NA	NA	11	Male	NA	NA	NA
TH27_1160_S01	TH27_1160_S01	4.60731	-4.00695	soft_tissue	infantile fibrosarcoma	tumor	Sarcoma	NA	63	NA	FALSE	4.32246	-0.00245247	NA	NA	26	NA	NA	0.0027	Male	NA	NA	NA
THR10_0230_S01	THR10_0230_S01	7.27599	-7.75112	adrenal	adrenocortical carcinoma	tumor	Adrenal Cancer	NA	54	NA	FALSE	0.48924	6.5112	NA	NA	43	NA	NA	11.72	Female	NA	NA	NA
TARGET-40-PALHRL-01A-01R	TARGET-40-PALHRL-01A-01R	5.68147	-4.67552	bone	osteosarcoma	tumor	Bone Cancer	NA	42	NA	FALSE	5.8683	-0.391781	NA	NA	35	NA	NA	16.49	Male	NA	NA	NA
THR24_1560_S01	THR24_1560_S01	-5.77719	4.01869	blood	acute megakaryoblastic leukemia	tumor	Leukemia	NA	36	NA	FALSE	11.8235	4.25103	NA	NA	48	NA	NA	NA	Unknown	NA	NA	NA
THR10_0228_S01	THR10_0228_S01	17.4166	7.27254	adrenal	adrenocortical adenoma	tumor	Adrenal Cancer	NA	54	NA	FALSE	1.46598	5.88278	NA	NA	43	NA	NA	4.98	Female	NA	NA	NA
THR08_0164_S01	THR08_0164_S01	1.4595	-0.77796	blood	acute lymphoblastic leukemia	tumor	Leukemia	NA	26	NA	FALSE	14.224	-3.76905	NA	NA	53	NA	NA	0.6	Unknown	NA	NA	NA
THR24_1592_S01	THR24_1592_S01	-2.79455	7.45173	blood	acute lymphoblastic leukemia	tumor	Leukemia	NA	16	NA	FALSE	12.6396	-2.25215	NA	NA	24	NA	NA	13	Male	NA	NA	NA
THR29_0760_S01	THR29_0760_S01	13.0947	-10.8416	soft_tissue	alveolar rhabdomyosarcoma	tumor	Sarcoma	NA	34	NA	FALSE	5.74558	-2.97373	NA	NA	34	NA	NA	12	Male	NA	NA	NA
THR15_0350_S01	THR15_0350_S01	4.62511	-6.00505	bone	osteosarcoma	tumor	Bone Cancer	NA	42	NA	FALSE	7.38459	-0.0036132	NA	NA	35	NA	NA	NA	Female	NA	NA	NA
THR08_0202_S01	THR08_0202_S01	0.886908	2.86355	blood	acute lymphoblastic leukemia	tumor	Leukemia	NA	43	NA	FALSE	13.6562	-3.70503	NA	NA	53	NA	NA	15.4	Unknown	NA	NA	NA
THR24_2051_S01	THR24_2051_S01	-1.77737	-9.24794	central_nervous_system	glioma	tumor	Brain Cancer	NA	48	NA	FALSE	4.87741	11.986	NA	NA	27	NA	NA	12.61	Female	NA	NA	NA
THR30_0832_S01	THR30_0832_S01	-2.42901	11.8887	bone	Ewing sarcoma	tumor	Bone Cancer	NA	51	NA	FALSE	-11.1585	10.0885	NA	NA	51	NA	NA	6	Female	NA	NA	NA
THR32_0958_S01	THR32_0958_S01	-1.49295	-1.84402	central_nervous_system	glioblastoma multiforme	tumor	Brain Cancer	NA	30	NA	FALSE	7.62597	8.86404	NA	NA	42	NA	NA	16	Female	NA	NA	NA
THR29_0748_S01	THR29_0748_S01	11.7405	-9.18532	soft_tissue	embryonal rhabdomyosarcoma	tumor	Sarcoma	NA	34	NA	FALSE	4.97349	-1.75777	NA	NA	34	NA	NA	0	Male	NA	NA	NA
TARGET-40-PASUUH-01A-01R	TARGET-40-PASUUH-01A-01R	5.45171	-4.732	bone	osteosarcoma	tumor	Bone Cancer	NA	42	NA	FALSE	5.96749	-0.512195	NA	NA	35	NA	NA	14.09	Female	NA	NA	NA
THR24_1854_S01	THR24_1854_S01	-1.16404	7.32816	blood	acute lymphoblastic leukemia	tumor	Leukemia	NA	16	NA	FALSE	13.5288	-1.78564	NA	NA	24	NA	NA	10.79	Female	NA	NA	NA
TARGET-40-PANVJJ-01A-01R	TARGET-40-PANVJJ-01A-01R	6.1155	-2.45264	bone	osteosarcoma	tumor	Bone Cancer	NA	12	NA	TRUE	7.14833	0.300357	NA	NA	35	NA	NA	13.82	Female	NA	NA	NA
THR24_1972_S01	THR24_1972_S01	-0.00918006	-3.53599	central_nervous_system	glioma	tumor	Brain Cancer	NA	30	NA	FALSE	4.62581	14.0043	NA	NA	27	NA	NA	2.88	Male	NA	NA	NA
THR13_0971_S01	THR13_0971_S01	-0.279262	-7.82331	central_nervous_system	glioma	tumor	Brain Cancer	NA	21	NA	FALSE	6.0351	12.1368	NA	NA	16	NA	NA	12	Male	NA	NA	NA
THR24_1828_S01	THR24_1828_S01	-2.16179	-7.9736	central_nervous_system	ependymoma	tumor	Brain Cancer	NA	7	NA	FALSE	5.22768	15.6517	NA	NA	47	NA	NA	2.01	Male	NA	NA	NA
THR24_1804_S01	THR24_1804_S01	-2.33262	-8.06024	central_nervous_system	ependymoma	tumor	Brain Cancer	NA	7	NA	FALSE	5.7094	15.6913	NA	NA	47	NA	NA	NA	Unknown	NA	NA	NA
THR24_1853_S01	THR24_1853_S01	-1.91645	7.04698	blood	acute lymphoblastic leukemia	tumor	Leukemia	NA	16	NA	FALSE	13.7968	-2.54849	NA	NA	24	NA	NA	18.71	Female	NA	NA	NA
THR08_0161_S02	THR08_0161_S02	-0.552594	5.67745	blood	acute lymphoblastic leukemia	tumor	Leukemia	NA	26	NA	FALSE	14.5601	-3.63193	NA	NA	53	NA	NA	0.2	Unknown	NA	NA	NA
THR29_0784_S01	THR29_0784_S01	12.1157	-9.72542	soft_tissue	embryonal rhabdomyosarcoma	tumor	Sarcoma	NA	34	NA	FALSE	5.40405	-2.12459	NA	NA	34	NA	NA	3	Female	NA	NA	NA
THR08_0173_S01	THR08_0173_S01	-0.586746	6.32666	blood	acute lymphoblastic leukemia	tumor	Leukemia	NA	26	NA	FALSE	14.449	-4.04754	NA	NA	53	NA	NA	0.3	Unknown	NA	NA	NA
THR24_1981_S01	THR24_1981_S01	5.2524	-1.9085	central_nervous_system	glioma	tumor	Brain Cancer	NA	12	NA	TRUE	4.00621	13.6207	NA	NA	27	NA	NA	3.52	Male	NA	NA	NA
TH06_1176_S01	TH06_1176_S01	-0.323489	-8.93413	central_nervous_system	rosette forming glioneuronal tumor	tumor	Brain Cancer	NA	48	NA	FALSE	4.25911	13.172	NA	NA	27	NA	NA	5	Male	NA	NA	NA
THR24_1955_S01	THR24_1955_S01	0.0701031	-4.71175	central_nervous_system	glioma	tumor	Brain Cancer	NA	61	NA	FALSE	3.89291	14.8764	NA	NA	27	NA	NA	14.28	Male	NA	NA	NA
TARGET-40-PATEEM-01A-01R	TARGET-40-PATEEM-01A-01R	4.56915	-5.99557	bone	osteosarcoma	tumor	Bone Cancer	NA	42	NA	FALSE	6.66899	-0.49953	NA	NA	35	NA	NA	16.1	Male	NA	NA	NA
THR28_0687_S01	THR28_0687_S01	12.5365	-9.85946	soft_tissue	embryonal rhabdomyosarcoma	tumor	Sarcoma	NA	34	NA	FALSE	5.44672	-2.23253	NA	NA	34	NA	NA	21	Unknown	NA	NA	NA
THR11_0245_S01	THR11_0245_S01	-0.751783	-4.90944	central_nervous_system	glioma	tumor	Brain Cancer	NA	61	NA	FALSE	7.20502	9.88223	NA	NA	42	NA	NA	6	Male	NA	NA	NA
THR22_0587_S01	THR22_0587_S01	0.642513	-0.57973	lymphocyte	NA	tumor	Lymphoma	NA	40	NA	FALSE	7.02672	-5.62659	NA	NA	40	NA	NA	62	Male	NA	NA	NA
THR24_1952_S01	THR24_1952_S01	-1.55181	-8.71761	central_nervous_system	glioma	tumor	Brain Cancer	NA	48	NA	FALSE	4.74348	12.6472	NA	NA	27	NA	NA	NA	Unknown	NA	NA	NA
THR24_1588_S01	THR24_1588_S01	-2.35866	7.29936	blood	acute lymphoblastic leukemia	tumor	Leukemia	NA	16	NA	FALSE	13.5757	-2.49252	NA	NA	24	NA	NA	13.5	Female	NA	NA	NA
THR08_0210_S01	THR08_0210_S01	-1.39727	2.00317	blood	acute myeloid leukemia	tumor	Leukemia	NA	45	NA	FALSE	11.1664	0.69751	NA	NA	18	NA	NA	11.6	Unknown	NA	NA	NA
THR24_1535_S01	THR24_1535_S01	-5.78773	4.22648	blood	acute megakaryoblastic leukemia	tumor	Leukemia	NA	36	NA	FALSE	11.8791	4.33099	NA	NA	48	NA	NA	2.17	Male	NA	NA	NA
TH06_0615_S01	TH06_0615_S01	-2.39024	11.912	bone	Ewing sarcoma	tumor	Bone Cancer	NA	51	NA	FALSE	-10.7457	10.1312	NA	NA	51	NA	NA	17	Male	NA	NA	NA
TARGET-40-PARBGW-01A-01R	TARGET-40-PARBGW-01A-01R	4.61287	-6.0219	bone	osteosarcoma	tumor	Bone Cancer	NA	42	NA	FALSE	6.26364	-0.783005	NA	NA	35	NA	NA	12.7	Female	NA	NA	NA
THR24_1926_S01	THR24_1926_S01	-0.891067	-6.23775	central_nervous_system	glioma	tumor	Brain Cancer	NA	61	NA	FALSE	5.16374	13.5846	NA	NA	27	NA	NA	13.09	Male	NA	NA	NA
THR33_1007_S01	THR33_1007_S01	-1.69604	-2.14722	central_nervous_system	medulloblastoma	tumor	Brain Cancer	NA	30	NA	FALSE	8.64299	8.77873	NA	NA	42	NA	NA	27	Male	NA	NA	NA
THR24_1926_S02	THR24_1926_S02	-0.946647	-7.02221	central_nervous_system	glioma	tumor	Brain Cancer	NA	48	NA	FALSE	4.99339	13.7482	NA	NA	27	NA	NA	13.09	Male	NA	NA	NA
THR29_0798_S01	THR29_0798_S01	11.9996	-9.42861	soft_tissue	embryonal rhabdomyosarcoma	tumor	Sarcoma	NA	34	NA	FALSE	5.7478	-1.99909	NA	NA	34	NA	NA	7	Male	NA	NA	NA
THR29_0777_S01	THR29_0777_S01	12.4847	-9.9106	soft_tissue	embryonal rhabdomyosarcoma	tumor	Sarcoma	NA	34	NA	FALSE	5.40613	-2.50288	NA	NA	34	NA	NA	5	Female	NA	NA	NA
THR24_1976_S01	THR24_1976_S01	-1.25037	-8.94442	central_nervous_system	glioma	tumor	Brain Cancer	NA	48	NA	FALSE	4.5848	13.6788	NA	NA	27	NA	NA	0.16	Male	NA	NA	NA
THR15_0343_S01	THR15_0343_S01	5.95442	-4.53691	bone	osteosarcoma	tumor	Bone Cancer	NA	42	NA	FALSE	6.77894	0.273201	NA	NA	35	NA	NA	NA	Female	NA	NA	NA
THR29_0785_S01	THR29_0785_S01	12.6312	-9.38011	soft_tissue	embryonal rhabdomyosarcoma	tumor	Sarcoma	NA	34	NA	FALSE	5.40834	-2.28118	NA	NA	34	NA	NA	3	Male	NA	NA	NA
THR39_1366_S01	THR39_1366_S01	4.94849	-3.83677	soft_tissue	synovial sarcoma	tumor	Sarcoma	NA	63	NA	FALSE	4.63798	-0.455658	NA	NA	26	NA	NA	NA	Unknown	NA	NA	NA
THR24_1962_S01	THR24_1962_S01	-1.66468	-9.15895	central_nervous_system	glioma	tumor	Brain Cancer	NA	48	NA	FALSE	4.86374	13.6919	NA	NA	27	NA	NA	12.3	Female	NA	NA	NA
THR30_0856_S01	THR30_0856_S01	-2.90367	11.5548	bone	Ewing sarcoma	tumor	Bone Cancer	NA	51	NA	FALSE	-11.0892	10.6064	NA	NA	51	NA	NA	17	Male	NA	NA	NA
THR31_0887_S01	THR31_0887_S01	6.42313	-1.80318	bone	osteosarcoma	tumor	Bone Cancer	NA	12	NA	TRUE	6.73301	0.372683	NA	NA	35	NA	NA	NA	Male	NA	NA	NA
THR08_0188_S01	THR08_0188_S01	-0.715827	6.17049	blood	acute lymphoblastic leukemia	tumor	Leukemia	NA	26	NA	FALSE	14.1745	-3.23291	NA	NA	53	NA	NA	0.2	Unknown	NA	NA	NA
THR10_0232_S01	THR10_0232_S01	7.28282	-8.32201	adrenal	adrenocortical carcinoma	tumor	Adrenal Cancer	NA	54	NA	FALSE	0.572687	6.50775	NA	NA	43	NA	NA	3.24	Female	NA	NA	NA
TARGET-40-PARDAX-01A-01R	TARGET-40-PARDAX-01A-01R	4.7007	-5.99146	bone	osteosarcoma	tumor	Bone Cancer	NA	42	NA	FALSE	7.52201	-0.355715	NA	NA	35	NA	NA	10.08	Male	NA	NA	NA
THR24_1918_S01	THR24_1918_S01	-1.66693	9.60237	blood	acute lymphoblastic leukemia	tumor	Leukemia	NA	59	NA	FALSE	14.6385	-1.39982	NA	NA	56	NA	NA	8.59	Female	NA	NA	NA
THR30_0861_S01	THR30_0861_S01	-2.6261	11.75	bone	Ewing sarcoma	tumor	Bone Cancer	NA	51	NA	FALSE	-10.9664	10.0873	NA	NA	51	NA	NA	16	Male	NA	NA	NA
THR24_2115_S01	THR24_2115_S01	-2.88775	7.4745	blood	acute lymphoblastic leukemia	tumor	Leukemia	NA	16	NA	FALSE	14.0108	-2.16673	NA	NA	24	NA	NA	14.73	Male	NA	NA	NA
THR24_1840_S01	THR24_1840_S01	-1.56642	-7.20232	central_nervous_system	ependymoma	tumor	Brain Cancer	NA	61	NA	FALSE	5.33605	14.7072	NA	NA	47	NA	NA	1.61	Male	NA	NA	NA
THR24_1616_S01	THR24_1616_S01	-2.88496	7.62715	blood	acute lymphoblastic leukemia	tumor	Leukemia	NA	16	NA	FALSE	13.2243	-2.19946	NA	NA	24	NA	NA	NA	Unknown	NA	NA	NA
THR09_0564_S01	THR09_0564_S01	0.759356	-0.123769	lymphocyte	NA	tumor	Lymphoma	NA	40	NA	FALSE	7.3615	-5.85834	NA	NA	40	NA	NA	15	Male	NA	NA	NA
THR24_1480_S01	THR24_1480_S01	-4.58192	3.43364	blood	acute megakaryoblastic leukemia	tumor	Leukemia	NA	36	NA	FALSE	12.408	3.23713	NA	NA	48	NA	NA	NA	Unknown	NA	NA	NA
TH06_0624_S01	TH06_0624_S01	6.41726	3.18612	lung	lung adenocarcinoma	tumor	Lung Cancer	NA	8	NA	FALSE	-5.02309	-4.42757	NA	NA	0	NA	NA	6	Male	NA	NA	NA
THR15_0355_S01	THR15_0355_S01	6.67331	-2.1799	bone	osteosarcoma	tumor	Bone Cancer	NA	12	NA	TRUE	6.42857	0.543556	NA	NA	14	NA	NA	NA	Female	NA	NA	NA
THR24_1968_S01	THR24_1968_S01	-1.0913	-9.53979	central_nervous_system	glioma	tumor	Brain Cancer	NA	48	NA	FALSE	5.22729	13.3803	NA	NA	27	NA	NA	9	Female	NA	NA	NA
TH06_0617_S01	TH06_0617_S01	-2.611	-7.5317	central_nervous_system	ependymoma	tumor	Brain Cancer	NA	7	NA	FALSE	4.893	11.5274	NA	NA	27	NA	NA	5	Male	NA	NA	NA
THR24_1652_S01	THR24_1652_S01	-1.6557	7.0902	blood	acute lymphoblastic leukemia	tumor	Leukemia	NA	16	NA	FALSE	12.544	-3.2271	NA	NA	24	NA	NA	16.67	Male	NA	NA	NA
THR24_2063_S01	THR24_2063_S01	-0.461102	-5.67975	central_nervous_system	glioma	tumor	Brain Cancer	NA	61	NA	FALSE	4.05258	14.6106	NA	NA	27	NA	NA	NA	Unknown	NA	NA	NA
TH34_1150_S02	TH34_1150_S02	-2.2271	12.0822	bone	Ewing sarcoma	tumor	Bone Cancer	NA	51	NA	FALSE	-11.19	10.0984	NA	NA	51	NA	NA	16	Male	NA	NA	NA
TH34_1150_S01	TH34_1150_S01	-2.20756	12.0004	bone	Ewing sarcoma	tumor	Bone Cancer	NA	51	NA	FALSE	-11.1043	10.154	NA	NA	51	NA	NA	16	Male	NA	NA	NA
THR08_0208_S01	THR08_0208_S01	-0.649494	6.25615	blood	acute lymphoblastic leukemia	tumor	Leukemia	NA	26	NA	FALSE	14.7282	-3.90474	NA	NA	53	NA	NA	15.2	Unknown	NA	NA	NA
THR29_0786_S01	THR29_0786_S01	12.228	-9.62314	soft_tissue	embryonal rhabdomyosarcoma	tumor	Sarcoma	NA	34	NA	FALSE	5.02528	-1.91784	NA	NA	34	NA	NA	1	Female	NA	NA	NA
THR20_0511_S01	THR20_0511_S01	-1.58477	-0.915515	central_nervous_system	medulloblastoma	tumor	Brain Cancer	NA	30	NA	FALSE	9.48317	8.29564	NA	NA	42	NA	NA	14	Female	NA	NA	NA
THR08_0186_S02	THR08_0186_S02	-0.870072	6.13071	blood	acute lymphoblastic leukemia	tumor	Leukemia	NA	26	NA	FALSE	14.0624	-3.83436	NA	NA	53	NA	NA	0.2	Unknown	NA	NA	NA
THR08_0186_S01	THR08_0186_S01	-0.627378	5.91795	blood	acute lymphoblastic leukemia	tumor	Leukemia	NA	26	NA	FALSE	14.2684	-3.94858	NA	NA	53	NA	NA	0.2	Unknown	NA	NA	NA
THR24_1768_S01	THR24_1768_S01	-2.73524	7.29351	blood	acute lymphoblastic leukemia	tumor	Leukemia	NA	16	NA	FALSE	13.8908	-2.34667	NA	NA	24	NA	NA	2.93	Male	NA	NA	NA
THR31_1391_S01	THR31_1391_S01	7.20507	-4.112	gastric	gastrointestinal stromal tumor	tumor	Gastric Cancer	NA	38	NA	FALSE	4.83772	0.659707	NA	NA	14	NA	NA	NA	Female	NA	NA	NA
THR24_1994_S01	THR24_1994_S01	0.169821	-3.35748	central_nervous_system	glioma	tumor	Brain Cancer	NA	61	NA	FALSE	4.5602	14.1	NA	NA	27	NA	NA	NA	Unknown	NA	NA	NA
TARGET-40-PATUXZ-01A-01R	TARGET-40-PATUXZ-01A-01R	4.88387	-5.88469	bone	osteosarcoma	tumor	Bone Cancer	NA	42	NA	FALSE	7.32527	-0.306737	NA	NA	35	NA	NA	17.38	Female	NA	NA	NA
THR24_1674_S01	THR24_1674_S01	-3.26757	7.14315	blood	acute lymphoblastic leukemia	tumor	Leukemia	NA	16	NA	FALSE	12.7776	-2.36097	NA	NA	24	NA	NA	NA	Unknown	NA	NA	NA
TH27_0705_S01	TH27_0705_S01	5.09957	-5.69997	liver	hepatoblastoma	tumor	Liver Cancer	NA	42	NA	FALSE	6.77999	-0.0635853	NA	NA	35	NA	NA	NA	Male	NA	NA	NA
THR24_1500_S01	THR24_1500_S01	-4.94561	3.29995	blood	acute megakaryoblastic leukemia	tumor	Leukemia	NA	36	NA	FALSE	13.4614	2.56884	NA	NA	19	NA	NA	NA	Unknown	NA	NA	NA
THR24_1606_S01	THR24_1606_S01	-2.91389	7.18287	blood	acute lymphoblastic leukemia	tumor	Leukemia	NA	16	NA	FALSE	12.3443	-2.78651	NA	NA	24	NA	NA	NA	Unknown	NA	NA	NA
THR24_1903_S01	THR24_1903_S01	-1.39111	9.27421	blood	acute lymphoblastic leukemia	tumor	Leukemia	NA	59	NA	FALSE	14.0261	-1.18546	NA	NA	56	NA	NA	6.19	Male	NA	NA	NA
TH26_0657_S02	TH26_0657_S02	-2.19839	1.56378	blood	acute leukemia	tumor	Leukemia	NA	45	NA	FALSE	12.3136	1.96506	NA	NA	18	NA	NA	NA	Unknown	NA	NA	NA
TH26_0657_S03	TH26_0657_S03	-2.32027	1.40511	blood	acute leukemia	tumor	Leukemia	NA	45	NA	FALSE	12.2928	2.01778	NA	NA	18	NA	NA	NA	Unknown	NA	NA	NA
TH26_0657_S01	TH26_0657_S01	-2.21201	1.55882	blood	acute leukemia	tumor	Leukemia	NA	45	NA	FALSE	12.3185	1.89456	NA	NA	18	NA	NA	NA	Unknown	NA	NA	NA
TH26_0657_S06	TH26_0657_S06	-2.38389	1.50027	blood	acute leukemia	tumor	Leukemia	NA	45	NA	FALSE	12.3043	1.98036	NA	NA	18	NA	NA	NA	Unknown	NA	NA	NA
TH26_0657_S04	TH26_0657_S04	-2.40687	1.3656	blood	acute leukemia	tumor	Leukemia	NA	45	NA	FALSE	12.2099	2.02478	NA	NA	18	NA	NA	NA	Unknown	NA	NA	NA
TH26_0657_S05	TH26_0657_S05	-2.29493	1.46386	blood	acute leukemia	tumor	Leukemia	NA	45	NA	FALSE	12.17	1.98485	NA	NA	18	NA	NA	NA	Unknown	NA	NA	NA
THR29_0790_S01	THR29_0790_S01	13.0959	-10.2638	soft_tissue	alveolar rhabdomyosarcoma	tumor	Sarcoma	NA	34	NA	FALSE	5.80574	-2.81919	NA	NA	34	NA	NA	14	Female	NA	NA	NA
TH03_0027_S04	TH03_0027_S04	6.69389	3.02865	bone	osteosarcoma	tumor	Bone Cancer	NA	8	NA	FALSE	-6.1743	-3.08296	NA	NA	0	NA	NA	14	Unknown	NA	NA	NA
TH03_0027_S01	TH03_0027_S01	7.55423	-1.20911	bone	osteosarcoma	tumor	Bone Cancer	NA	12	NA	TRUE	6.12818	0.151848	NA	NA	14	NA	NA	14	Unknown	NA	NA	NA
TH03_0027_S03	TH03_0027_S03	6.87314	-2.42068	bone	osteosarcoma	tumor	Bone Cancer	NA	12	NA	TRUE	6.19454	0.249922	NA	NA	14	NA	NA	14	Unknown	NA	NA	NA
THR24_2057_S01	THR24_2057_S01	-0.0674639	-7.53709	central_nervous_system	glioma	tumor	Brain Cancer	NA	21	NA	FALSE	5.9189	12.9611	NA	NA	16	NA	NA	NA	Unknown	NA	NA	NA
THR24_1864_S01	THR24_1864_S01	-1.4638	6.99136	blood	acute lymphoblastic leukemia	tumor	Leukemia	NA	16	NA	FALSE	12.678	-3.03951	NA	NA	24	NA	NA	16.58	Male	NA	NA	NA
THR24_1644_S01	THR24_1644_S01	-3.36938	6.79224	blood	acute lymphoblastic leukemia	tumor	Leukemia	NA	16	NA	FALSE	12.3421	-2.88765	NA	NA	24	NA	NA	12.75	Male	NA	NA	NA
THR24_1921_S02	THR24_1921_S02	-1.25141	9.26309	blood	acute lymphoblastic leukemia	tumor	Leukemia	NA	59	NA	FALSE	14.483	-1.28226	NA	NA	56	NA	NA	4.22	Male	NA	NA	NA
THR24_1921_S01	THR24_1921_S01	-1.59248	9.4993	blood	acute lymphoblastic leukemia	tumor	Leukemia	NA	59	NA	FALSE	14.4967	-1.56219	NA	NA	56	NA	NA	4.22	Male	NA	NA	NA
TH03_0020_S01	TH03_0020_S01	0.289661	-2.5113	central_nervous_system	medulloblastoma	tumor	Brain Cancer	NA	30	NA	FALSE	5.24084	9.98352	NA	NA	52	NA	NA	16	Male	NA	NA	NA
THR24_1582_S01	THR24_1582_S01	-2.28534	5.78661	blood	acute lymphoblastic leukemia	tumor	Leukemia	NA	16	NA	FALSE	11.7741	-2.70125	NA	NA	24	NA	NA	NA	Unknown	NA	NA	NA
TARGET-40-PAVCLP-01A-01R	TARGET-40-PAVCLP-01A-01R	5.63476	-5.08316	bone	osteosarcoma	tumor	Bone Cancer	NA	42	NA	FALSE	6.83131	0.0851848	NA	NA	35	NA	NA	11.13	Female	NA	NA	NA
THR33_1130_S01	THR33_1130_S01	-1.76537	-2.65655	central_nervous_system	medulloblastoma	tumor	Brain Cancer	NA	30	NA	FALSE	8.35367	8.79005	NA	NA	42	NA	NA	28	Male	NA	NA	NA
THR31_0927_S01	THR31_0927_S01	17.2285	-4.94667	soft_tissue	desmoplastic small round cell tumor	tumor	Sarcoma	NA	65	NA	FALSE	4.18658	-1.10101	NA	NA	26	NA	NA	NA	Female	NA	NA	NA
THR32_0941_S01	THR32_0941_S01	7.42854	-5.271	central_nervous_system	supratentorial embryonal tumor NOS	tumor	Brain Cancer	NA	38	NA	FALSE	4.48493	-0.206435	NA	NA	26	NA	NA	3	Female	NA	NA	NA
THR24_2150_S01	THR24_2150_S01	12.1305	-9.53502	soft_tissue	NA	tumor	Sarcoma	NA	34	NA	FALSE	5.17348	-2.66017	NA	NA	34	NA	NA	NA	Unknown	NA	NA	NA
THR24_2072_S01	THR24_2072_S01	-0.43182	-2.47604	central_nervous_system	medulloblastoma	tumor	Brain Cancer	NA	30	NA	FALSE	5.74845	9.36775	NA	NA	52	NA	NA	6.93	Male	NA	NA	NA
THR08_0191_S01	THR08_0191_S01	-0.680478	6.39025	blood	acute lymphoblastic leukemia	tumor	Leukemia	NA	26	NA	FALSE	14.4938	-3.70779	NA	NA	53	NA	NA	0.6	Unknown	NA	NA	NA
THR24_1497_S01	THR24_1497_S01	-5.52358	3.94441	blood	acute megakaryoblastic leukemia	tumor	Leukemia	NA	36	NA	FALSE	12.4261	3.85808	NA	NA	48	NA	NA	NA	Unknown	NA	NA	NA
THR24_1722_S01	THR24_1722_S01	-4.15981	1.15552	blood	acute myeloid leukemia	tumor	Leukemia	NA	41	NA	FALSE	11.1982	1.32974	NA	NA	18	NA	NA	12.4167	Female	NA	NA	NA
THR24_2104_S01	THR24_2104_S01	5.40811	-5.47965	bone	osteosarcoma	tumor	Bone Cancer	NA	42	NA	FALSE	7.36257	-0.672349	NA	NA	35	NA	NA	14.57	Female	NA	NA	NA
THR24_1885_S01	THR24_1885_S01	-1.65657	9.44337	blood	acute lymphoblastic leukemia	tumor	Leukemia	NA	59	NA	FALSE	14.6802	-1.56351	NA	NA	56	NA	NA	1.84	Female	NA	NA	NA
TH02_0086_S01	TH02_0086_S01	0.214361	-7.6123	central_nervous_system	glioma	tumor	Brain Cancer	NA	21	NA	FALSE	6.06327	12.6251	NA	NA	16	NA	NA	13	Male	NA	NA	NA
THR24_1623_S01	THR24_1623_S01	-2.17064	5.61758	blood	acute lymphoblastic leukemia	tumor	Leukemia	NA	16	NA	FALSE	11.81	-2.56398	NA	NA	24	NA	NA	NA	Unknown	NA	NA	NA
THR13_0968_S01	THR13_0968_S01	-1.05416	-5.02909	central_nervous_system	glioma	tumor	Brain Cancer	NA	39	NA	FALSE	6.20606	12.7022	NA	NA	13	NA	NA	7	Female	NA	NA	NA
THR08_0168_S01	THR08_0168_S01	-0.658913	6.63701	blood	acute lymphoblastic leukemia	tumor	Leukemia	NA	26	NA	FALSE	14.4642	-3.78488	NA	NA	53	NA	NA	0	Unknown	NA	NA	NA
THR24_1614_S01	THR24_1614_S01	-1.41813	7.26245	blood	acute lymphoblastic leukemia	tumor	Leukemia	NA	26	NA	FALSE	12.8018	-3.3938	NA	NA	24	NA	NA	NA	Unknown	NA	NA	NA
THR37_1301_S01	THR37_1301_S01	-3.52158	-8.01528	central_nervous_system	ependymoma	tumor	Brain Cancer	NA	7	NA	FALSE	4.89812	16.1721	NA	NA	47	NA	NA	NA	Unknown	NA	NA	NA
TH03_0289_S01	TH03_0289_S01	-2.10986	6.7506	blood	acute lymphoblastic leukemia	tumor	Leukemia	NA	16	NA	FALSE	13.0197	-1.36906	NA	NA	24	NA	NA	17	Male	NA	NA	NA
THR09_0567_S01	THR09_0567_S01	-0.0492549	0.157163	lymphocyte	NA	tumor	Lymphoma	NA	40	NA	FALSE	7.35942	-5.9308	NA	NA	40	NA	NA	66	Male	NA	NA	NA
THR33_0984_S01	THR33_0984_S01	-1.9206	-2.65937	central_nervous_system	medulloblastoma	tumor	Brain Cancer	NA	30	NA	FALSE	8.58747	8.69427	NA	NA	42	NA	NA	10	Male	NA	NA	NA
THR24_1777_S01	THR24_1777_S01	-2.35431	-8.66276	central_nervous_system	ependymoma	tumor	Brain Cancer	NA	7	NA	FALSE	5.29554	15.122	NA	NA	47	NA	NA	2.4	Female	NA	NA	NA
THR24_1691_S01	THR24_1691_S01	-2.79606	7.6261	blood	acute lymphoblastic leukemia	tumor	Leukemia	NA	16	NA	FALSE	13.7172	-2.23918	NA	NA	24	NA	NA	NA	Unknown	NA	NA	NA
THR33_1119_S01	THR33_1119_S01	-1.72008	-2.793	central_nervous_system	medulloblastoma	tumor	Brain Cancer	NA	30	NA	FALSE	7.90196	8.93334	NA	NA	42	NA	NA	19	Male	NA	NA	NA
TH03_0113_S01	TH03_0113_S01	7.93635	-0.4688	soft_tissue	myoepithelial carcinoma	tumor	Sarcoma	NA	28	NA	TRUE	5.11754	1.27215	NA	NA	14	NA	NA	1.9	Male	NA	NA	NA
TH03_0113_S02	TH03_0113_S02	17.6411	-4.68299	soft_tissue	myoepithelial carcinoma	tumor	Sarcoma	NA	65	NA	FALSE	5.07241	1.56079	NA	NA	14	NA	NA	1.9	Male	NA	NA	NA
THR24_2129_S01	THR24_2129_S01	-3.38547	7.65049	blood	acute lymphoblastic leukemia	tumor	Leukemia	NA	16	NA	FALSE	13.2796	-2.07342	NA	NA	24	NA	NA	14.33	Male	NA	NA	NA
THR30_0863_S01	THR30_0863_S01	7.37096	-5.27657	bone	Ewing sarcoma	tumor	Bone Cancer	NA	38	NA	FALSE	4.46958	-0.0523346	NA	NA	26	NA	NA	13	Male	NA	NA	NA
TH06_0623_S01	TH06_0623_S01	12.8292	-10.5196	soft_tissue	alveolar rhabdomyosarcoma	tumor	Sarcoma	NA	34	NA	FALSE	5.60598	-2.32434	NA	NA	34	NA	NA	13	Male	NA	NA	NA
THR24_2052_S01	THR24_2052_S01	-0.743472	-9.24282	central_nervous_system	glioma	tumor	Brain Cancer	NA	48	NA	FALSE	4.25224	13.5299	NA	NA	27	NA	NA	10.05	Female	NA	NA	NA
THR15_0356_S01	THR15_0356_S01	6.50987	-2.47664	bone	osteosarcoma	tumor	Bone Cancer	NA	12	NA	TRUE	7.24805	0.317658	NA	NA	35	NA	NA	NA	Female	NA	NA	NA
THR31_0884_S01	THR31_0884_S01	16.9948	-6.7289	liver	hepatoblastoma	tumor	Liver Cancer	NA	35	NA	FALSE	-3.44767	5.44624	NA	NA	9	NA	NA	NA	Male	NA	NA	NA
THR31_0917_S01	THR31_0917_S01	7.56421	-8.02959	adrenal	adrenocortical carcinoma	tumor	Adrenal Cancer	NA	54	NA	FALSE	0.902422	6.49594	NA	NA	43	NA	NA	NA	Female	NA	NA	NA
TH02_0096_S01	TH02_0096_S01	-0.337637	-5.7175	central_nervous_system	glioma	tumor	Brain Cancer	NA	66	NA	FALSE	7.29785	9.49572	NA	NA	42	NA	NA	5	Male	NA	NA	NA
THR08_0163_S01	THR08_0163_S01	-0.83041	6.52757	blood	acute lymphoblastic leukemia	tumor	Leukemia	NA	26	NA	FALSE	14.3885	-4.11335	NA	NA	53	NA	NA	0.6	Unknown	NA	NA	NA
THR24_1954_S01	THR24_1954_S01	-0.898247	-6.10442	central_nervous_system	glioma	tumor	Brain Cancer	NA	61	NA	FALSE	5.19518	13.3791	NA	NA	27	NA	NA	5.85	Male	NA	NA	NA
THR24_1734_S01	THR24_1734_S01	-3.48932	3.15219	blood	acute myeloid leukemia	tumor	Leukemia	NA	32	NA	FALSE	11.2294	1.39025	NA	NA	18	NA	NA	10.51	Male	NA	NA	NA
TH03_0156_S01	TH03_0156_S01	4.93853	-3.85718	soft_tissue	synovial sarcoma	tumor	Sarcoma	NA	63	NA	FALSE	4.63952	-0.367432	NA	NA	26	NA	NA	25	Unknown	NA	NA	NA
THR31_0922_S01	THR31_0922_S01	-2.40772	7.12942	blood	acute lymphoblastic leukemia	tumor	Leukemia	NA	16	NA	FALSE	12.4058	0.897817	NA	NA	24	NA	NA	NA	Male	NA	NA	NA
TH03_0016_S01	TH03_0016_S01	5.29136	-2.14263	soft_tissue	atypical teratoid/rhabdoid tumor	tumor	Rhabdoid	NA	12	NA	TRUE	3.28978	10.433	NA	NA	13	NA	NA	1.4	Male	NA	NA	NA
THR39_1360_S01	THR39_1360_S01	4.70943	-3.80276	soft_tissue	synovial sarcoma	tumor	Sarcoma	NA	63	NA	FALSE	4.50427	-0.482992	NA	NA	26	NA	NA	NA	Unknown	NA	NA	NA
THR24_2147_S03	THR24_2147_S03	12.1952	-9.34836	soft_tissue	NA	tumor	Sarcoma	NA	34	NA	FALSE	5.53542	-1.84689	NA	NA	34	NA	NA	17.31	Male	NA	NA	NA
THR24_2147_S02	THR24_2147_S02	11.9956	-9.33677	soft_tissue	NA	tumor	Sarcoma	NA	34	NA	FALSE	5.06105	-2.25262	NA	NA	34	NA	NA	17.31	Male	NA	NA	NA
THR24_2147_S01	THR24_2147_S01	7.28078	-3.31605	soft_tissue	NA	tumor	Sarcoma	NA	38	NA	FALSE	6.26691	0.637042	NA	NA	14	NA	NA	17.31	Male	NA	NA	NA
THR24_2007_S01	THR24_2007_S01	-2.77189	7.30598	blood	acute lymphoblastic leukemia	tumor	Leukemia	NA	16	NA	FALSE	13.6239	-2.30533	NA	NA	24	NA	NA	NA	Unknown	NA	NA	NA
THR24_1893_S01	THR24_1893_S01	-1.69648	9.5441	blood	acute lymphoblastic leukemia	tumor	Leukemia	NA	59	NA	FALSE	14.843	-1.73851	NA	NA	56	NA	NA	2.69	Male	NA	NA	NA
THR24_1502_S01	THR24_1502_S01	-4.60385	3.36658	blood	acute megakaryoblastic leukemia	tumor	Leukemia	NA	36	NA	FALSE	12.4427	2.87532	NA	NA	48	NA	NA	NA	Unknown	NA	NA	NA
THR09_0220_S01	THR09_0220_S01	0.750927	-0.957699	lymphocyte	NA	tumor	Lymphoma	NA	40	NA	FALSE	7.59192	-6.64932	NA	NA	40	NA	NA	8	Male	NA	NA	NA
THR24_2140_S01	THR24_2140_S01	13.0055	-9.54765	soft_tissue	NA	tumor	Sarcoma	NA	34	NA	FALSE	6.15344	-2.29587	NA	NA	34	NA	NA	9.24	Female	NA	NA	NA
THR31_0910_S01	THR31_0910_S01	-1.94553	1.80984	blood	juvenile myelomonocytic leukemia	tumor	Leukemia	NA	45	NA	FALSE	12.4139	1.92686	NA	NA	18	NA	NA	NA	Female	NA	NA	NA
TH27_0700_S01	TH27_0700_S01	17.3153	-4.96393	germ_cell	NA	tumor	Germ Cell Cancer	NA	65	NA	FALSE	3.68147	-2.19054	NA	NA	26	NA	NA	0.83	Male	NA	NA	NA
THR33_1128_S01	THR33_1128_S01	-1.72279	-0.249699	central_nervous_system	medulloblastoma	tumor	Brain Cancer	NA	30	NA	FALSE	8.93572	8.7529	NA	NA	42	NA	NA	22	Female	NA	NA	NA
THR29_0723_S01	THR29_0723_S01	13.1531	-10.6144	soft_tissue	alveolar rhabdomyosarcoma	tumor	Sarcoma	NA	34	NA	FALSE	5.84515	-2.91719	NA	NA	34	NA	NA	NA	Female	NA	NA	NA
TH06_0610_S01	TH06_0610_S01	7.75658	-1.58563	soft_tissue	sarcoma	tumor	Sarcoma	NA	28	NA	TRUE	-5.5258	-2.56913	NA	NA	14	NA	NA	8	Male	NA	NA	NA
THR32_0954_S01	THR32_0954_S01	-1.69459	-7.86743	central_nervous_system	ependymoma	tumor	Brain Cancer	NA	7	NA	FALSE	2.9646	12.8302	NA	NA	26	NA	NA	4	Female	NA	NA	NA
TH27_1158_S02	TH27_1158_S02	8.54243	-2.23685	soft_tissue	desmoplastic small round cell tumor	tumor	Sarcoma	NA	28	NA	TRUE	1.35433	2.40414	NA	NA	11	NA	NA	18	Male	NA	NA	NA
THR14_0327_S01	THR14_0327_S01	-1.89564	-8.0212	central_nervous_system	glioma	tumor	Brain Cancer	NA	7	NA	FALSE	4.41752	10.7674	NA	NA	13	NA	NA	11.4	Female	NA	NA	NA
TARGET-40-PALECC-01A-01R	TARGET-40-PALECC-01A-01R	5.61541	-5.22211	bone	osteosarcoma	tumor	Bone Cancer	NA	42	NA	FALSE	6.24461	-0.644744	NA	NA	35	NA	NA	10.03	Female	NA	NA	NA
THR24_2068_S01	THR24_2068_S01	-0.288508	-6.62213	central_nervous_system	glioma	tumor	Brain Cancer	NA	61	NA	FALSE	4.28693	14.2418	NA	NA	27	NA	NA	NA	Unknown	NA	NA	NA
THR24_1737_S01	THR24_1737_S01	-3.57256	3.0726	blood	acute myeloid leukemia	tumor	Leukemia	NA	32	NA	FALSE	11.5295	1.44959	NA	NA	18	NA	NA	4.9	Female	NA	NA	NA
TARGET-40-0A4I0W-01A-01R	TARGET-40-0A4I0W-01A-01R	6.48521	-2.19492	bone	osteosarcoma	tumor	Bone Cancer	NA	12	NA	TRUE	6.54056	-0.413653	NA	NA	35	NA	NA	20.08	Male	NA	NA	NA
THR24_2019_S01	THR24_2019_S01	0.256454	-4.36887	central_nervous_system	glioma	tumor	Brain Cancer	NA	61	NA	FALSE	4.01415	15.1162	NA	NA	27	NA	NA	NA	Unknown	NA	NA	NA
THR24_1999_S01	THR24_1999_S01	-1.15561	-9.50677	central_nervous_system	glioma	tumor	Brain Cancer	NA	48	NA	FALSE	4.88337	14.0511	NA	NA	27	NA	NA	NA	Unknown	NA	NA	NA
THR15_0345_S01	THR15_0345_S01	4.70302	-5.94661	bone	osteosarcoma	tumor	Bone Cancer	NA	42	NA	FALSE	6.93467	-0.164689	NA	NA	35	NA	NA	NA	Female	NA	NA	NA
THR24_1957_S01	THR24_1957_S01	-1.84733	-8.75053	central_nervous_system	glioma	tumor	Brain Cancer	NA	7	NA	FALSE	4.97912	13.6694	NA	NA	27	NA	NA	4.27	Male	NA	NA	NA
THR30_0831_S01	THR30_0831_S01	-2.72865	11.5067	bone	Ewing sarcoma	tumor	Bone Cancer	NA	51	NA	FALSE	-10.7834	10.4488	NA	NA	51	NA	NA	11	Female	NA	NA	NA
TARGET-40-PATMXR-01A-01R	TARGET-40-PATMXR-01A-01R	4.70758	-5.97941	bone	osteosarcoma	tumor	Bone Cancer	NA	42	NA	FALSE	7.55548	-0.362609	NA	NA	35	NA	NA	20.91	Female	NA	NA	NA
THR24_2035_S01	THR24_2035_S01	-0.633452	-9.14043	central_nervous_system	glioma	tumor	Brain Cancer	NA	48	NA	FALSE	4.21351	13.7669	NA	NA	27	NA	NA	4.16	Male	NA	NA	NA
THR24_1845_S01	THR24_1845_S01	-1.8656	7.19856	blood	acute lymphoblastic leukemia	tumor	Leukemia	NA	16	NA	FALSE	13.9891	-2.75067	NA	NA	24	NA	NA	6.04	Male	NA	NA	NA
TARGET-40-PAPKWD-01A-01R	TARGET-40-PAPKWD-01A-01R	4.89167	-5.8196	bone	osteosarcoma	tumor	Bone Cancer	NA	42	NA	FALSE	6.33033	-0.479717	NA	NA	35	NA	NA	9.53	Male	NA	NA	NA
THR24_1910_S01	THR24_1910_S01	-1.51775	9.37399	blood	acute lymphoblastic leukemia	tumor	Leukemia	NA	59	NA	FALSE	15.0499	-1.91311	NA	NA	56	NA	NA	3.47	Female	NA	NA	NA
THR24_2003_S01	THR24_2003_S01	-2.92684	6.97635	blood	acute lymphoblastic leukemia	tumor	Leukemia	NA	16	NA	FALSE	13.1922	-2.29672	NA	NA	24	NA	NA	5.2	Male	NA	NA	NA
THR24_1629_S01	THR24_1629_S01	-2.08525	5.61775	blood	acute lymphoblastic leukemia	tumor	Leukemia	NA	16	NA	FALSE	12.4033	2.93719	NA	NA	48	NA	NA	NA	Unknown	NA	NA	NA
THR24_1770_S01	THR24_1770_S01	-0.620345	7.09455	blood	acute lymphoblastic leukemia	tumor	Leukemia	NA	26	NA	FALSE	13.7893	-3.5688	NA	NA	53	NA	NA	9.01	Male	NA	NA	NA
THR24_1939_S01	THR24_1939_S01	-1.47214	-9.14421	central_nervous_system	glioma	tumor	Brain Cancer	NA	48	NA	FALSE	4.32839	13.7808	NA	NA	27	NA	NA	0.78	Male	NA	NA	NA
THR33_0998_S01	THR33_0998_S01	-1.71977	-0.315846	central_nervous_system	medulloblastoma	tumor	Brain Cancer	NA	30	NA	FALSE	9.25612	8.4529	NA	NA	42	NA	NA	16	Male	NA	NA	NA
THR24_1579_S01	THR24_1579_S01	-1.70024	6.13741	blood	acute lymphoblastic leukemia	tumor	Leukemia	NA	16	NA	FALSE	12.967	-3.317	NA	NA	24	NA	NA	NA	Unknown	NA	NA	NA
THR24_2071_S01	THR24_2071_S01	-0.0720687	-2.46296	central_nervous_system	medulloblastoma	tumor	Brain Cancer	NA	30	NA	FALSE	5.89572	8.86319	NA	NA	52	NA	NA	8.55	Male	NA	NA	NA
THR08_0183_S01	THR08_0183_S01	-0.513237	5.92361	blood	acute lymphoblastic leukemia	tumor	Leukemia	NA	26	NA	FALSE	14.2783	-3.97501	NA	NA	53	NA	NA	0.4	Unknown	NA	NA	NA
THR24_1465_S01	THR24_1465_S01	-5.60812	4.3649	blood	acute megakaryoblastic leukemia	tumor	Leukemia	NA	36	NA	FALSE	11.0681	3.63092	NA	NA	48	NA	NA	NA	Unknown	NA	NA	NA
THR30_0834_S01	THR30_0834_S01	-2.28653	11.9729	bone	Ewing sarcoma	tumor	Bone Cancer	NA	51	NA	FALSE	-10.9329	9.84776	NA	NA	51	NA	NA	24	Female	NA	NA	NA
TH27_0693_S01	TH27_0693_S01	6.33264	-3.32098	bone	osteosarcoma	tumor	Bone Cancer	NA	12	NA	TRUE	6.62642	0.348705	NA	NA	35	NA	NA	13	Female	NA	NA	NA
THR33_1117_S01	THR33_1117_S01	-1.50334	-1.6612	central_nervous_system	medulloblastoma	tumor	Brain Cancer	NA	30	NA	FALSE	8.16138	8.87994	NA	NA	42	NA	NA	42	Female	NA	NA	NA
THR24_2135_S01	THR24_2135_S01	0.711241	-2.19812	eye	retinoblastoma	tumor	Eye Cancer	NA	30	NA	FALSE	4.5515	7.62064	NA	NA	31	NA	NA	NA	Female	NA	NA	NA
THR24_2176_S01	THR24_2176_S01	-4.92178	1.15062	blood	acute lymphoblastic leukemia	tumor	Leukemia	NA	41	NA	FALSE	11.3511	1.69421	NA	NA	18	NA	NA	6.14	Female	NA	NA	NA
THR37_1297_S01	THR37_1297_S01	-3.50934	-8.06522	central_nervous_system	ependymoma	tumor	Brain Cancer	NA	7	NA	FALSE	4.9452	16.1271	NA	NA	47	NA	NA	NA	Unknown	NA	NA	NA
THR24_1490_S01	THR24_1490_S01	-5.38636	3.73267	blood	acute megakaryoblastic leukemia	tumor	Leukemia	NA	36	NA	FALSE	12.2513	3.66338	NA	NA	48	NA	NA	NA	Unknown	NA	NA	NA
TARGET-40-0A4I4O-01A-01R	TARGET-40-0A4I4O-01A-01R	5.84342	-4.25125	bone	osteosarcoma	tumor	Bone Cancer	NA	42	NA	FALSE	7.27446	-0.285893	NA	NA	35	NA	NA	32.41	Male	NA	NA	NA
THR24_1851_S01	THR24_1851_S01	-1.98183	6.93587	blood	acute lymphoblastic leukemia	tumor	Leukemia	NA	16	NA	FALSE	13.3369	-2.82802	NA	NA	24	NA	NA	7.98	Female	NA	NA	NA
THR14_0297_S01	THR14_0297_S01	-1.04562	-4.73207	central_nervous_system	glioma	tumor	Brain Cancer	NA	39	NA	FALSE	6.62232	12.6462	NA	NA	13	NA	NA	11.7	Male	NA	NA	NA
THR24_1725_S01	THR24_1725_S01	-3.37847	3.05742	blood	acute myeloid leukemia	tumor	Leukemia	NA	32	NA	FALSE	12.1705	1.53617	NA	NA	18	NA	NA	16.82	Female	NA	NA	NA
THR17_0395_S01	THR17_0395_S01	-0.648995	-2.51398	central_nervous_system	medulloblastoma	tumor	Brain Cancer	NA	30	NA	FALSE	5.8919	9.05112	NA	NA	52	NA	NA	4.9	Male	NA	NA	NA
TH03_0105_S01	TH03_0105_S01	3.94202	-11.902	soft_tissue	spindle cell/sclerosing rhabdomyosarcoma	tumor	Sarcoma	NA	24	NA	FALSE	4.92697	0.556256	NA	NA	14	NA	NA	17	Unknown	NA	NA	NA
THR24_1477_S01	THR24_1477_S01	-5.5466	4.10166	blood	acute megakaryoblastic leukemia	tumor	Leukemia	NA	36	NA	FALSE	12.2635	3.96373	NA	NA	48	NA	NA	NA	Unknown	NA	NA	NA
THR11_0266_S01	THR11_0266_S01	-0.639143	-8.38019	central_nervous_system	glioma	tumor	Brain Cancer	NA	48	NA	FALSE	7.06735	9.8396	NA	NA	42	NA	NA	8	Female	NA	NA	NA
THR24_1639_S01	THR24_1639_S01	-2.72847	6.39818	blood	acute lymphoblastic leukemia	tumor	Leukemia	NA	16	NA	FALSE	12.2613	-2.91327	NA	NA	24	NA	NA	NA	Unknown	NA	NA	NA
TH02_0656_S01	TH02_0656_S01	-0.321883	-7.75615	central_nervous_system	glioma	tumor	Brain Cancer	NA	21	NA	FALSE	5.66697	12.2165	NA	NA	13	NA	NA	5	Male	NA	NA	NA
TH34_1351_S01	TH34_1351_S01	7.65573	-1.11749	bone	osteosarcoma	tumor	Bone Cancer	NA	28	NA	TRUE	6.16743	-0.27937	NA	NA	14	NA	NA	10	Female	NA	NA	NA
THR20_0499_S01	THR20_0499_S01	-1.52476	-1.56265	central_nervous_system	medulloblastoma	tumor	Brain Cancer	NA	30	NA	FALSE	9.05713	8.61733	NA	NA	42	NA	NA	9	Female	NA	NA	NA
TARGET-40-PATMIF-01A-01R	TARGET-40-PATMIF-01A-01R	5.82112	-4.38595	bone	osteosarcoma	tumor	Bone Cancer	NA	42	NA	FALSE	6.76459	0.112353	NA	NA	35	NA	NA	12.01	Female	NA	NA	NA
THR24_1838_S01	THR24_1838_S01	-2.60478	-8.41355	central_nervous_system	ependymoma	tumor	Brain Cancer	NA	7	NA	FALSE	5.34654	14.9675	NA	NA	47	NA	NA	14.29	Male	NA	NA	NA
THR30_0859_S01	THR30_0859_S01	-2.77442	11.5169	bone	Ewing sarcoma	tumor	Bone Cancer	NA	51	NA	FALSE	-10.9125	10.5456	NA	NA	51	NA	NA	21	Male	NA	NA	NA
TH27_1454_S01	TH27_1454_S01	-1.43143	9.12738	blood	acute lymphoblastic leukemia	tumor	Leukemia	NA	59	NA	FALSE	12.9376	-0.917954	NA	NA	23	NA	NA	5	Female	NA	NA	NA
THR29_0737_S01	THR29_0737_S01	12.4011	-9.76869	soft_tissue	alveolar rhabdomyosarcoma	tumor	Sarcoma	NA	34	NA	FALSE	5.77241	-2.85028	NA	NA	34	NA	NA	3	Male	NA	NA	NA
THR24_1872_S01	THR24_1872_S01	-1.31784	7.48912	blood	acute lymphoblastic leukemia	tumor	Leukemia	NA	16	NA	FALSE	13.9905	-3.02516	NA	NA	24	NA	NA	3.36	Male	NA	NA	NA
THR24_2164_S01	THR24_2164_S01	13.2351	-10.8824	soft_tissue	NA	tumor	Sarcoma	NA	34	NA	FALSE	6.20033	-2.15898	NA	NA	34	NA	NA	14.23	Female	NA	NA	NA
THR11_0258_S01	THR11_0258_S01	0.305291	-4.41438	central_nervous_system	dysembryoplastic neuroepithelial tumor	tumor	Brain Cancer	NA	61	NA	FALSE	4.01955	15.0144	NA	NA	27	NA	NA	11	Female	NA	NA	NA
THR28_0686_S01	THR28_0686_S01	12.0334	-9.51137	soft_tissue	embryonal rhabdomyosarcoma	tumor	Sarcoma	NA	34	NA	FALSE	5.90778	-2.06267	NA	NA	34	NA	NA	2	Unknown	NA	NA	NA
THR24_1830_S01	THR24_1830_S01	-2.29898	-8.62859	central_nervous_system	ependymoma	tumor	Brain Cancer	NA	7	NA	FALSE	5.60176	15.6531	NA	NA	47	NA	NA	2.51	Male	NA	NA	NA
THR24_1875_S01	THR24_1875_S01	-1.37107	9.35169	blood	acute lymphoblastic leukemia	tumor	Leukemia	NA	59	NA	FALSE	14.4966	-1.43238	NA	NA	56	NA	NA	4.08	Female	NA	NA	NA
THR29_0720_S01	THR29_0720_S01	13.0287	-10.0418	soft_tissue	alveolar rhabdomyosarcoma	tumor	Sarcoma	NA	34	NA	FALSE	5.47347	-2.70017	NA	NA	34	NA	NA	14	Male	NA	NA	NA
THR24_1584_S01	THR24_1584_S01	-1.45385	6.90649	blood	acute lymphoblastic leukemia	tumor	Leukemia	NA	16	NA	FALSE	12.4973	-3.13026	NA	NA	24	NA	NA	NA	Unknown	NA	NA	NA
TARGET-40-0A4HXS-01A-01R	TARGET-40-0A4HXS-01A-01R	5.5678	-5.17632	bone	osteosarcoma	tumor	Bone Cancer	NA	42	NA	FALSE	7.1345	-0.28931	NA	NA	35	NA	NA	23.21	Male	NA	NA	NA
THR24_2092_S01	THR24_2092_S01	4.89247	-5.8522	bone	osteosarcoma	tumor	Bone Cancer	NA	42	NA	FALSE	6.02665	-0.315686	NA	NA	35	NA	NA	NA	Female	NA	NA	NA
THR15_0362_S01	THR15_0362_S01	6.61767	-3.00592	bone	osteosarcoma	tumor	Bone Cancer	NA	12	NA	TRUE	6.17935	0.381236	NA	NA	14	NA	NA	NA	Male	NA	NA	NA
THR10_0227_S01	THR10_0227_S01	7.32977	-8.21976	adrenal	adrenocortical carcinoma	tumor	Adrenal Cancer	NA	54	NA	FALSE	0.849187	6.44791	NA	NA	43	NA	NA	1.3	Female	NA	NA	NA
THR24_1748_S01	THR24_1748_S01	-1.84446	-1.88275	central_nervous_system	choroid plexus carcinoma	tumor	Brain Cancer	NA	30	NA	FALSE	7.4902	9.18146	NA	NA	42	NA	NA	NA	Unknown	NA	NA	NA
TH27_1243_S01	TH27_1243_S01	-2.66305	7.55071	blood	acute lymphoblastic leukemia	tumor	Leukemia	NA	16	NA	FALSE	13.3077	-1.46609	NA	NA	24	NA	NA	21	Male	NA	NA	NA
THR24_2159_S01	THR24_2159_S01	7.34485	-3.62582	soft_tissue	NA	tumor	Sarcoma	NA	38	NA	FALSE	5.2616	1.5181	NA	NA	14	NA	NA	15.26	Male	NA	NA	NA
TH38_1311_S02	TH38_1311_S02	-2.056	-8.21212	central_nervous_system	glioma	tumor	Brain Cancer	NA	7	NA	FALSE	3.85045	11.4803	NA	NA	13	NA	NA	13	Male	NA	NA	NA
TARGET-40-0A4I42-01A-01R	TARGET-40-0A4I42-01A-01R	4.6921	-6.00293	bone	osteosarcoma	tumor	Bone Cancer	NA	42	NA	FALSE	7.30318	-0.0861614	NA	NA	35	NA	NA	17.17	Female	NA	NA	NA
THR24_2032_S01	THR24_2032_S01	-0.367106	-5.73126	central_nervous_system	glioma	tumor	Brain Cancer	NA	61	NA	FALSE	4.09199	14.5058	NA	NA	27	NA	NA	NA	Unknown	NA	NA	NA
THR24_1855_S01	THR24_1855_S01	-1.41389	7.33012	blood	acute lymphoblastic leukemia	tumor	Leukemia	NA	16	NA	FALSE	12.7127	-3.08118	NA	NA	24	NA	NA	18.65	Male	NA	NA	NA
THR15_0342_S01	THR15_0342_S01	5.86727	-4.53622	bone	osteosarcoma	tumor	Bone Cancer	NA	42	NA	FALSE	7.03316	0.134792	NA	NA	35	NA	NA	NA	Female	NA	NA	NA
TH27_0698_S01	TH27_0698_S01	4.92246	-5.83263	bone	osteosarcoma	tumor	Bone Cancer	NA	42	NA	FALSE	6.88744	0.0241703	NA	NA	35	NA	NA	17	Male	NA	NA	NA
THR24_1803_S01	THR24_1803_S01	-2.7064	-8.84909	central_nervous_system	ependymoma	tumor	Brain Cancer	NA	7	NA	FALSE	5.30757	14.915	NA	NA	47	NA	NA	NA	Unknown	NA	NA	NA
THR25_0644_S01	THR25_0644_S01	5.38754	-5.43994	bone	osteosarcoma	tumor	Bone Cancer	NA	42	NA	FALSE	6.38754	-0.566785	NA	NA	35	NA	NA	16	Male	NA	NA	NA
THR14_0324_S01	THR14_0324_S01	-1.2834	-8.75612	central_nervous_system	glioma	tumor	Brain Cancer	NA	48	NA	FALSE	3.94627	12.2901	NA	NA	13	NA	NA	2.5	Male	NA	NA	NA
THR24_1718_S01	THR24_1718_S01	-4.01243	2.05224	blood	acute myeloid leukemia	tumor	Leukemia	NA	41	NA	FALSE	12.3323	1.55777	NA	NA	19	NA	NA	15.39	Female	NA	NA	NA
THR09_0577_S01	THR09_0577_S01	1.4035	-1.16002	lymphocyte	NA	tumor	Lymphoma	NA	40	NA	FALSE	7.68092	-6.80046	NA	NA	40	NA	NA	4	Male	NA	NA	NA
THR24_1984_S01	THR24_1984_S01	-0.227441	-5.01184	central_nervous_system	glioma	tumor	Brain Cancer	NA	61	NA	FALSE	4.01371	14.8793	NA	NA	27	NA	NA	NA	Unknown	NA	NA	NA
THR30_0825_S01	THR30_0825_S01	7.49657	-5.11378	bone	Ewing sarcoma	tumor	Bone Cancer	NA	38	NA	FALSE	5.24276	0.711523	NA	NA	14	NA	NA	11	Female	NA	NA	NA
THR39_1367_S01	THR39_1367_S01	4.6818	-3.91102	soft_tissue	synovial sarcoma	tumor	Sarcoma	NA	63	NA	FALSE	4.5761	-0.542989	NA	NA	26	NA	NA	NA	Unknown	NA	NA	NA
THR24_1547_S01	THR24_1547_S01	-2.73346	1.22993	blood	acute megakaryoblastic leukemia	tumor	Leukemia	NA	32	NA	FALSE	13.6732	0.307383	NA	NA	19	NA	NA	NA	Unknown	NA	NA	NA
THR09_0223_S01	THR09_0223_S01	1.30652	-0.990757	lymphocyte	NA	tumor	Lymphoma	NA	40	NA	FALSE	7.63213	-6.82	NA	NA	40	NA	NA	13	Male	NA	NA	NA
THR30_0860_S01	THR30_0860_S01	-2.60333	11.7243	bone	Ewing sarcoma	tumor	Bone Cancer	NA	51	NA	FALSE	-10.9638	10.4595	NA	NA	51	NA	NA	8	Female	NA	NA	NA
THR24_1783_S01	THR24_1783_S01	-2.70129	-8.73477	central_nervous_system	ependymoma	tumor	Brain Cancer	NA	7	NA	FALSE	5.46486	15.5234	NA	NA	47	NA	NA	NA	Unknown	NA	NA	NA
TARGET-40-PATKSS-01A-01R	TARGET-40-PATKSS-01A-01R	5.68086	-4.90196	bone	osteosarcoma	tumor	Bone Cancer	NA	42	NA	FALSE	7.26594	-0.563213	NA	NA	35	NA	NA	13.39	Male	NA	NA	NA
THR24_1749_S01	THR24_1749_S01	3.2801	-3.41532	central_nervous_system	choroid plexus carcinoma	tumor	Brain Cancer	NA	53	NA	FALSE	-14.2166	2.46989	NA	NA	60	NA	NA	NA	Unknown	NA	NA	NA
THR32_0959_S01	THR32_0959_S01	-1.64716	-2.88541	central_nervous_system	glioblastoma multiforme	tumor	Brain Cancer	NA	30	NA	FALSE	7.87645	9.04191	NA	NA	42	NA	NA	9	Male	NA	NA	NA
THR24_1697_S01	THR24_1697_S01	-1.7408	7.23352	blood	acute lymphoblastic leukemia	tumor	Leukemia	NA	16	NA	FALSE	13.9887	-2.77519	NA	NA	24	NA	NA	7.49	Male	NA	NA	NA
THR24_2079_S01	THR24_2079_S01	9.8068	-11.3099	skin	NA	tumor	Skin Cancer	NA	3	NA	FALSE	6.24058	4.26685	NA	NA	4	NA	NA	16.75	Male	NA	NA	NA
THR24_2079_S02	THR24_2079_S02	9.71824	-11.4417	skin	NA	tumor	Skin Cancer	NA	3	NA	FALSE	6.84056	3.83289	NA	NA	4	NA	NA	16.75	Male	NA	NA	NA
THR24_1865_S01	THR24_1865_S01	-2.43531	7.26746	blood	acute lymphoblastic leukemia	tumor	Leukemia	NA	16	NA	FALSE	13.3174	-2.64354	NA	NA	24	NA	NA	18.02	Male	NA	NA	NA
THR31_0897_S01	THR31_0897_S01	-1.42279	8.96561	blood	acute lymphoblastic leukemia	tumor	Leukemia	NA	59	NA	FALSE	12.7034	-0.798326	NA	NA	23	NA	NA	NA	Female	NA	NA	NA
THR24_1487_S01	THR24_1487_S01	-5.40217	4.28894	blood	acute megakaryoblastic leukemia	tumor	Leukemia	NA	36	NA	FALSE	12.418	3.97386	NA	NA	48	NA	NA	NA	Unknown	NA	NA	NA
THR11_0261_S01	THR11_0261_S01	-1.45493	-9.40775	central_nervous_system	glioma	tumor	Brain Cancer	NA	48	NA	FALSE	4.6239	12.729	NA	NA	27	NA	NA	5	Male	NA	NA	NA
THR19_0455_S01	THR19_0455_S01	-0.353383	-8.85134	central_nervous_system	glioma	tumor	Brain Cancer	NA	48	NA	FALSE	4.21251	13.0286	NA	NA	27	NA	NA	17	Female	NA	NA	NA
TH03_0015_S02	TH03_0015_S02	3.5746	-12.1733	peripheral_nervous_system	neuroblastoma	tumor	Neuroblastoma	NA	33	NA	FALSE	2.45972	8.52207	NA	NA	29	NA	NA	3	Male	NA	NA	NA
TH03_0015_S01	TH03_0015_S01	2.47953	-12.413	peripheral_nervous_system	neuroblastoma	tumor	Neuroblastoma	NA	33	NA	FALSE	4.38933	8.12314	NA	NA	31	NA	NA	3	Male	NA	NA	NA
THR08_0209_S01	THR08_0209_S01	-4.93471	1.06755	blood	acute myeloid leukemia	tumor	Leukemia	NA	41	NA	FALSE	10.6883	1.509	NA	NA	18	NA	NA	11.8	Unknown	NA	NA	NA
THR39_1369_S01	THR39_1369_S01	5.10408	-3.67087	soft_tissue	synovial sarcoma	tumor	Sarcoma	NA	63	NA	FALSE	4.55973	-0.552912	NA	NA	26	NA	NA	NA	Unknown	NA	NA	NA
THR24_1964_S01	THR24_1964_S01	-1.13712	-9.31297	central_nervous_system	glioma	tumor	Brain Cancer	NA	48	NA	FALSE	5.11995	13.6371	NA	NA	27	NA	NA	8.9	Male	NA	NA	NA
THR24_1870_S01	THR24_1870_S01	-2.19162	7.02648	blood	acute lymphoblastic leukemia	tumor	Leukemia	NA	16	NA	FALSE	13.9075	-1.70615	NA	NA	24	NA	NA	4.13	Female	NA	NA	NA
THR24_2069_S01	THR24_2069_S01	-0.0568476	-2.25602	central_nervous_system	medulloblastoma	tumor	Brain Cancer	NA	30	NA	FALSE	5.88677	9.07186	NA	NA	52	NA	NA	13.57	Male	NA	NA	NA
THR24_1544_S01	THR24_1544_S01	-4.65095	3.74664	blood	acute megakaryoblastic leukemia	tumor	Leukemia	NA	36	NA	FALSE	13.193	2.31823	NA	NA	19	NA	NA	NA	Unknown	NA	NA	NA
THR24_1519_S01	THR24_1519_S01	-5.81817	4.37497	blood	acute megakaryoblastic leukemia	tumor	Leukemia	NA	36	NA	FALSE	11.6318	4.33779	NA	NA	48	NA	NA	1.67	Female	NA	NA	NA
THR29_0734_S01	THR29_0734_S01	13.1445	-10.384	soft_tissue	alveolar rhabdomyosarcoma	tumor	Sarcoma	NA	34	NA	FALSE	6.1655	-2.47852	NA	NA	34	NA	NA	1	Female	NA	NA	NA
THR24_1501_S01	THR24_1501_S01	-5.32119	3.47837	blood	acute megakaryoblastic leukemia	tumor	Leukemia	NA	36	NA	FALSE	13.6684	2.52337	NA	NA	19	NA	NA	NA	Unknown	NA	NA	NA
THR20_0509_S01	THR20_0509_S01	-1.7586	-2.65396	central_nervous_system	medulloblastoma	tumor	Brain Cancer	NA	30	NA	FALSE	7.27553	8.92156	NA	NA	42	NA	NA	NA	Unknown	NA	NA	NA
THR24_1846_S01	THR24_1846_S01	-1.47333	7.30832	blood	acute lymphoblastic leukemia	tumor	Leukemia	NA	16	NA	FALSE	13.9005	-2.95378	NA	NA	24	NA	NA	15.54	Male	NA	NA	NA
TH03_0114_S01	TH03_0114_S01	18.1861	-6.33052	liver	fibrolamellar hepatocellular carcinoma	tumor	Liver Cancer	NA	35	NA	FALSE	-2.54352	6.50122	NA	NA	9	NA	NA	11	Male	NA	NA	NA
THR31_0896_S01	THR31_0896_S01	6.75985	-2.72092	soft_tissue	myofibromatosis	tumor	Sarcoma	NA	12	NA	TRUE	5.47372	1.07186	NA	NA	14	NA	NA	NA	Male	NA	NA	NA
TH03_0157_S01	TH03_0157_S01	-2.47954	11.7448	bone	Ewing sarcoma	tumor	Bone Cancer	NA	51	NA	FALSE	-11.0384	10.3327	NA	NA	51	NA	NA	60	Unknown	NA	NA	NA
THR24_1933_S01	THR24_1933_S01	0.14271	-3.21646	central_nervous_system	glioma	tumor	Brain Cancer	NA	30	NA	FALSE	5.10985	13.4908	NA	NA	27	NA	NA	3.46	Male	NA	NA	NA
THR22_0580_S01	THR22_0580_S01	0.00413941	0.351947	lymphocyte	NA	tumor	Lymphoma	NA	40	NA	FALSE	7.49241	-6.15679	NA	NA	40	NA	NA	59	Male	NA	NA	NA
TH03_0022_S01	TH03_0022_S01	6.07349	-2.44263	bone	osteosarcoma	tumor	Bone Cancer	NA	12	NA	TRUE	6.81029	0.422778	NA	NA	35	NA	NA	12	Unknown	NA	NA	NA
THR24_1563_S01	THR24_1563_S01	-0.891128	7.34126	blood	acute lymphoblastic leukemia	tumor	Leukemia	NA	26	NA	FALSE	13.9391	-3.73663	NA	NA	53	NA	NA	NA	Unknown	NA	NA	NA
TARGET-40-PAMHYN-01A-01R	TARGET-40-PAMHYN-01A-01R	5.67173	-5.2297	bone	osteosarcoma	tumor	Bone Cancer	NA	42	NA	FALSE	6.77154	-0.360558	NA	NA	35	NA	NA	9.59	Female	NA	NA	NA
THR29_0752_S01	THR29_0752_S01	12.1924	-9.56961	soft_tissue	embryonal rhabdomyosarcoma	tumor	Sarcoma	NA	34	NA	FALSE	4.88508	-2.07225	NA	NA	34	NA	NA	8	Male	NA	NA	NA
THR30_0833_S01	THR30_0833_S01	-2.45871	11.8773	bone	Ewing sarcoma	tumor	Bone Cancer	NA	51	NA	FALSE	-10.8819	10.1047	NA	NA	51	NA	NA	14	Female	NA	NA	NA
THR29_0758_S01	THR29_0758_S01	12.6834	-9.88608	soft_tissue	NA	tumor	Sarcoma	NA	34	NA	FALSE	5.67229	-2.76026	NA	NA	34	NA	NA	5	Female	NA	NA	NA
THR30_0815_S01	THR30_0815_S01	-2.61786	11.626	bone	Ewing sarcoma	tumor	Bone Cancer	NA	51	NA	FALSE	-10.995	10.0256	NA	NA	51	NA	NA	11	Female	NA	NA	NA
THR24_1824_S01	THR24_1824_S01	-2.75776	-8.39314	central_nervous_system	ependymoma	tumor	Brain Cancer	NA	7	NA	FALSE	5.32742	15.9195	NA	NA	47	NA	NA	2.72	Female	NA	NA	NA
TH06_0625_S01	TH06_0625_S01	6.10328	-2.28542	soft_tissue	fibromatosis	tumor	Sarcoma	NA	12	NA	TRUE	5.61804	0.899876	NA	NA	14	NA	NA	9	Female	NA	NA	NA
THR24_1706_S01	THR24_1706_S01	-3.29491	2.97095	blood	acute myeloid leukemia	tumor	Leukemia	NA	32	NA	FALSE	11.7421	1.41153	NA	NA	18	NA	NA	12.2	Female	NA	NA	NA
THR24_1991_S01	THR24_1991_S01	-0.710278	-5.93925	central_nervous_system	glioma	tumor	Brain Cancer	NA	61	NA	FALSE	4.79691	14.0753	NA	NA	27	NA	NA	NA	Unknown	NA	NA	NA
THR24_1583_S01	THR24_1583_S01	-1.66843	6.9399	blood	acute lymphoblastic leukemia	tumor	Leukemia	NA	16	NA	FALSE	12.732	-3.26989	NA	NA	24	NA	NA	NA	Unknown	NA	NA	NA
THR19_0445_S01	THR19_0445_S01	-0.226587	-8.74787	central_nervous_system	glioma	tumor	Brain Cancer	NA	48	NA	FALSE	4.32891	13.2248	NA	NA	27	NA	NA	15	Female	NA	NA	NA
TARGET-40-PALWWX-01A-01R	TARGET-40-PALWWX-01A-01R	6.12571	-2.48744	bone	osteosarcoma	tumor	Bone Cancer	NA	12	NA	TRUE	7.04373	0.814749	NA	NA	14	NA	NA	12.23	Female	NA	NA	NA
THR24_1628_S01	THR24_1628_S01	-1.88054	6.20621	blood	acute lymphoblastic leukemia	tumor	Leukemia	NA	26	NA	FALSE	13.3202	-1.98154	NA	NA	24	NA	NA	NA	Unknown	NA	NA	NA
THR24_2151_S01	THR24_2151_S01	7.23986	-2.14358	soft_tissue	NA	tumor	Sarcoma	NA	12	NA	TRUE	5.22706	1.323	NA	NA	14	NA	NA	NA	Unknown	NA	NA	NA
THR29_0794_S01	THR29_0794_S01	13.0549	-10.6056	soft_tissue	alveolar rhabdomyosarcoma	tumor	Sarcoma	NA	34	NA	FALSE	6.08354	-2.6785	NA	NA	34	NA	NA	16	Female	NA	NA	NA
TH03_0005_S01	TH03_0005_S01	7.1498	5.44948	nasopharynx	nasopharyngeal carcinoma	tumor	Nasopharyngeal Cancer	NA	69	NA	FALSE	0.314633	-1.40705	NA	NA	40	NA	NA	20	Unknown	NA	NA	NA
THR24_1801_S01	THR24_1801_S01	-2.25891	-8.85305	central_nervous_system	ependymoma	tumor	Brain Cancer	NA	7	NA	FALSE	5.3665	15.2963	NA	NA	47	NA	NA	NA	Unknown	NA	NA	NA
THR24_1801_S02	THR24_1801_S02	-2.13871	-8.87249	central_nervous_system	ependymoma	tumor	Brain Cancer	NA	7	NA	FALSE	5.50471	15.2317	NA	NA	47	NA	NA	NA	Unknown	NA	NA	NA
THR24_1746_S01	THR24_1746_S01	9.65194	-2.68821	central_nervous_system	choroid plexus carcinoma	tumor	Brain Cancer	NA	2	NA	FALSE	-14.0606	2.38341	NA	NA	60	NA	NA	NA	Unknown	NA	NA	NA
THR29_0766_S01	THR29_0766_S01	11.9874	-9.46458	soft_tissue	spindle cell/sclerosing rhabdomyosarcoma	tumor	Sarcoma	NA	34	NA	FALSE	5.02365	-2.0848	NA	NA	34	NA	NA	15	Male	NA	NA	NA
THR24_1699_S01	THR24_1699_S01	-1.60815	7.32523	blood	acute lymphoblastic leukemia	tumor	Leukemia	NA	16	NA	FALSE	13.9167	-2.65705	NA	NA	24	NA	NA	8.82	Female	NA	NA	NA
THR31_0906_S01	THR31_0906_S01	-2.84053	11.4981	bone	Ewing sarcoma	tumor	Bone Cancer	NA	51	NA	FALSE	-10.8977	10.3537	NA	NA	51	NA	NA	NA	Female	NA	NA	NA
THR24_1712_S01	THR24_1712_S01	-4.09218	1.81845	blood	acute myeloid leukemia	tumor	Leukemia	NA	41	NA	FALSE	11.2183	1.4329	NA	NA	18	NA	NA	11.23	Female	NA	NA	NA
THR32_0961_S01	THR32_0961_S01	-1.69757	-0.706663	central_nervous_system	medulloblastoma	tumor	Brain Cancer	NA	30	NA	FALSE	8.40188	8.76713	NA	NA	42	NA	NA	2	Female	NA	NA	NA
THR08_0195_S01	THR08_0195_S01	-0.560921	6.18722	blood	acute lymphoblastic leukemia	tumor	Leukemia	NA	26	NA	FALSE	14.6029	-3.79395	NA	NA	53	NA	NA	0.3	Unknown	NA	NA	NA
THR24_1618_S01	THR24_1618_S01	-3.05245	7.4638	blood	acute lymphoblastic leukemia	tumor	Leukemia	NA	16	NA	FALSE	13.4015	-2.08016	NA	NA	24	NA	NA	NA	Unknown	NA	NA	NA
THR24_1459_S01	THR24_1459_S01	-5.74708	4.39308	blood	acute megakaryoblastic leukemia	tumor	Leukemia	NA	36	NA	FALSE	11.1386	3.71987	NA	NA	48	NA	NA	NA	Unknown	NA	NA	NA
THR20_0483_S01	THR20_0483_S01	0.970522	-1.82204	central_nervous_system	medulloblastoma	tumor	Brain Cancer	NA	30	NA	FALSE	5.58957	9.81469	NA	NA	52	NA	NA	6	Female	NA	NA	NA
THR24_1867_S01	THR24_1867_S01	-1.80056	6.51117	blood	acute lymphoblastic leukemia	tumor	Leukemia	NA	26	NA	FALSE	12.1826	-1.62067	NA	NA	23	NA	NA	6.98	Female	NA	NA	NA
THR24_2148_S01	THR24_2148_S01	7.42967	-3.36348	soft_tissue	NA	tumor	Sarcoma	NA	38	NA	FALSE	5.97828	0.475932	NA	NA	14	NA	NA	1.37	Female	NA	NA	NA
THR08_0217_S01	THR08_0217_S01	-1.02819	2.02496	blood	acute myeloid leukemia	tumor	Leukemia	NA	45	NA	FALSE	11.1648	1.00061	NA	NA	18	NA	NA	10.9	Unknown	NA	NA	NA
THR39_1378_S01	THR39_1378_S01	4.79553	-3.65837	soft_tissue	synovial sarcoma	tumor	Sarcoma	NA	63	NA	FALSE	3.46915	0.612903	NA	NA	42	NA	NA	NA	Unknown	NA	NA	NA
THR24_1516_S01	THR24_1516_S01	-5.44224	3.47888	blood	acute megakaryoblastic leukemia	tumor	Leukemia	NA	36	NA	FALSE	13.9354	2.59579	NA	NA	19	NA	NA	NA	Unknown	NA	NA	NA
THR24_2130_S01	THR24_2130_S01	-3.31488	7.30966	blood	acute lymphoblastic leukemia	tumor	Leukemia	NA	16	NA	FALSE	13.2768	-2.18042	NA	NA	24	NA	NA	16.5	Male	NA	NA	NA
THR09_0221_S01	THR09_0221_S01	0.841448	-0.67703	lymphocyte	NA	tumor	Lymphoma	NA	40	NA	FALSE	7.03276	-5.56513	NA	NA	40	NA	NA	43	Male	NA	NA	NA
THR24_2025_S01	THR24_2025_S01	-0.530188	-9.09383	central_nervous_system	glioma	tumor	Brain Cancer	NA	48	NA	FALSE	4.40076	13.4992	NA	NA	27	NA	NA	6.86	Male	NA	NA	NA
THR24_2175_S01	THR24_2175_S01	12.3158	-9.64537	soft_tissue	NA	tumor	Sarcoma	NA	34	NA	FALSE	5.33855	-2.58999	NA	NA	34	NA	NA	4.25	Male	NA	NA	NA
TH38_1416_S02	TH38_1416_S02	7.02623	-1.8437	bone	osteosarcoma	tumor	Bone Cancer	NA	12	NA	TRUE	6.0082	0.0997385	NA	NA	14	NA	NA	22	Male	NA	NA	NA
THR24_1766_S01	THR24_1766_S01	-0.71056	7.30583	blood	acute lymphoblastic leukemia	tumor	Leukemia	NA	26	NA	FALSE	13.6502	-3.53612	NA	NA	53	NA	NA	7.64	Male	NA	NA	NA
THR17_0392_S01	THR17_0392_S01	-0.441824	-2.47995	central_nervous_system	medulloblastoma	tumor	Brain Cancer	NA	30	NA	FALSE	5.84897	9.31828	NA	NA	52	NA	NA	4.5	Male	NA	NA	NA
THR30_0811_S01	THR30_0811_S01	7.26273	-3.27136	bone	Ewing sarcoma	tumor	Bone Cancer	NA	38	NA	FALSE	6.6729	1.20744	NA	NA	14	NA	NA	15	Male	NA	NA	NA
THR15_0329_S01	THR15_0329_S01	11.9253	-9.4557	bone	osteosarcoma	tumor	Bone Cancer	NA	34	NA	FALSE	5.89366	-1.66533	NA	NA	34	NA	NA	NA	Female	NA	NA	NA
THR29_0749_S01	THR29_0749_S01	13.128	-9.50284	soft_tissue	embryonal rhabdomyosarcoma	tumor	Sarcoma	NA	34	NA	FALSE	5.9375	-2.03434	NA	NA	34	NA	NA	6	Male	NA	NA	NA
THR24_1492_S01	THR24_1492_S01	-5.83777	3.79413	blood	acute megakaryoblastic leukemia	tumor	Leukemia	NA	36	NA	FALSE	12.4429	3.9929	NA	NA	48	NA	NA	NA	Unknown	NA	NA	NA
THR24_1492_S02	THR24_1492_S02	-5.67489	3.77852	blood	acute megakaryoblastic leukemia	tumor	Leukemia	NA	36	NA	FALSE	12.4066	4.07535	NA	NA	48	NA	NA	NA	Unknown	NA	NA	NA
THR29_0776_S01	THR29_0776_S01	12.859	-9.45129	soft_tissue	NA	tumor	Sarcoma	NA	34	NA	FALSE	5.88803	-2.23418	NA	NA	34	NA	NA	20	Male	NA	NA	NA
THR24_1873_S01	THR24_1873_S01	-1.62891	7.32051	blood	acute lymphoblastic leukemia	tumor	Leukemia	NA	16	NA	FALSE	13.9423	-2.87416	NA	NA	24	NA	NA	15.74	Male	NA	NA	NA
THR24_1653_S01	THR24_1653_S01	-4.61044	3.41577	blood	acute lymphoblastic leukemia	tumor	Leukemia	NA	36	NA	FALSE	12.7251	2.01204	NA	NA	18	NA	NA	4	Male	NA	NA	NA
THR24_1811_S01	THR24_1811_S01	-2.4395	-8.56928	central_nervous_system	ependymoma	tumor	Brain Cancer	NA	7	NA	FALSE	5.56469	15.9083	NA	NA	47	NA	NA	1.4	Female	NA	NA	NA
THR30_0851_S01	THR30_0851_S01	-2.66183	11.5093	bone	Ewing sarcoma	tumor	Bone Cancer	NA	51	NA	FALSE	-10.8842	10.2825	NA	NA	51	NA	NA	NA	Unknown	NA	NA	NA
THR24_1715_S01	THR24_1715_S01	-3.4205	3.3079	blood	acute myeloid leukemia	tumor	Leukemia	NA	32	NA	FALSE	11.2262	1.42321	NA	NA	18	NA	NA	6.97	Female	NA	NA	NA
THR08_0162_S01	THR08_0162_S01	-0.602425	6.27747	blood	acute lymphoblastic leukemia	tumor	Leukemia	NA	26	NA	FALSE	14.0053	-2.94607	NA	NA	53	NA	NA	0.6	Unknown	NA	NA	NA
THR08_0162_S02	THR08_0162_S02	-0.371283	5.85308	blood	acute lymphoblastic leukemia	tumor	Leukemia	NA	26	NA	FALSE	14.4329	-4.01359	NA	NA	53	NA	NA	0.6	Unknown	NA	NA	NA
THR08_0216_S01	THR08_0216_S01	-1.36219	2.09879	blood	acute myeloid leukemia	tumor	Leukemia	NA	45	NA	FALSE	11.1922	0.783167	NA	NA	18	NA	NA	8.8	Unknown	NA	NA	NA
THR33_1123_S01	THR33_1123_S01	-0.761869	-2.60358	central_nervous_system	medulloblastoma	tumor	Brain Cancer	NA	30	NA	FALSE	7.87897	9.01095	NA	NA	42	NA	NA	28	Male	NA	NA	NA
TARGET-40-PAPFLB-01A-01R	TARGET-40-PAPFLB-01A-01R	5.42821	-5.47775	bone	osteosarcoma	tumor	Bone Cancer	NA	42	NA	FALSE	7.48907	-0.175464	NA	NA	35	NA	NA	15.06	Male	NA	NA	NA
TH06_0284_S01	TH06_0284_S01	4.24073	-11.9156	peripheral_nervous_system	neuroblastoma	tumor	Neuroblastoma	NA	24	NA	FALSE	2.60702	8.08536	NA	NA	31	NA	NA	2	Male	NA	NA	NA
THR24_2142_S01	THR24_2142_S01	13.3256	-9.91832	soft_tissue	NA	tumor	Sarcoma	NA	34	NA	FALSE	6.09392	-2.04182	NA	NA	34	NA	NA	16.9167	Male	NA	NA	NA
THR24_1599_S01	THR24_1599_S01	-3.56319	6.64678	blood	acute lymphoblastic leukemia	tumor	Leukemia	NA	16	NA	FALSE	12.1055	-3.00322	NA	NA	24	NA	NA	NA	Unknown	NA	NA	NA
TH03_0038_S01	TH03_0038_S01	5.59491	-4.63001	bone	osteosarcoma	tumor	Bone Cancer	NA	42	NA	FALSE	7.03287	-0.234392	NA	NA	35	NA	NA	13	Unknown	NA	NA	NA
THR08_0178_S01	THR08_0178_S01	-0.659643	6.07661	blood	acute lymphoblastic leukemia	tumor	Leukemia	NA	26	NA	FALSE	14.2989	-3.96886	NA	NA	53	NA	NA	0.8	Unknown	NA	NA	NA
THR24_1776_S01	THR24_1776_S01	-2.45033	-8.68966	central_nervous_system	ependymoma	tumor	Brain Cancer	NA	7	NA	FALSE	5.23218	15.1946	NA	NA	47	NA	NA	1.1	Male	NA	NA	NA
THR24_1911_S01	THR24_1911_S01	-1.79628	9.27863	blood	acute lymphoblastic leukemia	tumor	Leukemia	NA	59	NA	FALSE	14.7296	-1.44889	NA	NA	56	NA	NA	4.1	Female	NA	NA	NA
THR11_0250_S01	THR11_0250_S01	-0.0867834	-5.2037	central_nervous_system	dysembryoplastic neuroepithelial tumor	tumor	Brain Cancer	NA	61	NA	FALSE	4.15927	14.7817	NA	NA	27	NA	NA	9	Male	NA	NA	NA
THR24_1755_S01	THR24_1755_S01	3.36057	-3.34156	central_nervous_system	choroid plexus carcinoma	tumor	Brain Cancer	NA	53	NA	FALSE	-14.2958	2.48319	NA	NA	60	NA	NA	NA	Unknown	NA	NA	NA
THR29_0771_S01	THR29_0771_S01	13.2261	-10.5741	soft_tissue	alveolar rhabdomyosarcoma	tumor	Sarcoma	NA	34	NA	FALSE	5.95861	-2.86779	NA	NA	34	NA	NA	6	Male	NA	NA	NA
THR20_0503_S01	THR20_0503_S01	-1.59859	-2.38699	central_nervous_system	medulloblastoma	tumor	Brain Cancer	NA	30	NA	FALSE	7.67178	8.89085	NA	NA	42	NA	NA	8	Male	NA	NA	NA
TH27_0702_S01	TH27_0702_S01	12.3126	-9.54554	soft_tissue	alveolar rhabdomyosarcoma	tumor	Sarcoma	NA	34	NA	FALSE	5.35625	-2.15505	NA	NA	34	NA	NA	4	Female	NA	NA	NA
TH06_0629_S01	TH06_0629_S01	7.4275	-3.24012	soft_tissue	neurofibroma	tumor	Sarcoma	NA	38	NA	FALSE	5.14484	1.68093	NA	NA	14	NA	NA	2	Male	NA	NA	NA
THR24_1767_S01	THR24_1767_S01	-0.721802	7.1693	blood	acute lymphoblastic leukemia	tumor	Leukemia	NA	26	NA	FALSE	13.8704	-3.78418	NA	NA	53	NA	NA	3.64	Female	NA	NA	NA
THR29_0731_S01	THR29_0731_S01	11.8875	-9.40339	soft_tissue	spindle cell/sclerosing rhabdomyosarcoma	tumor	Sarcoma	NA	34	NA	FALSE	5.19545	-1.96126	NA	NA	34	NA	NA	1	Male	NA	NA	NA
TH02_0090_S01	TH02_0090_S01	0.0370136	-8.11972	central_nervous_system	glioma	tumor	Brain Cancer	NA	21	NA	FALSE	5.53588	11.6496	NA	NA	16	NA	NA	25	Male	NA	NA	NA
THR31_0882_S01	THR31_0882_S01	2.75655	-12.9006	peripheral_nervous_system	neuroblastoma	tumor	Neuroblastoma	NA	33	NA	FALSE	7.60292	9.27754	NA	NA	42	NA	NA	NA	Male	NA	NA	NA
THR31_0911_S01	THR31_0911_S01	4.09047	-3.15299	soft_tissue	undifferentiated sarcoma NOS	tumor	Sarcoma	NA	53	NA	FALSE	4.20537	-0.61133	NA	NA	26	NA	NA	NA	Female	NA	NA	NA
THR24_1673_S01	THR24_1673_S01	-2.52772	6.47797	blood	acute lymphoblastic leukemia	tumor	Leukemia	NA	16	NA	FALSE	12.0875	-2.62161	NA	NA	24	NA	NA	NA	Unknown	NA	NA	NA
TH34_1349_S02	TH34_1349_S02	17.1007	-5.68478	gastric	gastrointestinal stromal tumor	tumor	Gastric Cancer	NA	35	NA	FALSE	4.5677	0.829179	NA	NA	9	NA	NA	11	Male	NA	NA	NA
THR24_2165_S01	THR24_2165_S01	13.1726	-11.0054	soft_tissue	NA	tumor	Sarcoma	NA	34	NA	FALSE	5.58223	-3.04738	NA	NA	34	NA	NA	NA	Unknown	NA	NA	NA
TH34_1349_S01	TH34_1349_S01	7.23195	-3.42625	gastric	gastrointestinal stromal tumor	tumor	Gastric Cancer	NA	38	NA	FALSE	4.77275	0.667624	NA	NA	26	NA	NA	11	Male	NA	NA	NA
THR24_1650_S01	THR24_1650_S01	-1.9728	7.52025	blood	acute lymphoblastic leukemia	tumor	Leukemia	NA	16	NA	FALSE	12.8536	-3.1352	NA	NA	24	NA	NA	14.25	Female	NA	NA	NA
THR15_0334_S01	THR15_0334_S01	4.61761	-5.9327	bone	osteosarcoma	tumor	Bone Cancer	NA	42	NA	FALSE	6.58504	-0.42383	NA	NA	35	NA	NA	NA	Female	NA	NA	NA
THR24_2162_S01	THR24_2162_S01	11.9652	-9.42577	soft_tissue	NA	tumor	Sarcoma	NA	34	NA	FALSE	5.40127	-1.87153	NA	NA	34	NA	NA	0.12	Female	NA	NA	NA
THR24_1598_S01	THR24_1598_S01	-3.23409	6.47726	blood	acute lymphoblastic leukemia	tumor	Leukemia	NA	16	NA	FALSE	11.6934	-2.34254	NA	NA	24	NA	NA	18.08	Male	NA	NA	NA
TH27_1169_S01	TH27_1169_S01	5.58008	-5.54171	bone	osteosarcoma	tumor	Bone Cancer	NA	42	NA	FALSE	6.51126	-0.379177	NA	NA	35	NA	NA	NA	Unknown	NA	NA	NA
THR08_0179_S01	THR08_0179_S01	-0.537813	6.04389	blood	acute lymphoblastic leukemia	tumor	Leukemia	NA	26	NA	FALSE	14.4225	-3.23686	NA	NA	53	NA	NA	0.2	Unknown	NA	NA	NA
THR24_1624_S01	THR24_1624_S01	-2.95523	6.10571	blood	acute lymphoblastic leukemia	tumor	Leukemia	NA	16	NA	FALSE	11.9308	-2.5159	NA	NA	24	NA	NA	18.31	Male	NA	NA	NA
TH02_0081_S01	TH02_0081_S01	-1.12968	-8.28018	central_nervous_system	glioblastoma multiforme	tumor	Brain Cancer	NA	7	NA	FALSE	6.3711	10.5225	NA	NA	16	NA	NA	22	Female	NA	NA	NA
THR24_1944_S01	THR24_1944_S01	-2.45631	-8.37174	central_nervous_system	glioma	tumor	Brain Cancer	NA	7	NA	FALSE	5.3466	14.2405	NA	NA	47	NA	NA	7.65	Male	NA	NA	NA
THR24_1677_S01	THR24_1677_S01	1.19396	2.95761	blood	acute lymphoblastic leukemia	tumor	Leukemia	NA	43	NA	FALSE	13.3201	-3.51378	NA	NA	24	NA	NA	NA	Unknown	NA	NA	NA
THR24_2060_S01	THR24_2060_S01	-0.276763	-5.91822	central_nervous_system	glioma	tumor	Brain Cancer	NA	61	NA	FALSE	4.23106	14.5963	NA	NA	27	NA	NA	NA	Unknown	NA	NA	NA
TARGET-40-PANZHX-01A-01R	TARGET-40-PANZHX-01A-01R	5.76027	-5.0872	bone	osteosarcoma	tumor	Bone Cancer	NA	42	NA	FALSE	6.79632	0.199952	NA	NA	35	NA	NA	14.05	Female	NA	NA	NA
THR28_0688_S01	THR28_0688_S01	12.3334	-9.57057	soft_tissue	embryonal rhabdomyosarcoma	tumor	Sarcoma	NA	34	NA	FALSE	5.3253	-2.14303	NA	NA	34	NA	NA	15	Unknown	NA	NA	NA
THR24_2116_S01	THR24_2116_S01	-2.70588	7.60415	blood	acute lymphoblastic leukemia	tumor	Leukemia	NA	16	NA	FALSE	13.5654	-1.6503	NA	NA	24	NA	NA	11.88	Female	NA	NA	NA
THR24_1648_S01	THR24_1648_S01	-2.83132	6.52718	blood	acute lymphoblastic leukemia	tumor	Leukemia	NA	16	NA	FALSE	12.5358	-2.11406	NA	NA	24	NA	NA	12.83	Female	NA	NA	NA
THR24_1786_S01	THR24_1786_S01	-2.28627	-8.88991	central_nervous_system	ependymoma	tumor	Brain Cancer	NA	7	NA	FALSE	5.67802	15.6104	NA	NA	47	NA	NA	3.7	Female	NA	NA	NA
THR14_0316_S01	THR14_0316_S01	-1.66163	-7.64023	central_nervous_system	glioma	tumor	Brain Cancer	NA	7	NA	FALSE	3.73004	12.4999	NA	NA	13	NA	NA	NA	Female	NA	NA	NA
THR31_0925_S01	THR31_0925_S01	3.32807	1.21667	endocrine	neuroendocrine carcinoma	tumor	Endocrine Cancer	NA	50	NA	FALSE	3.35776	0.0682385	NA	NA	39	NA	NA	NA	Female	NA	NA	NA
THR24_1568_S01	THR24_1568_S01	-3.22845	7.0772	blood	acute lymphoblastic leukemia	tumor	Leukemia	NA	16	NA	FALSE	12.1363	-2.52521	NA	NA	24	NA	NA	NA	Unknown	NA	NA	NA
THR24_2146_S01	THR24_2146_S01	7.17735	-3.17752	soft_tissue	NA	tumor	Sarcoma	NA	38	NA	FALSE	6.05331	-1.01595	NA	NA	34	NA	NA	4.59	Male	NA	NA	NA
THR24_1909_S01	THR24_1909_S01	-1.65876	9.47079	blood	acute lymphoblastic leukemia	tumor	Leukemia	NA	59	NA	FALSE	14.7028	-1.45918	NA	NA	56	NA	NA	2.68	Female	NA	NA	NA
THR32_0951_S01	THR32_0951_S01	4.18571	-4.16763	central_nervous_system	supratentorial embryonal tumor NOS	tumor	Brain Cancer	NA	63	NA	FALSE	2.6123	12.8601	NA	NA	26	NA	NA	3	Female	NA	NA	NA
THR24_1764_S01	THR24_1764_S01	-1.11499	7.15649	blood	acute lymphoblastic leukemia	tumor	Leukemia	NA	26	NA	FALSE	13.8261	-3.61044	NA	NA	53	NA	NA	8.53	Male	NA	NA	NA
THR20_0517_S01	THR20_0517_S01	-1.87661	-1.77257	central_nervous_system	medulloblastoma	tumor	Brain Cancer	NA	30	NA	FALSE	9.15235	8.40386	NA	NA	42	NA	NA	2	Male	NA	NA	NA
THR19_0446_S01	THR19_0446_S01	-0.367532	-7.76124	central_nervous_system	glioma	tumor	Brain Cancer	NA	48	NA	FALSE	4.51828	12.7691	NA	NA	27	NA	NA	3	Male	NA	NA	NA
THR15_0358_S01	THR15_0358_S01	-2.45826	1.33829	bone	osteosarcoma	tumor	Bone Cancer	NA	32	NA	FALSE	12.6327	2.06647	NA	NA	18	NA	NA	NA	Male	NA	NA	NA
TARGET-40-PARKAF-01A-01R	TARGET-40-PARKAF-01A-01R	4.60534	-6.03573	bone	osteosarcoma	tumor	Bone Cancer	NA	42	NA	FALSE	7.34966	-0.357039	NA	NA	35	NA	NA	16.67	Male	NA	NA	NA
THR24_1988_S01	THR24_1988_S01	-0.945121	-9.32615	central_nervous_system	glioma	tumor	Brain Cancer	NA	48	NA	FALSE	4.71551	14.0024	NA	NA	27	NA	NA	NA	Unknown	NA	NA	NA
THR31_0920_S01	THR31_0920_S01	-0.519524	5.55531	blood	acute lymphoblastic leukemia	tumor	Leukemia	NA	26	NA	FALSE	12.6215	-1.10391	NA	NA	23	NA	NA	NA	Male	NA	NA	NA
THR24_2152_S01	THR24_2152_S01	12.9028	-9.44951	soft_tissue	NA	tumor	Sarcoma	NA	34	NA	FALSE	5.72289	-1.88523	NA	NA	34	NA	NA	NA	Unknown	NA	NA	NA
THR19_0454_S01	THR19_0454_S01	-0.247801	-8.95221	central_nervous_system	glioma	tumor	Brain Cancer	NA	48	NA	FALSE	4.59052	12.6701	NA	NA	27	NA	NA	4	Female	NA	NA	NA
THR24_2127_S01	THR24_2127_S01	-2.82101	6.65809	blood	acute lymphoblastic leukemia	tumor	Leukemia	NA	16	NA	FALSE	12.883	-2.90045	NA	NA	24	NA	NA	NA	Male	NA	NA	NA
THR24_2128_S01	THR24_2128_S01	-3.11139	7.53767	blood	acute lymphoblastic leukemia	tumor	Leukemia	NA	16	NA	FALSE	13.4615	-1.74398	NA	NA	24	NA	NA	NA	Male	NA	NA	NA
THR29_0744_S01	THR29_0744_S01	13.1552	-10.3373	soft_tissue	NA	tumor	Sarcoma	NA	34	NA	FALSE	5.78157	-2.85053	NA	NA	34	NA	NA	0	Female	NA	NA	NA
THR24_2091_S01	THR24_2091_S01	5.14983	-5.60024	bone	osteosarcoma	tumor	Bone Cancer	NA	42	NA	FALSE	7.11101	-0.663532	NA	NA	35	NA	NA	NA	Female	NA	NA	NA
THR24_1509_S01	THR24_1509_S01	-5.46936	4.12579	blood	acute megakaryoblastic leukemia	tumor	Leukemia	NA	36	NA	FALSE	12.1889	4.12927	NA	NA	48	NA	NA	NA	Unknown	NA	NA	NA
THR24_1496_S01	THR24_1496_S01	-5.56937	3.94162	blood	acute megakaryoblastic leukemia	tumor	Leukemia	NA	36	NA	FALSE	12.1822	4.03649	NA	NA	48	NA	NA	NA	Unknown	NA	NA	NA
TH02_0087_S02	TH02_0087_S02	-0.453368	-7.55076	central_nervous_system	glioma	tumor	Brain Cancer	NA	7	NA	FALSE	5.08588	12.2987	NA	NA	13	NA	NA	7	Female	NA	NA	NA
TH27_1242_S01	TH27_1242_S01	-2.34334	6.94664	blood	acute lymphoblastic leukemia	tumor	Leukemia	NA	16	NA	FALSE	12.0188	-1.69896	NA	NA	23	NA	NA	14	Male	NA	NA	NA
THR24_2158_S01	THR24_2158_S01	12.8738	-9.64459	soft_tissue	NA	tumor	Sarcoma	NA	34	NA	FALSE	5.68503	-2.07702	NA	NA	34	NA	NA	1.89	Female	NA	NA	NA
THR24_1647_S01	THR24_1647_S01	-2.69704	5.98727	blood	acute lymphoblastic leukemia	tumor	Leukemia	NA	16	NA	FALSE	12.0697	-2.8385	NA	NA	24	NA	NA	14.42	Male	NA	NA	NA
TH27_1410_S01	TH27_1410_S01	12.5859	-9.37542	soft_tissue	NA	tumor	Sarcoma	NA	34	NA	FALSE	5.87671	-1.64787	NA	NA	34	NA	NA	NA	Male	NA	NA	NA
THR24_1682_S01	THR24_1682_S01	-2.66539	7.01293	blood	acute lymphoblastic leukemia	tumor	Leukemia	NA	16	NA	FALSE	12.1317	-2.05752	NA	NA	24	NA	NA	NA	Unknown	NA	NA	NA
THR14_0299_S01	THR14_0299_S01	-1.16638	-5.0179	central_nervous_system	supratentorial embryonal tumor NOS	tumor	Brain Cancer	NA	39	NA	FALSE	6.36432	12.7586	NA	NA	16	NA	NA	2.8	Female	NA	NA	NA
THR15_0344_S01	THR15_0344_S01	5.5379	-5.30527	bone	osteosarcoma	tumor	Bone Cancer	NA	42	NA	FALSE	7.41333	-0.116199	NA	NA	35	NA	NA	NA	Male	NA	NA	NA
THR20_0488_S01	THR20_0488_S01	0.0377657	-2.42432	central_nervous_system	medulloblastoma	tumor	Brain Cancer	NA	30	NA	FALSE	5.64805	9.38064	NA	NA	52	NA	NA	7	Male	NA	NA	NA
THR24_1557_S01	THR24_1557_S01	-4.62291	1.26036	blood	acute megakaryoblastic leukemia	tumor	Leukemia	NA	41	NA	FALSE	10.6347	2.06915	NA	NA	18	NA	NA	NA	Unknown	NA	NA	NA
THR31_0870_S01	THR31_0870_S01	-0.884539	5.76599	blood	acute lymphoblastic leukemia	tumor	Leukemia	NA	26	NA	FALSE	12.626	-0.0671202	NA	NA	23	NA	NA	NA	Female	NA	NA	NA
TARGET-40-PATPBS-01A-01R	TARGET-40-PATPBS-01A-01R	5.49174	-5.42459	bone	osteosarcoma	tumor	Bone Cancer	NA	42	NA	FALSE	7.58329	-0.00461213	NA	NA	35	NA	NA	15.1	Male	NA	NA	NA
THR29_0792_S01	THR29_0792_S01	12.6103	-9.82291	soft_tissue	embryonal rhabdomyosarcoma	tumor	Sarcoma	NA	34	NA	FALSE	5.97418	-1.94061	NA	NA	34	NA	NA	4	Female	NA	NA	NA
THR15_0359_S01	THR15_0359_S01	4.75709	-5.95105	bone	osteosarcoma	tumor	Bone Cancer	NA	42	NA	FALSE	6.76065	-0.275293	NA	NA	35	NA	NA	NA	Male	NA	NA	NA
THR25_0643_S01	THR25_0643_S01	5.64489	-4.75495	bone	osteosarcoma	tumor	Bone Cancer	NA	42	NA	FALSE	7.31189	-0.377449	NA	NA	35	NA	NA	11	Female	NA	NA	NA
TARGET-40-PATMPU-01A-01R	TARGET-40-PATMPU-01A-01R	4.74345	-5.97703	bone	osteosarcoma	tumor	Bone Cancer	NA	42	NA	FALSE	7.56419	-0.36928	NA	NA	35	NA	NA	13.86	Male	NA	NA	NA
THR24_2077_S01	THR24_2077_S01	9.41338	-11.3529	skin	NA	tumor	Skin Cancer	NA	3	NA	FALSE	8.13824	4.42397	NA	NA	4	NA	NA	11.4167	Female	NA	NA	NA
THR24_1707_S01	THR24_1707_S01	-3.51491	3.28604	blood	acute myeloid leukemia	tumor	Leukemia	NA	32	NA	FALSE	11.6007	1.43664	NA	NA	18	NA	NA	14.05	Male	NA	NA	NA
THR24_2167_S01	THR24_2167_S01	7.64854	-4.07056	soft_tissue	NA	tumor	Sarcoma	NA	38	NA	FALSE	2.31115	4.83755	NA	NA	43	NA	NA	1.92	Male	NA	NA	NA
THR39_1371_S01	THR39_1371_S01	4.9322	-3.70927	soft_tissue	synovial sarcoma	tumor	Sarcoma	NA	63	NA	FALSE	4.71195	-0.674369	NA	NA	26	NA	NA	NA	Unknown	NA	NA	NA
TH03_0004_S03	TH03_0004_S03	16.6476	-7.83218	liver	hepatoblastoma	tumor	Liver Cancer	NA	14	NA	FALSE	-2.56936	6.63343	NA	NA	9	NA	NA	2	Male	NA	NA	NA
TH03_0004_S02	TH03_0004_S02	16.739	-7.59865	liver	hepatoblastoma	tumor	Liver Cancer	NA	14	NA	FALSE	-3.13576	6.81408	NA	NA	9	NA	NA	2	Male	NA	NA	NA
TH03_0004_S04	TH03_0004_S04	17.4801	-5.89527	liver	hepatoblastoma	tumor	Liver Cancer	NA	35	NA	FALSE	-3.81494	5.42432	NA	NA	0	NA	NA	2	Male	NA	NA	NA
THR24_2026_S01	THR24_2026_S01	-1.14395	-9.01984	central_nervous_system	glioma	tumor	Brain Cancer	NA	48	NA	FALSE	4.4502	13.3501	NA	NA	27	NA	NA	1.04	Male	NA	NA	NA
THR24_1795_S01	THR24_1795_S01	-2.89271	-8.84507	central_nervous_system	ependymoma	tumor	Brain Cancer	NA	7	NA	FALSE	5.47792	15.5871	NA	NA	47	NA	NA	5.9	Female	NA	NA	NA
THR24_1597_S01	THR24_1597_S01	-2.95967	6.59466	blood	acute lymphoblastic leukemia	tumor	Leukemia	NA	16	NA	FALSE	11.638	-0.569106	NA	NA	23	NA	NA	14.42	Female	NA	NA	NA
THR24_1883_S01	THR24_1883_S01	-1.59063	9.50817	blood	acute lymphoblastic leukemia	tumor	Leukemia	NA	59	NA	FALSE	14.3467	-1.34345	NA	NA	56	NA	NA	3.72	Female	NA	NA	NA
THR14_1235_S02	THR14_1235_S02	0.886886	-1.92509	central_nervous_system	medulloblastoma	tumor	Brain Cancer	NA	30	NA	FALSE	5.4975	9.97178	NA	NA	52	NA	NA	15.2	Female	NA	NA	NA
THR31_0869_S01	THR31_0869_S01	13.0972	-10.3642	soft_tissue	NA	tumor	Sarcoma	NA	34	NA	FALSE	6.25444	-2.3892	NA	NA	34	NA	NA	NA	Male	NA	NA	NA
THR24_1809_S01	THR24_1809_S01	0.389152	-2.60301	central_nervous_system	ependymoma	tumor	Brain Cancer	NA	30	NA	FALSE	5.95011	8.84393	NA	NA	52	NA	NA	NA	Unknown	NA	NA	NA
THR24_1565_S01	THR24_1565_S01	-2.68515	7.5808	blood	acute lymphoblastic leukemia	tumor	Leukemia	NA	16	NA	FALSE	13.57	-1.81839	NA	NA	24	NA	NA	NA	Unknown	NA	NA	NA
THR24_1489_S01	THR24_1489_S01	-5.59002	4.08758	blood	acute megakaryoblastic leukemia	tumor	Leukemia	NA	36	NA	FALSE	12.2627	4.07764	NA	NA	48	NA	NA	NA	Unknown	NA	NA	NA
THR24_1997_S01	THR24_1997_S01	-0.540679	-5.83279	central_nervous_system	glioma	tumor	Brain Cancer	NA	61	NA	FALSE	4.40345	14.3191	NA	NA	27	NA	NA	NA	Unknown	NA	NA	NA
THR24_1831_S01	THR24_1831_S01	-3.07749	-8.73338	central_nervous_system	ependymoma	tumor	Brain Cancer	NA	7	NA	FALSE	5.34275	15.8873	NA	NA	47	NA	NA	16.81	Male	NA	NA	NA
THR08_0182_S01	THR08_0182_S01	-1.70025	6.66606	blood	acute lymphoblastic leukemia	tumor	Leukemia	NA	16	NA	FALSE	14.2294	-3.80499	NA	NA	53	NA	NA	0.3	Unknown	NA	NA	NA
THR24_2062_S01	THR24_2062_S01	-0.215102	-5.26224	central_nervous_system	glioma	tumor	Brain Cancer	NA	61	NA	FALSE	4.02062	14.6715	NA	NA	27	NA	NA	NA	Unknown	NA	NA	NA
TH34_1456_S02	TH34_1456_S02	6.38673	3.42723	bone	osteosarcoma	tumor	Bone Cancer	NA	8	NA	FALSE	-6.47391	-3.28427	NA	NA	0	NA	NA	12	Male	NA	NA	NA
THR24_2166_S01	THR24_2166_S01	12.0106	-9.43205	soft_tissue	NA	tumor	Sarcoma	NA	34	NA	FALSE	5.16216	-2.14154	NA	NA	34	NA	NA	3.25	Male	NA	NA	NA
THR39_1361_S01	THR39_1361_S01	5.18897	-3.38739	soft_tissue	synovial sarcoma	tumor	Sarcoma	NA	63	NA	FALSE	4.66408	-0.563095	NA	NA	26	NA	NA	NA	Unknown	NA	NA	NA
THR24_2111_S01	THR24_2111_S01	-2.4928	7.3703	blood	acute lymphoblastic leukemia	tumor	Leukemia	NA	16	NA	FALSE	13.4897	-1.95755	NA	NA	24	NA	NA	8.82	Female	NA	NA	NA
THR24_2133_S01	THR24_2133_S01	-2.44335	7.39215	blood	acute lymphoblastic leukemia	tumor	Leukemia	NA	16	NA	FALSE	13.9852	-2.31468	NA	NA	24	NA	NA	15.9	Female	NA	NA	NA
THR24_1577_S01	THR24_1577_S01	-2.7106	6.91322	blood	acute lymphoblastic leukemia	tumor	Leukemia	NA	16	NA	FALSE	12.8958	-2.89865	NA	NA	24	NA	NA	NA	Unknown	NA	NA	NA
THR24_1819_S01	THR24_1819_S01	-2.39556	-8.6471	central_nervous_system	ependymoma	tumor	Brain Cancer	NA	7	NA	FALSE	5.25944	15.5211	NA	NA	47	NA	NA	8.1	Male	NA	NA	NA
THR24_1686_S01	THR24_1686_S01	-1.00473	6.0947	blood	acute lymphoblastic leukemia	tumor	Leukemia	NA	26	NA	FALSE	12.1503	-2.01716	NA	NA	24	NA	NA	NA	Unknown	NA	NA	NA
TH34_1415_S01	TH34_1415_S01	7.41055	-2.70982	soft_tissue	undifferentiated sarcoma NOS	tumor	Sarcoma	NA	38	NA	FALSE	5.83961	0.958939	NA	NA	14	NA	NA	16	Female	NA	NA	NA
THR33_0981_S01	THR33_0981_S01	-1.91014	-0.0461252	central_nervous_system	medulloblastoma	tumor	Brain Cancer	NA	30	NA	FALSE	9.5601	8.31467	NA	NA	42	NA	NA	35	Male	NA	NA	NA
TARGET-40-0A4I4M-01A-01R	TARGET-40-0A4I4M-01A-01R	5.63154	-4.70395	bone	osteosarcoma	tumor	Bone Cancer	NA	42	NA	FALSE	6.77661	0.0420411	NA	NA	35	NA	NA	18.95	Female	NA	NA	NA
THR31_1385_S01	THR31_1385_S01	7.45964	-3.27282	gastric	gastrointestinal stromal tumor	tumor	Gastric Cancer	NA	38	NA	FALSE	4.56473	0.524939	NA	NA	26	NA	NA	NA	Male	NA	NA	NA
THR11_0253_S01	THR11_0253_S01	0.280607	-4.43317	central_nervous_system	dysembryoplastic neuroepithelial tumor	tumor	Brain Cancer	NA	61	NA	FALSE	4.10189	15.0515	NA	NA	27	NA	NA	17	Female	NA	NA	NA
THR09_0222_S01	THR09_0222_S01	0.135355	-0.152588	lymphocyte	NA	tumor	Lymphoma	NA	40	NA	FALSE	7.50312	-6.22647	NA	NA	40	NA	NA	75	Female	NA	NA	NA
THR24_2011_S01	THR24_2011_S01	-0.780908	6.24754	blood	acute lymphoblastic leukemia	tumor	Leukemia	NA	26	NA	FALSE	14.5104	-3.50707	NA	NA	53	NA	NA	0.19	Female	NA	NA	NA
THR24_1562_S01	THR24_1562_S01	-1.8319	-0.0354845	blood	acute megakaryoblastic leukemia	tumor	Leukemia	NA	30	NA	FALSE	13.7723	0.347799	NA	NA	42	NA	NA	NA	Unknown	NA	NA	NA
THR22_0583_S01	THR22_0583_S01	0.516654	-0.76115	lymphocyte	NA	tumor	Lymphoma	NA	40	NA	FALSE	7.22865	-5.74055	NA	NA	40	NA	NA	67	Male	NA	NA	NA
THR20_0485_S01	THR20_0485_S01	0.746954	-2.03553	central_nervous_system	medulloblastoma	tumor	Brain Cancer	NA	30	NA	FALSE	5.47557	9.98172	NA	NA	52	NA	NA	4	Female	NA	NA	NA
THR24_1963_S01	THR24_1963_S01	-1.46896	-9.53587	central_nervous_system	glioma	tumor	Brain Cancer	NA	48	NA	FALSE	4.82847	13.6991	NA	NA	27	NA	NA	5.2	Female	NA	NA	NA
TH34_1162_S01	TH34_1162_S01	-2.43289	11.8268	bone	Ewing sarcoma	tumor	Bone Cancer	NA	51	NA	FALSE	-10.8482	10.0871	NA	NA	51	NA	NA	15	Female	NA	NA	NA
THR19_0458_S01	THR19_0458_S01	-0.448845	-8.64251	central_nervous_system	glioma	tumor	Brain Cancer	NA	48	NA	FALSE	4.59907	12.5729	NA	NA	27	NA	NA	6	Female	NA	NA	NA
THR24_2094_S01	THR24_2094_S01	5.9489	-3.55832	bone	osteosarcoma	tumor	Bone Cancer	NA	12	NA	TRUE	6.73463	-0.516539	NA	NA	35	NA	NA	NA	Male	NA	NA	NA
THR29_0728_S01	THR29_0728_S01	12.2556	-9.35052	soft_tissue	embryonal rhabdomyosarcoma	tumor	Sarcoma	NA	34	NA	FALSE	5.39023	-1.9368	NA	NA	34	NA	NA	NA	Male	NA	NA	NA
THR30_0854_S01	THR30_0854_S01	-2.52964	11.6373	bone	Ewing sarcoma	tumor	Bone Cancer	NA	51	NA	FALSE	-10.8794	10.1708	NA	NA	51	NA	NA	24	Female	NA	NA	NA
THR24_1585_S01	THR24_1585_S01	-3.03763	7.54436	blood	acute lymphoblastic leukemia	tumor	Leukemia	NA	16	NA	FALSE	12.77	-2.76997	NA	NA	24	NA	NA	NA	Unknown	NA	NA	NA
THR22_0592_S01	THR22_0592_S01	0.323866	-0.116247	lymphocyte	NA	tumor	Lymphoma	NA	40	NA	FALSE	7.00091	-5.41535	NA	NA	40	NA	NA	71	Unknown	NA	NA	NA
THR15_0348_S01	THR15_0348_S01	6.91793	-2.66923	bone	osteosarcoma	tumor	Bone Cancer	NA	12	NA	TRUE	6.04135	0.559829	NA	NA	14	NA	NA	NA	Male	NA	NA	NA
TARGET-40-PANGPE-01A-01R	TARGET-40-PANGPE-01A-01R	5.52863	-5.35379	bone	osteosarcoma	tumor	Bone Cancer	NA	42	NA	FALSE	7.44572	0.043318	NA	NA	35	NA	NA	13.13	Male	NA	NA	NA
THR20_0497_S01	THR20_0497_S01	-0.193645	-2.46267	central_nervous_system	medulloblastoma	tumor	Brain Cancer	NA	30	NA	FALSE	5.81011	8.98267	NA	NA	52	NA	NA	6	Female	NA	NA	NA
THR24_1576_S01	THR24_1576_S01	-2.41978	7.12049	blood	acute lymphoblastic leukemia	tumor	Leukemia	NA	16	NA	FALSE	13.0409	-2.77999	NA	NA	24	NA	NA	NA	Unknown	NA	NA	NA
THR32_0948_S01	THR32_0948_S01	7.29631	-3.75922	central_nervous_system	supratentorial embryonal tumor NOS	tumor	Brain Cancer	NA	38	NA	FALSE	4.17613	0.420075	NA	NA	26	NA	NA	8	Female	NA	NA	NA
THR24_1901_S01	THR24_1901_S01	-1.35771	9.18953	blood	acute lymphoblastic leukemia	tumor	Leukemia	NA	59	NA	FALSE	14.4334	-1.34036	NA	NA	56	NA	NA	4.14	Male	NA	NA	NA
THR33_0980_S01	THR33_0980_S01	-1.94961	0.00319292	central_nervous_system	medulloblastoma	tumor	Brain Cancer	NA	30	NA	FALSE	9.43639	8.65702	NA	NA	42	NA	NA	23	Female	NA	NA	NA
THR24_1869_S01	THR24_1869_S01	-1.50266	7.53159	blood	acute lymphoblastic leukemia	tumor	Leukemia	NA	16	NA	FALSE	13.5191	-1.91296	NA	NA	24	NA	NA	10	Male	NA	NA	NA
THR24_2044_S01	THR24_2044_S01	-0.561315	-6.84015	central_nervous_system	glioma	tumor	Brain Cancer	NA	61	NA	FALSE	4.20882	14.0073	NA	NA	27	NA	NA	2.81	Male	NA	NA	NA
THR20_0502_S01	THR20_0502_S01	-1.76542	-0.028094	central_nervous_system	medulloblastoma	tumor	Brain Cancer	NA	30	NA	FALSE	9.40497	8.5529	NA	NA	42	NA	NA	5	Female	NA	NA	NA
THR24_1638_S01	THR24_1638_S01	-1.61198	7.16505	blood	acute lymphoblastic leukemia	tumor	Leukemia	NA	16	NA	FALSE	12.5169	-2.94742	NA	NA	24	NA	NA	16.46	Female	NA	NA	NA
THR25_0635_S01	THR25_0635_S01	4.65783	-5.80493	bone	osteosarcoma	tumor	Bone Cancer	NA	42	NA	FALSE	6.77213	-0.440002	NA	NA	35	NA	NA	17	Female	NA	NA	NA
THR24_1928_S01	THR24_1928_S01	-1.07866	-9.40886	central_nervous_system	glioma	tumor	Brain Cancer	NA	48	NA	FALSE	5.26619	13.0429	NA	NA	27	NA	NA	5.35	Female	NA	NA	NA
THR39_1372_S01	THR39_1372_S01	5.02803	-3.67423	soft_tissue	synovial sarcoma	tumor	Sarcoma	NA	63	NA	FALSE	4.34349	-0.578299	NA	NA	26	NA	NA	NA	Unknown	NA	NA	NA
THR14_0315_S01	THR14_0315_S01	-1.47659	-5.67201	central_nervous_system	supratentorial embryonal tumor NOS	tumor	Brain Cancer	NA	61	NA	FALSE	4.77194	11.5024	NA	NA	13	NA	NA	9	Female	NA	NA	NA
THR24_1912_S01	THR24_1912_S01	-1.61389	9.23535	blood	acute lymphoblastic leukemia	tumor	Leukemia	NA	59	NA	FALSE	12.7996	-2.63446	NA	NA	24	NA	NA	4.52	Male	NA	NA	NA
THR24_2102_S01	THR24_2102_S01	4.75215	-6.02893	bone	osteosarcoma	tumor	Bone Cancer	NA	42	NA	FALSE	6.70493	-0.325762	NA	NA	35	NA	NA	13.65	Male	NA	NA	NA
THR31_0900_S01	THR31_0900_S01	17.8967	-5.37379	bile_duct	cholangiocarcinoma	tumor	Bile Duct Cancer	NA	35	NA	FALSE	-3.92907	5.28858	NA	NA	55	NA	NA	NA	Female	NA	NA	NA
THR37_1308_S01	THR37_1308_S01	-1.62416	-0.650074	central_nervous_system	ependymoma	tumor	Brain Cancer	NA	30	NA	FALSE	9.09392	8.51403	NA	NA	42	NA	NA	NA	Unknown	NA	NA	NA
THR24_1785_S01	THR24_1785_S01	-2.64096	-8.54786	central_nervous_system	ependymoma	tumor	Brain Cancer	NA	7	NA	FALSE	5.49211	15.1928	NA	NA	47	NA	NA	2	Female	NA	NA	NA
THR20_0482_S01	THR20_0482_S01	-0.695685	-2.41618	central_nervous_system	medulloblastoma	tumor	Brain Cancer	NA	30	NA	FALSE	5.00593	9.06574	NA	NA	42	NA	NA	3	Male	NA	NA	NA
THR24_1810_S01	THR24_1810_S01	-1.40969	-6.72513	central_nervous_system	ependymoma	tumor	Brain Cancer	NA	61	NA	FALSE	5.32995	14.4095	NA	NA	47	NA	NA	3	Male	NA	NA	NA
THR24_1878_S01	THR24_1878_S01	-1.67936	9.61901	blood	acute lymphoblastic leukemia	tumor	Leukemia	NA	59	NA	FALSE	15.1977	-1.86845	NA	NA	56	NA	NA	8.39	Male	NA	NA	NA
THR24_1466_S01	THR24_1466_S01	-5.68643	4.30333	blood	acute megakaryoblastic leukemia	tumor	Leukemia	NA	36	NA	FALSE	11.6039	4.36048	NA	NA	48	NA	NA	1.33	Male	NA	NA	NA
TARGET-40-0A4HMC-01A-01R	TARGET-40-0A4HMC-01A-01R	5.77206	-4.36656	bone	osteosarcoma	tumor	Bone Cancer	NA	42	NA	FALSE	6.54737	0.0501629	NA	NA	35	NA	NA	27.96	Male	NA	NA	NA
THR24_2024_S01	THR24_2024_S01	-0.665364	-9.29808	central_nervous_system	glioma	tumor	Brain Cancer	NA	48	NA	FALSE	4.27545	13.3503	NA	NA	27	NA	NA	5.36	Female	NA	NA	NA
THR24_1889_S01	THR24_1889_S01	-1.48724	9.33375	blood	acute lymphoblastic leukemia	tumor	Leukemia	NA	59	NA	FALSE	14.7928	-1.36595	NA	NA	56	NA	NA	5.26	Female	NA	NA	NA
THR24_1990_S01	THR24_1990_S01	-1.20611	-8.96274	central_nervous_system	glioma	tumor	Brain Cancer	NA	48	NA	FALSE	5.42945	11.2436	NA	NA	27	NA	NA	NA	Unknown	NA	NA	NA
THR24_1575_S01	THR24_1575_S01	-2.66878	7.26343	blood	acute lymphoblastic leukemia	tumor	Leukemia	NA	16	NA	FALSE	13.1886	-2.19013	NA	NA	24	NA	NA	NA	Unknown	NA	NA	NA
THR08_0203_S01	THR08_0203_S01	-0.666829	6.77917	blood	acute lymphoblastic leukemia	tumor	Leukemia	NA	26	NA	FALSE	14.6369	-3.93991	NA	NA	53	NA	NA	16.8	Unknown	NA	NA	NA
TH06_1178_S01	TH06_1178_S01	7.78212	-3.46807	nerve	malignant peripheral nerve sheath tumor	tumor	Nerve	NA	38	NA	FALSE	4.59226	-1.02818	NA	NA	26	NA	NA	20	Male	NA	NA	NA
THR20_0496_S01	THR20_0496_S01	0.523857	-2.32703	central_nervous_system	medulloblastoma	tumor	Brain Cancer	NA	30	NA	FALSE	5.67191	9.39631	NA	NA	52	NA	NA	7	Male	NA	NA	NA
THR31_0907_S01	THR31_0907_S01	6.42103	5.32596	nasopharynx	nasopharyngeal carcinoma	tumor	Nasopharyngeal Cancer	NA	69	NA	FALSE	3.31356	-1.06329	NA	NA	26	NA	NA	NA	Male	NA	NA	NA
TH34_1455_S01	TH34_1455_S01	-3.04375	-8.28782	central_nervous_system	ependymoma	tumor	Brain Cancer	NA	7	NA	FALSE	5.24905	15.8242	NA	NA	47	NA	NA	3	Male	NA	NA	NA
THR30_0843_S01	THR30_0843_S01	7.47409	-5.2784	bone	Ewing sarcoma	tumor	Bone Cancer	NA	38	NA	FALSE	4.44182	0.0531522	NA	NA	26	NA	NA	11	Female	NA	NA	NA
THR14_0304_S01	THR14_0304_S01	-1.52231	-8.56631	central_nervous_system	glioma	tumor	Brain Cancer	NA	7	NA	FALSE	4.19955	12.1846	NA	NA	13	NA	NA	16.7	Female	NA	NA	NA
THR24_1603_S01	THR24_1603_S01	-3.21401	6.90732	blood	acute lymphoblastic leukemia	tumor	Leukemia	NA	16	NA	FALSE	12.1261	-2.13523	NA	NA	24	NA	NA	17.17	Male	NA	NA	NA
THR24_1671_S01	THR24_1671_S01	-1.82365	6.17991	blood	acute lymphoblastic leukemia	tumor	Leukemia	NA	26	NA	FALSE	11.8809	-1.76909	NA	NA	23	NA	NA	NA	Unknown	NA	NA	NA
THR18_0405_S01	THR18_0405_S01	0.74055	-2.09766	central_nervous_system	medulloblastoma	tumor	Brain Cancer	NA	30	NA	FALSE	5.29868	9.68665	NA	NA	52	NA	NA	4	Female	NA	NA	NA
THR24_1518_S01	THR24_1518_S01	-5.40019	4.13798	blood	acute megakaryoblastic leukemia	tumor	Leukemia	NA	36	NA	FALSE	11.9878	4.05846	NA	NA	48	NA	NA	NA	Unknown	NA	NA	NA
THR29_0803_S01	THR29_0803_S01	12.5376	-10.1685	soft_tissue	alveolar rhabdomyosarcoma	tumor	Sarcoma	NA	34	NA	FALSE	5.70512	-2.17485	NA	NA	34	NA	NA	4	Female	NA	NA	NA
THR33_1143_S01	THR33_1143_S01	-1.79823	-2.78432	central_nervous_system	medulloblastoma	tumor	Brain Cancer	NA	30	NA	FALSE	8.36068	8.66002	NA	NA	42	NA	NA	15	Female	NA	NA	NA
THR32_0957_S01	THR32_0957_S01	4.15647	-4.27546	central_nervous_system	embryonal tumor with multilayer rosettes	tumor	Brain Cancer	NA	63	NA	FALSE	2.61781	12.8886	NA	NA	26	NA	NA	NA	Male	NA	NA	NA
THR24_1959_S01	THR24_1959_S01	-1.41892	-9.69574	central_nervous_system	glioma	tumor	Brain Cancer	NA	48	NA	FALSE	4.96412	13.7281	NA	NA	27	NA	NA	13.77	Female	NA	NA	NA
THR22_0586_S01	THR22_0586_S01	0.521795	-0.677822	lymphocyte	NA	tumor	Lymphoma	NA	40	NA	FALSE	7.19724	-5.67567	NA	NA	40	NA	NA	62	Male	NA	NA	NA
THR24_2053_S01	THR24_2053_S01	0.0883945	-7.0609	central_nervous_system	glioma	tumor	Brain Cancer	NA	21	NA	FALSE	6.06653	13.1344	NA	NA	16	NA	NA	7.62	Female	NA	NA	NA
THR17_0389_S01	THR17_0389_S01	-0.554568	-2.44699	central_nervous_system	medulloblastoma	tumor	Brain Cancer	NA	30	NA	FALSE	5.88225	9.24047	NA	NA	52	NA	NA	3	Male	NA	NA	NA
THR24_1474_S01	THR24_1474_S01	-5.43815	4.19532	blood	acute megakaryoblastic leukemia	tumor	Leukemia	NA	36	NA	FALSE	11.6235	4.19823	NA	NA	48	NA	NA	NA	Unknown	NA	NA	NA
THR24_1731_S01	THR24_1731_S01	-3.41499	2.76371	blood	acute myeloid leukemia	tumor	Leukemia	NA	32	NA	FALSE	12.5718	1.83593	NA	NA	19	NA	NA	NA	Female	NA	NA	NA
TH03_0106_S01	TH03_0106_S01	-2.82722	11.6038	bone	Ewing sarcoma	tumor	Bone Cancer	NA	51	NA	FALSE	-10.8155	10.0332	NA	NA	51	NA	NA	15	Unknown	NA	NA	NA
TH03_0143_S02	TH03_0143_S02	7.03146	2.5949	bone	osteosarcoma	tumor	Bone Cancer	NA	28	NA	TRUE	6.01885	-0.108976	NA	NA	14	NA	NA	17	Male	NA	NA	NA
TH03_0143_S01	TH03_0143_S01	7.38162	-2.49146	bone	osteosarcoma	tumor	Bone Cancer	NA	12	NA	TRUE	5.82476	0.926882	NA	NA	14	NA	NA	17	Male	NA	NA	NA
THR11_0251_S01	THR11_0251_S01	-0.39062	-5.87871	central_nervous_system	dysembryoplastic neuroepithelial tumor	tumor	Brain Cancer	NA	61	NA	FALSE	4.0681	14.4738	NA	NA	27	NA	NA	5	Male	NA	NA	NA
THR24_2120_S01	THR24_2120_S01	-2.61815	7.04395	blood	acute lymphoblastic leukemia	tumor	Leukemia	NA	16	NA	FALSE	13.5896	-2.32541	NA	NA	24	NA	NA	NA	Male	NA	NA	NA
THR20_0495_S01	THR20_0495_S01	-0.594678	-2.49253	central_nervous_system	medulloblastoma	tumor	Brain Cancer	NA	30	NA	FALSE	5.51223	9.4455	NA	NA	52	NA	NA	10	Female	NA	NA	NA
THR24_1589_S01	THR24_1589_S01	-2.19276	6.2675	blood	acute lymphoblastic leukemia	tumor	Leukemia	NA	16	NA	FALSE	12.4345	-2.81294	NA	NA	24	NA	NA	11.75	Female	NA	NA	NA
THR24_1899_S01	THR24_1899_S01	-1.4768	9.41348	blood	acute lymphoblastic leukemia	tumor	Leukemia	NA	59	NA	FALSE	14.106	-1.22896	NA	NA	56	NA	NA	2.54	Female	NA	NA	NA
THR24_2109_S01	THR24_2109_S01	-2.50768	7.5007	blood	acute lymphoblastic leukemia	tumor	Leukemia	NA	16	NA	FALSE	13.7245	-2.25145	NA	NA	24	NA	NA	12.49	Female	NA	NA	NA
THR24_1663_S01	THR24_1663_S01	-4.72018	1.22021	blood	acute lymphoblastic leukemia	tumor	Leukemia	NA	41	NA	FALSE	11.5037	1.56587	NA	NA	18	NA	NA	NA	Unknown	NA	NA	NA
TH04_0021_S01	TH04_0021_S01	0.0010829	-2.97615	central_nervous_system	glioma	tumor	Brain Cancer	NA	30	NA	FALSE	7.06972	13.0833	NA	NA	25	NA	NA	14	Male	NA	NA	NA
TARGET-40-PASEFS-01A-01R	TARGET-40-PASEFS-01A-01R	11.9101	-9.25284	bone	osteosarcoma	tumor	Bone Cancer	NA	34	NA	FALSE	5.52968	-1.96064	NA	NA	34	NA	NA	18.15	Male	NA	NA	NA
THR24_1493_S01	THR24_1493_S01	-5.77854	3.92468	blood	acute megakaryoblastic leukemia	tumor	Leukemia	NA	36	NA	FALSE	12.0488	4.17702	NA	NA	48	NA	NA	NA	Unknown	NA	NA	NA
THR30_0812_S01	THR30_0812_S01	-2.81853	11.5619	bone	Ewing sarcoma	tumor	Bone Cancer	NA	51	NA	FALSE	-11.0832	10.509	NA	NA	51	NA	NA	12	Female	NA	NA	NA
THR24_2097_S01	THR24_2097_S01	7.44087	-1.25979	bone	osteosarcoma	tumor	Bone Cancer	NA	12	NA	TRUE	6.22288	-0.152351	NA	NA	14	NA	NA	NA	Unknown	NA	NA	NA
THR24_1556_S01	THR24_1556_S01	-5.41768	3.87878	blood	acute megakaryoblastic leukemia	tumor	Leukemia	NA	36	NA	FALSE	11.0596	3.49915	NA	NA	48	NA	NA	NA	Unknown	NA	NA	NA
THR08_0171_S01	THR08_0171_S01	-0.248359	6.17282	blood	acute lymphoblastic leukemia	tumor	Leukemia	NA	26	NA	FALSE	14.4324	-4.10251	NA	NA	53	NA	NA	0.3	Unknown	NA	NA	NA
THR22_0602_S01	THR22_0602_S01	0.150202	-0.153213	lymphocyte	NA	tumor	Lymphoma	NA	40	NA	FALSE	6.95701	-5.48776	NA	NA	40	NA	NA	70	Female	NA	NA	NA
THR24_1676_S01	THR24_1676_S01	-2.5813	7.35835	blood	acute lymphoblastic leukemia	tumor	Leukemia	NA	16	NA	FALSE	12.9593	-1.55241	NA	NA	24	NA	NA	NA	Unknown	NA	NA	NA
TH02_0082_S01	TH02_0082_S01	0.37789	-7.45929	central_nervous_system	glioma	tumor	Brain Cancer	NA	21	NA	FALSE	6.29894	11.0422	NA	NA	16	NA	NA	6	Female	NA	NA	NA
THR31_0921_S01	THR31_0921_S01	7.69883	-3.55099	soft_tissue	undifferentiated sarcoma NOS	tumor	Sarcoma	NA	38	NA	FALSE	5.3602	1.53278	NA	NA	14	NA	NA	NA	Female	NA	NA	NA
THR24_1932_S01	THR24_1932_S01	-1.28819	-9.63951	central_nervous_system	glioma	tumor	Brain Cancer	NA	48	NA	FALSE	4.92458	13.5631	NA	NA	27	NA	NA	6.01	Male	NA	NA	NA
TH27_0976_S01	TH27_0976_S01	4.91949	-3.90512	soft_tissue	synovial sarcoma	tumor	Sarcoma	NA	63	NA	FALSE	4.87385	-0.510876	NA	NA	26	NA	NA	20	Male	NA	NA	NA
THR29_0789_S01	THR29_0789_S01	12.8091	-9.48238	soft_tissue	embryonal rhabdomyosarcoma	tumor	Sarcoma	NA	34	NA	FALSE	5.6036	-2.06823	NA	NA	34	NA	NA	4	Male	NA	NA	NA
THR09_0565_S01	THR09_0565_S01	-0.184992	0.602556	lymphocyte	NA	tumor	Lymphoma	NA	40	NA	FALSE	7.12802	-5.78759	NA	NA	40	NA	NA	74	Female	NA	NA	NA
THR19_0462_S01	THR19_0462_S01	-0.141118	-8.79682	central_nervous_system	glioma	tumor	Brain Cancer	NA	48	NA	FALSE	4.46247	12.7436	NA	NA	27	NA	NA	6	Male	NA	NA	NA
THR33_1124_S01	THR33_1124_S01	-1.79843	-0.0874284	central_nervous_system	medulloblastoma	tumor	Brain Cancer	NA	30	NA	FALSE	9.47971	8.66962	NA	NA	42	NA	NA	50	Male	NA	NA	NA
THR24_1619_S01	THR24_1619_S01	-0.638968	7.24925	blood	acute lymphoblastic leukemia	tumor	Leukemia	NA	26	NA	FALSE	13.3342	-3.16961	NA	NA	24	NA	NA	NA	Unknown	NA	NA	NA
THR14_0317_S01	THR14_0317_S01	-1.6679	-8.57373	central_nervous_system	glioma	tumor	Brain Cancer	NA	7	NA	FALSE	5.00303	11.2755	NA	NA	27	NA	NA	NA	Female	NA	NA	NA
THR24_1636_S01	THR24_1636_S01	-3.02819	7.10357	blood	acute lymphoblastic leukemia	tumor	Leukemia	NA	16	NA	FALSE	13.1605	-2.78067	NA	NA	24	NA	NA	NA	Unknown	NA	NA	NA
THR37_1302_S01	THR37_1302_S01	-3.35483	-8.14172	central_nervous_system	ependymoma	tumor	Brain Cancer	NA	7	NA	FALSE	5.10467	15.9503	NA	NA	47	NA	NA	NA	Unknown	NA	NA	NA
THR11_0249_S01	THR11_0249_S01	0.292877	-4.3268	central_nervous_system	glioma	tumor	Brain Cancer	NA	61	NA	FALSE	4.29841	14.9961	NA	NA	27	NA	NA	3	Female	NA	NA	NA
TARGET-40-PASEBY-01A-01R	TARGET-40-PASEBY-01A-01R	5.64661	-5.34692	bone	osteosarcoma	tumor	Bone Cancer	NA	42	NA	FALSE	6.96175	-0.28151	NA	NA	35	NA	NA	11.64	Male	NA	NA	NA
THR24_1662_S01	THR24_1662_S01	1.01923	-0.951445	blood	acute lymphoblastic leukemia	tumor	Leukemia	NA	40	NA	FALSE	11.8049	-0.176951	NA	NA	23	NA	NA	NA	Unknown	NA	NA	NA
THR24_1923_S01	THR24_1923_S01	-1.66929	8.9146	blood	acute lymphoblastic leukemia	tumor	Leukemia	NA	59	NA	FALSE	12.1319	-2.74993	NA	NA	24	NA	NA	NA	Male	NA	NA	NA
THR39_1377_S01	THR39_1377_S01	5.44998	-3.04063	soft_tissue	synovial sarcoma	tumor	Sarcoma	NA	63	NA	FALSE	4.38703	-0.587366	NA	NA	26	NA	NA	NA	Unknown	NA	NA	NA
THR24_1511_S01	THR24_1511_S01	-2.14195	1.88632	blood	acute megakaryoblastic leukemia	tumor	Leukemia	NA	45	NA	FALSE	11.8106	2.17185	NA	NA	18	NA	NA	NA	Unknown	NA	NA	NA
THR29_0770_S01	THR29_0770_S01	12.4564	-9.6454	soft_tissue	embryonal rhabdomyosarcoma	tumor	Sarcoma	NA	34	NA	FALSE	5.38816	-2.23893	NA	NA	34	NA	NA	4	Male	NA	NA	NA
THR19_0444_S01	THR19_0444_S01	-0.362857	-8.69344	central_nervous_system	glioma	tumor	Brain Cancer	NA	48	NA	FALSE	3.96413	12.8087	NA	NA	27	NA	NA	9	Male	NA	NA	NA
THR31_0940_S01	THR31_0940_S01	-1.94778	-8.189	central_nervous_system	ependymoma	tumor	Brain Cancer	NA	7	NA	FALSE	5.0337	15.131	NA	NA	47	NA	NA	NA	Male	NA	NA	NA
THR24_1658_S01	THR24_1658_S01	-1.55918	7.30115	blood	acute lymphoblastic leukemia	tumor	Leukemia	NA	16	NA	FALSE	12.4197	-2.72263	NA	NA	24	NA	NA	13.17	Male	NA	NA	NA
THR24_1772_S01	THR24_1772_S01	-2.36689	-8.64596	central_nervous_system	ependymoma	tumor	Brain Cancer	NA	7	NA	FALSE	5.27629	15.1835	NA	NA	47	NA	NA	2.6	Female	NA	NA	NA
TH27_1356_S01	TH27_1356_S01	2.65204	-12.8549	peripheral_nervous_system	neuroblastoma	tumor	Neuroblastoma	NA	33	NA	FALSE	3.43281	7.46654	NA	NA	31	NA	NA	0.92	Female	NA	NA	NA
TH06_0631_S01	TH06_0631_S01	13.4404	-5.6068	thyroid	thyroid carcinoma	tumor	Thyroid Cancer	NA	6	NA	FALSE	-4.04538	14.8716	NA	NA	33	NA	NA	13	Female	NA	NA	NA
THR30_0857_S01	THR30_0857_S01	-2.22291	12.1967	bone	Ewing sarcoma	tumor	Bone Cancer	NA	51	NA	FALSE	-11.0854	10.288	NA	NA	51	NA	NA	18	Female	NA	NA	NA
TH27_1159_S01	TH27_1159_S01	5.7326	-4.95343	bone	osteosarcoma	tumor	Bone Cancer	NA	42	NA	FALSE	6.60757	-0.326911	NA	NA	35	NA	NA	9	Female	NA	NA	NA
THR24_1713_S01	THR24_1713_S01	-3.80985	1.43194	blood	acute myeloid leukemia	tumor	Leukemia	NA	41	NA	FALSE	11.3875	1.49105	NA	NA	18	NA	NA	16.54	Female	NA	NA	NA
THR18_0406_S01	THR18_0406_S01	0.718544	-2.08173	central_nervous_system	medulloblastoma	tumor	Brain Cancer	NA	30	NA	FALSE	5.47328	9.7776	NA	NA	52	NA	NA	1	Female	NA	NA	NA
THR33_0983_S01	THR33_0983_S01	-1.60844	-1.12996	central_nervous_system	medulloblastoma	tumor	Brain Cancer	NA	30	NA	FALSE	9.28546	8.52535	NA	NA	42	NA	NA	15	Male	NA	NA	NA
THR24_1694_S01	THR24_1694_S01	-3.55188	6.69835	blood	acute lymphoblastic leukemia	tumor	Leukemia	NA	16	NA	FALSE	11.6409	-2.50641	NA	NA	24	NA	NA	NA	Unknown	NA	NA	NA
THR29_0761_S01	THR29_0761_S01	12.204	-9.70289	soft_tissue	embryonal rhabdomyosarcoma	tumor	Sarcoma	NA	34	NA	FALSE	5.2643	-2.46784	NA	NA	34	NA	NA	3	Female	NA	NA	NA
THR32_0956_S01	THR32_0956_S01	4.31353	-4.12258	central_nervous_system	ependymoma	tumor	Brain Cancer	NA	63	NA	FALSE	2.70752	12.7274	NA	NA	26	NA	NA	12	Male	NA	NA	NA
THR24_1758_S01	THR24_1758_S01	3.39288	-3.32964	central_nervous_system	choroid plexus carcinoma	tumor	Brain Cancer	NA	53	NA	FALSE	-14.3245	2.44856	NA	NA	60	NA	NA	NA	Unknown	NA	NA	NA
THR24_2028_S01	THR24_2028_S01	-0.501438	-5.39258	central_nervous_system	glioma	tumor	Brain Cancer	NA	61	NA	FALSE	6.73571	13.0741	NA	NA	27	NA	NA	5.46	Female	NA	NA	NA
THR24_1931_S01	THR24_1931_S01	-1.7754	-9.07641	central_nervous_system	glioma	tumor	Brain Cancer	NA	7	NA	FALSE	4.74539	13.4784	NA	NA	27	NA	NA	3.66	Female	NA	NA	NA
THR31_0899_S01	THR31_0899_S01	-1.61467	1.86668	blood	acute myeloid leukemia	tumor	Leukemia	NA	45	NA	FALSE	11.949	0.746839	NA	NA	18	NA	NA	NA	Male	NA	NA	NA
TH02_0095_S01	TH02_0095_S01	-0.0626595	-7.85502	central_nervous_system	glioma	tumor	Brain Cancer	NA	21	NA	FALSE	6.13838	12.3932	NA	NA	16	NA	NA	4	Female	NA	NA	NA
THR31_0914_S01	THR31_0914_S01	2.20258	-12.1392	peripheral_nervous_system	neuroblastoma	tumor	Neuroblastoma	NA	33	NA	FALSE	4.22942	8.40874	NA	NA	31	NA	NA	NA	Male	NA	NA	NA
THR32_0950_S01	THR32_0950_S01	0.43312	-2.63691	central_nervous_system	supratentorial embryonal tumor NOS	tumor	Brain Cancer	NA	30	NA	FALSE	5.68533	11.6799	NA	NA	52	NA	NA	2	Male	NA	NA	NA
THR24_1661_S01	THR24_1661_S01	-1.30019	6.04399	blood	acute lymphoblastic leukemia	tumor	Leukemia	NA	26	NA	FALSE	12.2301	-1.39618	NA	NA	23	NA	NA	NA	Unknown	NA	NA	NA
THR22_0585_S01	THR22_0585_S01	0.925257	-0.432215	lymphocyte	NA	tumor	Lymphoma	NA	40	NA	FALSE	7.40707	-5.9589	NA	NA	40	NA	NA	14	Male	NA	NA	NA
THR24_2078_S01	THR24_2078_S01	9.89385	-11.2988	skin	NA	tumor	Skin Cancer	NA	3	NA	FALSE	6.35871	3.97088	NA	NA	4	NA	NA	14.25	Female	NA	NA	NA
TH38_1417_S02	TH38_1417_S02	-2.52996	-7.8808	central_nervous_system	ependymoma	tumor	Brain Cancer	NA	7	NA	FALSE	4.19044	10.7796	NA	NA	13	NA	NA	10	Female	NA	NA	NA
THR30_0810_S01	THR30_0810_S01	-2.64452	11.8351	bone	Ewing sarcoma	tumor	Bone Cancer	NA	51	NA	FALSE	-11.0875	10.054	NA	NA	51	NA	NA	15	Male	NA	NA	NA
THR29_0721_S01	THR29_0721_S01	12.8404	-10.2173	soft_tissue	alveolar rhabdomyosarcoma	tumor	Sarcoma	NA	34	NA	FALSE	5.9394	-2.50569	NA	NA	34	NA	NA	NA	Male	NA	NA	NA
THR33_1137_S01	THR33_1137_S01	-1.83971	-0.0188149	central_nervous_system	medulloblastoma	tumor	Brain Cancer	NA	30	NA	FALSE	9.5422	8.25087	NA	NA	42	NA	NA	2	Male	NA	NA	NA
THR24_1769_S01	THR24_1769_S01	-1.07595	7.30215	blood	acute lymphoblastic leukemia	tumor	Leukemia	NA	26	NA	FALSE	13.6984	-3.66135	NA	NA	53	NA	NA	9.59	Female	NA	NA	NA
TH03_0296_S04	TH03_0296_S04	7.28269	-1.9887	bone	osteosarcoma	tumor	Bone Cancer	NA	12	NA	TRUE	6.63808	0.14656	NA	NA	35	NA	NA	10	Female	NA	NA	NA
TH03_0296_S05	TH03_0296_S05	5.93959	-3.85349	bone	osteosarcoma	tumor	Bone Cancer	NA	42	NA	FALSE	7.577	-0.280353	NA	NA	35	NA	NA	10	Female	NA	NA	NA
TH03_0296_S02	TH03_0296_S02	5.83726	3.21496	bone	osteosarcoma	tumor	Bone Cancer	NA	8	NA	FALSE	-6.63619	-3.19158	NA	NA	0	NA	NA	10	Female	NA	NA	NA
TH03_0296_S03	TH03_0296_S03	7.18843	-2.43549	bone	osteosarcoma	tumor	Bone Cancer	NA	12	NA	TRUE	5.73411	0.981137	NA	NA	14	NA	NA	10	Female	NA	NA	NA
TARGET-40-0A4I9K-01A-01R	TARGET-40-0A4I9K-01A-01R	5.56063	-5.05524	bone	osteosarcoma	tumor	Bone Cancer	NA	42	NA	FALSE	7.09045	0.111352	NA	NA	35	NA	NA	22.57	Male	NA	NA	NA
TH03_0296_S01	TH03_0296_S01	5.38996	-5.46296	bone	osteosarcoma	tumor	Bone Cancer	NA	42	NA	FALSE	7.49661	-0.10328	NA	NA	35	NA	NA	10	Female	NA	NA	NA
THR24_1930_S01	THR24_1930_S01	-1.43447	-9.15742	central_nervous_system	glioma	tumor	Brain Cancer	NA	48	NA	FALSE	4.62424	13.6708	NA	NA	27	NA	NA	10.9	Male	NA	NA	NA
TH02_0087_S01	TH02_0087_S01	-0.471497	-7.42875	central_nervous_system	glioma	tumor	Brain Cancer	NA	7	NA	FALSE	5.70874	12.2583	NA	NA	13	NA	NA	7	Female	NA	NA	NA
TH03_0107_S01	TH03_0107_S01	16.6328	-7.96825	liver	hepatoblastoma	tumor	Liver Cancer	NA	14	NA	FALSE	-3.16397	5.66859	NA	NA	9	NA	NA	1	Unknown	NA	NA	NA
THR31_0924_S01	THR31_0924_S01	0.0778532	0.228515	lymphocyte	NA	tumor	Lymphoma	NA	40	NA	FALSE	6.7171	-5.65151	NA	NA	40	NA	NA	NA	Female	NA	NA	NA
THR24_1943_S02	THR24_1943_S02	-0.700702	-5.63645	central_nervous_system	glioma	tumor	Brain Cancer	NA	61	NA	FALSE	5.09149	13.3353	NA	NA	27	NA	NA	4.69	Male	NA	NA	NA
THR24_1943_S01	THR24_1943_S01	-0.924095	-6.03864	central_nervous_system	glioma	tumor	Brain Cancer	NA	61	NA	FALSE	5.10155	13.6587	NA	NA	27	NA	NA	4.69	Male	NA	NA	NA
THR24_1573_S01	THR24_1573_S01	-3.45929	6.80627	blood	acute lymphoblastic leukemia	tumor	Leukemia	NA	16	NA	FALSE	12.0854	-2.86956	NA	NA	24	NA	NA	NA	Unknown	NA	NA	NA
THR30_0823_S01	THR30_0823_S01	-2.49907	11.8024	bone	Ewing sarcoma	tumor	Bone Cancer	NA	51	NA	FALSE	-11.2128	10.2363	NA	NA	51	NA	NA	18	Female	NA	NA	NA
THR31_1394_S01	THR31_1394_S01	12.7452	-9.89658	soft_tissue	NA	tumor	Sarcoma	NA	34	NA	FALSE	5.36355	-1.62945	NA	NA	34	NA	NA	NA	Male	NA	NA	NA
THR24_1615_S01	THR24_1615_S01	-2.76736	7.1151	blood	acute lymphoblastic leukemia	tumor	Leukemia	NA	16	NA	FALSE	13.6236	-2.33504	NA	NA	24	NA	NA	NA	Unknown	NA	NA	NA
THR24_1920_S02	THR24_1920_S02	-1.74249	9.6453	blood	acute lymphoblastic leukemia	tumor	Leukemia	NA	59	NA	FALSE	14.6104	-2.08449	NA	NA	56	NA	NA	3.58	Female	NA	NA	NA
THR24_2154_S01	THR24_2154_S01	11.6925	-9.57747	soft_tissue	NA	tumor	Sarcoma	NA	34	NA	FALSE	4.84259	-2.03745	NA	NA	34	NA	NA	1.16667	Female	NA	NA	NA
THR20_0489_S01	THR20_0489_S01	0.581499	-2.11152	central_nervous_system	medulloblastoma	tumor	Brain Cancer	NA	30	NA	FALSE	5.44602	9.60075	NA	NA	52	NA	NA	14	Female	NA	NA	NA
THR24_1888_S01	THR24_1888_S01	-2.90335	7.5335	blood	acute lymphoblastic leukemia	tumor	Leukemia	NA	16	NA	FALSE	14.3719	-2.27584	NA	NA	56	NA	NA	7.41	Male	NA	NA	NA
THR24_1513_S01	THR24_1513_S01	-4.94097	3.7548	blood	acute megakaryoblastic leukemia	tumor	Leukemia	NA	36	NA	FALSE	12.435	3.22576	NA	NA	48	NA	NA	NA	Unknown	NA	NA	NA
THR24_2123_S01	THR24_2123_S01	-3.20615	6.97829	blood	acute lymphoblastic leukemia	tumor	Leukemia	NA	16	NA	FALSE	12.9426	-2.31675	NA	NA	24	NA	NA	NA	Male	NA	NA	NA
THR24_2027_S01	THR24_2027_S01	-0.919512	-9.27335	central_nervous_system	glioma	tumor	Brain Cancer	NA	48	NA	FALSE	4.07202	13.3857	NA	NA	27	NA	NA	0.42	Female	NA	NA	NA
THR14_0305_S01	THR14_0305_S01	-1.26356	-7.68386	central_nervous_system	glioma	tumor	Brain Cancer	NA	7	NA	FALSE	4.88661	11.887	NA	NA	13	NA	NA	14.4	Male	NA	NA	NA
THR24_1740_S01	THR24_1740_S01	-3.70167	2.24541	blood	acute myeloid leukemia	tumor	Leukemia	NA	32	NA	FALSE	11.3408	1.55603	NA	NA	18	NA	NA	4.27	Male	NA	NA	NA
THR24_1839_S01	THR24_1839_S01	-2.54553	-8.7345	central_nervous_system	ependymoma	tumor	Brain Cancer	NA	7	NA	FALSE	5.80825	15.4415	NA	NA	47	NA	NA	0.65	Female	NA	NA	NA
THR24_1839_S02	THR24_1839_S02	-2.4711	-8.93024	central_nervous_system	ependymoma	tumor	Brain Cancer	NA	7	NA	FALSE	5.97983	15.4761	NA	NA	47	NA	NA	0.65	Female	NA	NA	NA
THR24_1711_S01	THR24_1711_S01	-4.2647	1.44148	blood	acute myeloid leukemia	tumor	Leukemia	NA	41	NA	FALSE	11.147	1.66129	NA	NA	18	NA	NA	3	Male	NA	NA	NA
THR24_1460_S01	THR24_1460_S01	-5.56878	4.1536	blood	acute megakaryoblastic leukemia	tumor	Leukemia	NA	36	NA	FALSE	11.4596	4.15709	NA	NA	48	NA	NA	NA	Unknown	NA	NA	NA
THR24_1498_S01	THR24_1498_S01	-5.20615	3.61144	blood	acute megakaryoblastic leukemia	tumor	Leukemia	NA	36	NA	FALSE	12.66	3.16511	NA	NA	48	NA	NA	NA	Unknown	NA	NA	NA
THR24_2103_S01	THR24_2103_S01	7.96122	0.396801	bone	osteosarcoma	tumor	Bone Cancer	NA	28	NA	TRUE	-6.06511	-2.76572	NA	NA	0	NA	NA	16.45	Female	NA	NA	NA
THR24_1794_S01	THR24_1794_S01	-2.86144	-8.63522	central_nervous_system	ependymoma	tumor	Brain Cancer	NA	7	NA	FALSE	5.51374	15.9095	NA	NA	47	NA	NA	NA	Female	NA	NA	NA
THR08_0165_S01	THR08_0165_S01	0.829495	2.94631	blood	acute lymphoblastic leukemia	tumor	Leukemia	NA	43	NA	FALSE	13.5434	-3.63723	NA	NA	53	NA	NA	1	Unknown	NA	NA	NA
THR24_1542_S01	THR24_1542_S01	-5.6016	3.7743	blood	acute megakaryoblastic leukemia	tumor	Leukemia	NA	36	NA	FALSE	11.4788	4.10061	NA	NA	48	NA	NA	NA	Unknown	NA	NA	NA
THR24_1773_S01	THR24_1773_S01	-2.8876	-8.63801	central_nervous_system	ependymoma	tumor	Brain Cancer	NA	7	NA	FALSE	5.41397	15.8573	NA	NA	47	NA	NA	1.6	Male	NA	NA	NA
TH27_0690_S01	TH27_0690_S01	2.58883	-11.7934	peripheral_nervous_system	neuroblastoma	tumor	Neuroblastoma	NA	33	NA	FALSE	4.40652	7.75287	NA	NA	31	NA	NA	2	Male	NA	NA	NA
TH02_0091_S01	TH02_0091_S01	-0.633498	-8.18822	central_nervous_system	glioma	tumor	Brain Cancer	NA	7	NA	FALSE	4.75512	12.4526	NA	NA	27	NA	NA	9	Male	NA	NA	NA
THR14_0318_S01	THR14_0318_S01	-2.30027	-7.64339	central_nervous_system	glioma	tumor	Brain Cancer	NA	7	NA	FALSE	3.86091	11.207	NA	NA	13	NA	NA	NA	Male	NA	NA	NA
THR29_0750_S01	THR29_0750_S01	12.7145	-9.33013	soft_tissue	embryonal rhabdomyosarcoma	tumor	Sarcoma	NA	34	NA	FALSE	5.92745	-1.97375	NA	NA	34	NA	NA	3	Male	NA	NA	NA
TH06_1171_S01	TH06_1171_S01	-2.54855	11.7403	bone	Ewing sarcoma	tumor	Bone Cancer	NA	51	NA	FALSE	-11.1202	10.4006	NA	NA	51	NA	NA	11	Male	NA	NA	NA
THR24_1986_S01	THR24_1986_S01	-1.09006	-8.7517	central_nervous_system	glioma	tumor	Brain Cancer	NA	48	NA	FALSE	5.18368	13.2693	NA	NA	27	NA	NA	3.28	Male	NA	NA	NA
TH03_0112_S01	TH03_0112_S01	4.76295	-3.75043	soft_tissue	synovial sarcoma	tumor	Sarcoma	NA	63	NA	FALSE	4.45582	-0.425711	NA	NA	26	NA	NA	17	Male	NA	NA	NA
THR24_1646_S01	THR24_1646_S01	-1.81911	7.3624	blood	acute lymphoblastic leukemia	tumor	Leukemia	NA	16	NA	FALSE	13.0074	-2.90911	NA	NA	24	NA	NA	15	Male	NA	NA	NA
TH03_0112_S02	TH03_0112_S02	4.90715	-3.77559	soft_tissue	synovial sarcoma	tumor	Sarcoma	NA	63	NA	FALSE	4.53126	-0.400434	NA	NA	26	NA	NA	17	Male	NA	NA	NA
THR33_0987_S01	THR33_0987_S01	-1.569	-1.58683	central_nervous_system	medulloblastoma	tumor	Brain Cancer	NA	30	NA	FALSE	8.90706	8.66827	NA	NA	42	NA	NA	7	Male	NA	NA	NA
TH34_1414_S01	TH34_1414_S01	13.0186	-10.7212	soft_tissue	alveolar rhabdomyosarcoma	tumor	Sarcoma	NA	34	NA	FALSE	5.87242	-2.69305	NA	NA	34	NA	NA	17	Female	NA	NA	NA
THR29_0753_S01	THR29_0753_S01	13.2403	-10.1866	soft_tissue	alveolar rhabdomyosarcoma	tumor	Sarcoma	NA	34	NA	FALSE	5.84693	-2.81868	NA	NA	34	NA	NA	0	Male	NA	NA	NA
THR24_1754_S01	THR24_1754_S01	3.36237	-3.33342	central_nervous_system	choroid plexus carcinoma	tumor	Brain Cancer	NA	53	NA	FALSE	-14.2901	2.44555	NA	NA	60	NA	NA	NA	Unknown	NA	NA	NA
THR24_1866_S01	THR24_1866_S01	-2.81848	5.93716	blood	acute lymphoblastic leukemia	tumor	Leukemia	NA	16	NA	FALSE	11.7395	-2.53627	NA	NA	24	NA	NA	17.5	Female	NA	NA	NA
THR20_0516_S01	THR20_0516_S01	-0.988202	-2.49781	central_nervous_system	medulloblastoma	tumor	Brain Cancer	NA	30	NA	FALSE	6.90346	9.05607	NA	NA	42	NA	NA	6	Male	NA	NA	NA
THR09_0571_S01	THR09_0571_S01	-4.78928	3.44998	lymphocyte	NA	tumor	Lymphoma	NA	36	NA	FALSE	13.8863	2.58095	NA	NA	19	NA	NA	5	Male	NA	NA	NA
THR11_0268_S01	THR11_0268_S01	-0.319623	-5.48372	central_nervous_system	glioma	tumor	Brain Cancer	NA	61	NA	FALSE	6.16781	13.0518	NA	NA	27	NA	NA	16	Male	NA	NA	NA
THR11_0252_S01	THR11_0252_S01	0.108141	-4.69914	central_nervous_system	dysembryoplastic neuroepithelial tumor	tumor	Brain Cancer	NA	61	NA	FALSE	4.06841	14.8498	NA	NA	27	NA	NA	15	Female	NA	NA	NA
THR24_1507_S01	THR24_1507_S01	-5.16354	3.62561	blood	acute megakaryoblastic leukemia	tumor	Leukemia	NA	36	NA	FALSE	12.4865	3.63663	NA	NA	48	NA	NA	NA	Unknown	NA	NA	NA
THR15_0357_S01	THR15_0357_S01	4.72935	-5.83448	bone	osteosarcoma	tumor	Bone Cancer	NA	42	NA	FALSE	7.60306	0.110461	NA	NA	35	NA	NA	NA	Male	NA	NA	NA
THR10_0234_S01	THR10_0234_S01	7.34853	-8.22932	adrenal	adrenocortical carcinoma	tumor	Adrenal Cancer	NA	54	NA	FALSE	0.445402	6.57125	NA	NA	43	NA	NA	4.72	Female	NA	NA	NA
TARGET-40-PASSLM-01A-01R	TARGET-40-PASSLM-01A-01R	5.47149	-5.4639	bone	osteosarcoma	tumor	Bone Cancer	NA	42	NA	FALSE	7.57799	-0.365496	NA	NA	35	NA	NA	9.69	Male	NA	NA	NA
THR31_0885_S01	THR31_0885_S01	-3.19575	1.55297	blood	acute myeloid leukemia	tumor	Leukemia	NA	45	NA	FALSE	12.544	1.86834	NA	NA	18	NA	NA	NA	Male	NA	NA	NA
THR24_1467_S01	THR24_1467_S01	-5.63279	4.29387	blood	acute megakaryoblastic leukemia	tumor	Leukemia	NA	36	NA	FALSE	11.4387	4.09409	NA	NA	48	NA	NA	NA	Unknown	NA	NA	NA
THR09_0576_S01	THR09_0576_S01	1.25873	-1.04777	lymphocyte	NA	tumor	Lymphoma	NA	40	NA	FALSE	7.55983	-6.84366	NA	NA	40	NA	NA	17	Male	NA	NA	NA
THR24_1708_S01	THR24_1708_S01	-3.38807	3.27552	blood	acute myeloid leukemia	tumor	Leukemia	NA	32	NA	FALSE	11.2318	1.34356	NA	NA	18	NA	NA	9.06	Female	NA	NA	NA
THR24_1765_S01	THR24_1765_S01	-0.920908	7.28001	blood	acute lymphoblastic leukemia	tumor	Leukemia	NA	26	NA	FALSE	13.7725	-3.78007	NA	NA	53	NA	NA	3.32	Female	NA	NA	NA
THR29_0781_S01	THR29_0781_S01	12.1545	-9.40278	soft_tissue	NA	tumor	Sarcoma	NA	34	NA	FALSE	5.24313	-2.10531	NA	NA	34	NA	NA	1	Female	NA	NA	NA
TH27_0691_S01	TH27_0691_S01	-2.64043	11.5493	bone	Ewing sarcoma	tumor	Bone Cancer	NA	51	NA	FALSE	-10.7525	10.2685	NA	NA	51	NA	NA	6	Male	NA	NA	NA
THR24_2064_S01	THR24_2064_S01	-0.413989	-5.81766	central_nervous_system	glioma	tumor	Brain Cancer	NA	61	NA	FALSE	4.11964	14.5224	NA	NA	27	NA	NA	NA	Unknown	NA	NA	NA
TH03_0014_S01	TH03_0014_S01	-3.03595	11.3999	bone	Ewing sarcoma	tumor	Bone Cancer	NA	51	NA	FALSE	-10.7265	10.1239	NA	NA	51	NA	NA	4	Male	NA	NA	NA
THR39_1362_S01	THR39_1362_S01	5.59964	-2.8018	soft_tissue	synovial sarcoma	tumor	Sarcoma	NA	37	NA	FALSE	4.11626	-0.707504	NA	NA	26	NA	NA	NA	Unknown	NA	NA	NA
TH27_1168_S01	TH27_1168_S01	-2.63491	11.64	bone	Ewing sarcoma	tumor	Bone Cancer	NA	51	NA	FALSE	-10.7782	10.2337	NA	NA	51	NA	NA	13	Female	NA	NA	NA
THR08_0176_S01	THR08_0176_S01	-0.726577	6.586	blood	acute lymphoblastic leukemia	tumor	Leukemia	NA	26	NA	FALSE	14.5838	-3.74632	NA	NA	53	NA	NA	0.4	Unknown	NA	NA	NA
THR24_2018_S01	THR24_2018_S01	-0.555258	-9.2426	central_nervous_system	glioma	tumor	Brain Cancer	NA	48	NA	FALSE	4.15778	13.8087	NA	NA	27	NA	NA	NA	Unknown	NA	NA	NA
THR24_2034_S01	THR24_2034_S01	-1.53946	-8.18964	central_nervous_system	glioma	tumor	Brain Cancer	NA	7	NA	FALSE	4.89698	12.9365	NA	NA	27	NA	NA	NA	Unknown	NA	NA	NA
TARGET-40-PANZZJ-01A-01R	TARGET-40-PANZZJ-01A-01R	5.71932	-5.13598	bone	osteosarcoma	tumor	Bone Cancer	NA	42	NA	FALSE	6.00135	-0.645407	NA	NA	35	NA	NA	18.78	Male	NA	NA	NA
THR24_1996_S01	THR24_1996_S01	0.4655	-2.65753	central_nervous_system	glioma	tumor	Brain Cancer	NA	30	NA	FALSE	5.20855	13.6344	NA	NA	27	NA	NA	NA	Unknown	NA	NA	NA
THR24_1753_S02	THR24_1753_S02	3.74149	-3.2238	central_nervous_system	choroid plexus carcinoma	tumor	Brain Cancer	NA	53	NA	FALSE	-14.1595	2.56438	NA	NA	60	NA	NA	NA	Unknown	NA	NA	NA
THR24_1753_S01	THR24_1753_S01	3.4988	-3.29225	central_nervous_system	choroid plexus carcinoma	tumor	Brain Cancer	NA	53	NA	FALSE	-14.1682	2.44216	NA	NA	60	NA	NA	NA	Unknown	NA	NA	NA
THR24_1987_S02	THR24_1987_S02	-1.20341	-9.17513	central_nervous_system	glioma	tumor	Brain Cancer	NA	48	NA	FALSE	4.87172	13.6351	NA	NA	27	NA	NA	5.28	Male	NA	NA	NA
THR24_1987_S01	THR24_1987_S01	-1.62748	-9.29249	central_nervous_system	glioma	tumor	Brain Cancer	NA	48	NA	FALSE	5.03638	11.5517	NA	NA	27	NA	NA	5.28	Male	NA	NA	NA
THR09_0562_S01	THR09_0562_S01	1.37335	-1.09933	lymphocyte	NA	tumor	Lymphoma	NA	40	NA	FALSE	7.48463	-6.93245	NA	NA	40	NA	NA	4	Male	NA	NA	NA
TH27_1402_S01	TH27_1402_S01	5.84134	-4.20608	bone	osteosarcoma	tumor	Bone Cancer	NA	42	NA	FALSE	7.41028	0.351342	NA	NA	35	NA	NA	9	Male	NA	NA	NA
THR24_1621_S01	THR24_1621_S01	-2.65212	6.83049	blood	acute lymphoblastic leukemia	tumor	Leukemia	NA	16	NA	FALSE	12.6564	-2.1891	NA	NA	24	NA	NA	NA	Unknown	NA	NA	NA
THR24_1844_S01	THR24_1844_S01	-1.38554	7.39824	blood	acute lymphoblastic leukemia	tumor	Leukemia	NA	16	NA	FALSE	13.8443	-2.93668	NA	NA	24	NA	NA	7.81	Male	NA	NA	NA
TH02_0084_S01	TH02_0084_S01	0.0191551	-7.71637	central_nervous_system	glioma	tumor	Brain Cancer	NA	21	NA	FALSE	6.46087	11.7475	NA	NA	16	NA	NA	10	Male	NA	NA	NA
THR10_0243_S01	THR10_0243_S01	7.24752	-8.3421	adrenal	adrenocortical carcinoma	tumor	Adrenal Cancer	NA	54	NA	FALSE	0.50816	6.56254	NA	NA	43	NA	NA	1.48	Female	NA	NA	NA
THR37_1303_S01	THR37_1303_S01	-3.46871	-7.91726	central_nervous_system	ependymoma	tumor	Brain Cancer	NA	7	NA	FALSE	4.96019	16.0598	NA	NA	47	NA	NA	NA	Unknown	NA	NA	NA
THR29_0793_S01	THR29_0793_S01	12.2618	-9.52074	soft_tissue	embryonal rhabdomyosarcoma	tumor	Sarcoma	NA	34	NA	FALSE	5.46605	-2.05478	NA	NA	34	NA	NA	8	Female	NA	NA	NA
THR24_1705_S01	THR24_1705_S01	-3.67197	2.27003	blood	acute myeloid leukemia	tumor	Leukemia	NA	32	NA	FALSE	12.7555	1.3574	NA	NA	19	NA	NA	12.19	Female	NA	NA	NA
THR14_0314_S01	THR14_0314_S01	-1.31501	-5.19513	central_nervous_system	supratentorial embryonal tumor NOS	tumor	Brain Cancer	NA	39	NA	FALSE	6.3241	12.4497	NA	NA	13	NA	NA	7.6	Female	NA	NA	NA
THR24_1779_S01	THR24_1779_S01	-2.9201	-8.66091	central_nervous_system	ependymoma	tumor	Brain Cancer	NA	7	NA	FALSE	5.51373	15.0271	NA	NA	47	NA	NA	NA	Unknown	NA	NA	NA
THR24_1564_S01	THR24_1564_S01	-3.11905	7.40224	blood	acute lymphoblastic leukemia	tumor	Leukemia	NA	16	NA	FALSE	13.3387	-1.65236	NA	NA	24	NA	NA	NA	Unknown	NA	NA	NA
THR24_1736_S01	THR24_1736_S01	-3.412	3.18327	blood	acute myeloid leukemia	tumor	Leukemia	NA	32	NA	FALSE	10.9653	1.5852	NA	NA	18	NA	NA	5.31	Female	NA	NA	NA
THR09_0219_S01	THR09_0219_S01	0.0528414	0.337894	lymphocyte	NA	tumor	Lymphoma	NA	40	NA	FALSE	7.45228	-6.20442	NA	NA	40	NA	NA	15	Male	NA	NA	NA
THR24_1625_S01	THR24_1625_S01	-2.47439	5.88602	blood	acute lymphoblastic leukemia	tumor	Leukemia	NA	16	NA	FALSE	11.8609	-2.75628	NA	NA	24	NA	NA	NA	Unknown	NA	NA	NA
THR30_0824_S01	THR30_0824_S01	-2.72263	11.5636	bone	Ewing sarcoma	tumor	Bone Cancer	NA	51	NA	FALSE	-11.22	10.2729	NA	NA	51	NA	NA	8	Female	NA	NA	NA
THR29_0726_S01	THR29_0726_S01	13.3632	-10.1859	soft_tissue	alveolar rhabdomyosarcoma	tumor	Sarcoma	NA	34	NA	FALSE	6.30646	-2.30352	NA	NA	34	NA	NA	NA	Unknown	NA	NA	NA
TH27_1158_S01	TH27_1158_S01	8.20405	-2.81771	soft_tissue	desmoplastic small round cell tumor	tumor	Sarcoma	NA	38	NA	FALSE	4.33304	-0.811968	NA	NA	26	NA	NA	18	Male	NA	NA	NA
THR24_1884_S01	THR24_1884_S01	-1.56169	9.27054	blood	acute lymphoblastic leukemia	tumor	Leukemia	NA	59	NA	FALSE	14.6279	-1.34303	NA	NA	56	NA	NA	7.13	Female	NA	NA	NA
TARGET-40-PARGTM-01A-01R	TARGET-40-PARGTM-01A-01R	5.54732	-5.34287	bone	osteosarcoma	tumor	Bone Cancer	NA	42	NA	FALSE	7.25807	-0.127821	NA	NA	35	NA	NA	16.23	Male	NA	NA	NA
THR24_1956_S01	THR24_1956_S01	-1.02995	-9.28444	central_nervous_system	glioma	tumor	Brain Cancer	NA	48	NA	FALSE	4.94754	13.8255	NA	NA	27	NA	NA	11.78	Male	NA	NA	NA
THR33_1008_S01	THR33_1008_S01	-1.92677	-1.88555	central_nervous_system	medulloblastoma	tumor	Brain Cancer	NA	30	NA	FALSE	9.20292	8.35459	NA	NA	42	NA	NA	4	Female	NA	NA	NA
THR24_1520_S01	THR24_1520_S01	-5.40531	3.87139	blood	acute megakaryoblastic leukemia	tumor	Leukemia	NA	36	NA	FALSE	11.0798	3.69354	NA	NA	48	NA	NA	0.63	Female	NA	NA	NA
THR30_0835_S01	THR30_0835_S01	4.73814	-3.63481	bone	Ewing sarcoma	tumor	Bone Cancer	NA	63	NA	FALSE	4.61559	-0.395109	NA	NA	26	NA	NA	15	Female	NA	NA	NA
THR11_0267_S01	THR11_0267_S01	-0.884738	-9.29128	central_nervous_system	glioma	tumor	Brain Cancer	NA	48	NA	FALSE	4.22991	13.6674	NA	NA	27	NA	NA	13	Male	NA	NA	NA
THR24_1966_S01	THR24_1966_S01	-1.35854	-9.60287	central_nervous_system	glioma	tumor	Brain Cancer	NA	48	NA	FALSE	4.97056	13.8983	NA	NA	27	NA	NA	12.5	Female	NA	NA	NA
THR24_2121_S01	THR24_2121_S01	-3.68927	6.49522	blood	acute lymphoblastic leukemia	tumor	Leukemia	NA	16	NA	FALSE	12.0454	-2.91965	NA	NA	24	NA	NA	NA	Female	NA	NA	NA
TH34_1444_S01	TH34_1444_S01	15.6975	-3.68789	thyroid	follicular	tumor	Thyroid Cancer	NA	44	NA	FALSE	-0.381579	15.0596	NA	NA	36	NA	NA	1.5	Male	NA	NA	NA
THR08_0192_S01	THR08_0192_S01	-0.791403	6.44816	blood	acute lymphoblastic leukemia	tumor	Leukemia	NA	26	NA	FALSE	14.3131	-3.96055	NA	NA	53	NA	NA	0.9	Unknown	NA	NA	NA
TARGET-40-PAVALD-01A-01R	TARGET-40-PAVALD-01A-01R	5.74272	-4.73796	bone	osteosarcoma	tumor	Bone Cancer	NA	42	NA	FALSE	7.14388	-0.514791	NA	NA	35	NA	NA	16.23	Male	NA	NA	NA
TH06_1173_S01	TH06_1173_S01	-0.269391	-2.22054	pineal	pineal parenchymal tumor	tumor	Pineal Cancer	NA	30	NA	FALSE	5.8307	9.20817	NA	NA	52	NA	NA	18	Female	NA	NA	NA
THR29_0729_S01	THR29_0729_S01	12.6151	-9.68697	soft_tissue	alveolar rhabdomyosarcoma	tumor	Sarcoma	NA	34	NA	FALSE	5.27373	-2.30248	NA	NA	34	NA	NA	5	Male	NA	NA	NA
THR24_2030_S01	THR24_2030_S01	-1.27796	-9.29225	central_nervous_system	glioma	tumor	Brain Cancer	NA	48	NA	FALSE	4.77638	11.7833	NA	NA	27	NA	NA	0.89	Male	NA	NA	NA
THR09_0573_S01	THR09_0573_S01	0.117319	0.172949	lymphocyte	NA	tumor	Lymphoma	NA	40	NA	FALSE	7.00741	-5.48793	NA	NA	40	NA	NA	74	Female	NA	NA	NA
THR24_1687_S01	THR24_1687_S01	-2.4864	5.77303	blood	acute lymphoblastic leukemia	tumor	Leukemia	NA	16	NA	FALSE	11.8755	-2.76693	NA	NA	24	NA	NA	NA	Unknown	NA	NA	NA
THR24_1578_S01	THR24_1578_S01	-2.82511	6.80071	blood	acute lymphoblastic leukemia	tumor	Leukemia	NA	16	NA	FALSE	12.8466	-2.54199	NA	NA	24	NA	NA	NA	Unknown	NA	NA	NA
THR24_2070_S01	THR24_2070_S01	0.371038	-2.83608	central_nervous_system	medulloblastoma	tumor	Brain Cancer	NA	30	NA	FALSE	5.96908	8.88988	NA	NA	52	NA	NA	4.35	Female	NA	NA	NA
THR31_0893_S01	THR31_0893_S01	5.8917	-4.57788	bone	osteosarcoma	tumor	Bone Cancer	NA	42	NA	FALSE	6.70525	0.238542	NA	NA	35	NA	NA	NA	Female	NA	NA	NA
THR30_0818_S01	THR30_0818_S01	-2.3242	11.8446	bone	Ewing sarcoma	tumor	Bone Cancer	NA	51	NA	FALSE	-10.8735	10.3325	NA	NA	51	NA	NA	4	Male	NA	NA	NA
THR20_0484_S01	THR20_0484_S01	0.899122	-1.92971	central_nervous_system	medulloblastoma	tumor	Brain Cancer	NA	30	NA	FALSE	5.4703	10.1054	NA	NA	52	NA	NA	9	Female	NA	NA	NA
THR24_1929_S01	THR24_1929_S01	-1.34725	-9.56293	central_nervous_system	glioma	tumor	Brain Cancer	NA	48	NA	FALSE	4.99614	13.9202	NA	NA	27	NA	NA	3.66	Female	NA	NA	NA
THR33_0991_S01	THR33_0991_S01	-1.58362	-1.49675	central_nervous_system	medulloblastoma	tumor	Brain Cancer	NA	30	NA	FALSE	9.02666	8.58024	NA	NA	42	NA	NA	13	Female	NA	NA	NA
THR33_1006_S01	THR33_1006_S01	-1.73446	-1.34341	central_nervous_system	medulloblastoma	tumor	Brain Cancer	NA	30	NA	FALSE	9.22794	8.18365	NA	NA	42	NA	NA	3	Male	NA	NA	NA
THR31_0912_S01	THR31_0912_S01	-2.98841	1.70729	blood	acute myeloid leukemia	tumor	Leukemia	NA	45	NA	FALSE	12.0129	1.78371	NA	NA	18	NA	NA	NA	Male	NA	NA	NA
THR30_0842_S01	THR30_0842_S01	-2.54172	11.8399	bone	Ewing sarcoma	tumor	Bone Cancer	NA	51	NA	FALSE	-10.6422	9.85343	NA	NA	51	NA	NA	13	Male	NA	NA	NA
TH02_0093_S01	TH02_0093_S01	-0.0592348	-7.69715	central_nervous_system	glioma	tumor	Brain Cancer	NA	21	NA	FALSE	6.23653	11.4507	NA	NA	16	NA	NA	6	Male	NA	NA	NA
THR24_2174_S01	THR24_2174_S01	12.1496	-9.65381	soft_tissue	NA	tumor	Sarcoma	NA	34	NA	FALSE	4.92071	-2.24875	NA	NA	34	NA	NA	12.92	Male	NA	NA	NA
THR24_1808_S01	THR24_1808_S01	0.136966	-4.51099	central_nervous_system	ependymoma	tumor	Brain Cancer	NA	61	NA	FALSE	4.00446	15.0235	NA	NA	27	NA	NA	NA	Unknown	NA	NA	NA
THR24_1656_S01	THR24_1656_S01	-2.64664	6.10633	blood	acute lymphoblastic leukemia	tumor	Leukemia	NA	16	NA	FALSE	12.4135	-3.199	NA	NA	24	NA	NA	14.75	Male	NA	NA	NA
THR24_1822_S01	THR24_1822_S01	-2.73146	-8.00871	central_nervous_system	ependymoma	tumor	Brain Cancer	NA	7	NA	FALSE	5.12312	15.533	NA	NA	47	NA	NA	6.57	Male	NA	NA	NA
THR20_0518_S01	THR20_0518_S01	-1.83001	-2.69473	central_nervous_system	medulloblastoma	tumor	Brain Cancer	NA	30	NA	FALSE	8.53636	8.70619	NA	NA	42	NA	NA	15	Male	NA	NA	NA
THR24_1879_S01	THR24_1879_S01	-1.6769	9.43337	blood	acute lymphoblastic leukemia	tumor	Leukemia	NA	59	NA	FALSE	14.9819	-1.67672	NA	NA	56	NA	NA	11.45	Female	NA	NA	NA
THR24_1879_S02	THR24_1879_S02	-1.35115	9.17693	blood	acute lymphoblastic leukemia	tumor	Leukemia	NA	59	NA	FALSE	14.7968	-1.44917	NA	NA	56	NA	NA	11.45	Female	NA	NA	NA
THR24_2139_S01	THR24_2139_S01	13.1027	-9.72102	soft_tissue	NA	tumor	Sarcoma	NA	34	NA	FALSE	5.71908	-2.02295	NA	NA	34	NA	NA	3.47	Female	NA	NA	NA
THR31_0876_S01	THR31_0876_S01	9.47405	-2.55906	kidney	wilms tumor	tumor	Kidney Cancer	NA	37	NA	FALSE	3.55829	-0.886618	NA	NA	26	NA	NA	NA	Male	NA	NA	NA
THR32_0946_S01	THR32_0946_S01	7.53971	-5.19902	central_nervous_system	supratentorial embryonal tumor NOS	tumor	Brain Cancer	NA	38	NA	FALSE	4.44579	0.0879491	NA	NA	26	NA	NA	11	Male	NA	NA	NA
THR11_0263_S01	THR11_0263_S01	-1.20905	-3.38794	central_nervous_system	glioma	tumor	Brain Cancer	NA	30	NA	FALSE	7.37472	9.58986	NA	NA	42	NA	NA	1	Female	NA	NA	NA
TH02_0654_S01	TH02_0654_S01	0.129821	-7.59379	central_nervous_system	glioma	tumor	Brain Cancer	NA	21	NA	FALSE	6.40311	11.7709	NA	NA	16	NA	NA	4	Female	NA	NA	NA
THR24_1975_S01	THR24_1975_S01	-2.0607	-8.82241	central_nervous_system	glioma	tumor	Brain Cancer	NA	7	NA	FALSE	4.12078	13.6857	NA	NA	27	NA	NA	NA	Unknown	NA	NA	NA
THR20_0498_S01	THR20_0498_S01	0.491356	-2.21793	central_nervous_system	medulloblastoma	tumor	Brain Cancer	NA	30	NA	FALSE	5.63556	9.46663	NA	NA	52	NA	NA	14	Female	NA	NA	NA
THR24_1591_S01	THR24_1591_S01	-2.56831	7.19468	blood	acute lymphoblastic leukemia	tumor	Leukemia	NA	16	NA	FALSE	12.9773	-2.76883	NA	NA	24	NA	NA	16.25	Male	NA	NA	NA
THR24_1759_S01	THR24_1759_S01	3.26741	-3.37016	central_nervous_system	choroid plexus carcinoma	tumor	Brain Cancer	NA	53	NA	FALSE	-14.3553	2.40027	NA	NA	60	NA	NA	NA	Unknown	NA	NA	NA
THR29_0762_S01	THR29_0762_S01	13.1367	-10.0543	soft_tissue	alveolar rhabdomyosarcoma	tumor	Sarcoma	NA	34	NA	FALSE	6.01806	-2.89701	NA	NA	34	NA	NA	17	Female	NA	NA	NA
THR24_1566_S01	THR24_1566_S01	-3.06452	7.36425	blood	acute lymphoblastic leukemia	tumor	Leukemia	NA	16	NA	FALSE	13.5103	-2.29839	NA	NA	24	NA	NA	8.17	Female	NA	NA	NA
TH27_1453_S01	TH27_1453_S01	-2.91497	5.95403	blood	acute lymphoblastic leukemia	tumor	Leukemia	NA	16	NA	FALSE	11.1504	-1.57518	NA	NA	23	NA	NA	15	Male	NA	NA	NA
THR29_0736_S01	THR29_0736_S01	12.7239	-9.81361	soft_tissue	embryonal rhabdomyosarcoma	tumor	Sarcoma	NA	34	NA	FALSE	5.19673	-2.50309	NA	NA	34	NA	NA	5	Male	NA	NA	NA
THR19_0463_S01	THR19_0463_S01	-0.117679	-8.63581	central_nervous_system	glioma	tumor	Brain Cancer	NA	48	NA	FALSE	4.39998	13.1089	NA	NA	27	NA	NA	14	Male	NA	NA	NA
THR37_1299_S01	THR37_1299_S01	-3.52158	-8.08672	central_nervous_system	ependymoma	tumor	Brain Cancer	NA	7	NA	FALSE	4.98219	16.1805	NA	NA	47	NA	NA	NA	Unknown	NA	NA	NA
THR24_2054_S01	THR24_2054_S01	-0.558021	-9.13013	central_nervous_system	glioma	tumor	Brain Cancer	NA	48	NA	FALSE	4.53122	12.6125	NA	NA	27	NA	NA	8.9	Female	NA	NA	NA
THR31_0932_S01	THR31_0932_S01	7.72755	-2.8968	soft_tissue	desmoplastic small round cell tumor	tumor	Sarcoma	NA	38	NA	FALSE	4.45119	-0.739863	NA	NA	26	NA	NA	NA	Male	NA	NA	NA
THR17_0399_S01	THR17_0399_S01	0.325282	-2.6386	central_nervous_system	medulloblastoma	tumor	Brain Cancer	NA	30	NA	FALSE	5.83199	8.92416	NA	NA	52	NA	NA	4	Male	NA	NA	NA
TH03_0139_S01	TH03_0139_S01	5.87183	-4.17867	bone	osteosarcoma	tumor	Bone Cancer	NA	42	NA	FALSE	6.98766	-0.124876	NA	NA	35	NA	NA	12	Male	NA	NA	NA
THR24_1958_S01	THR24_1958_S01	-1.16403	-9.62126	central_nervous_system	glioma	tumor	Brain Cancer	NA	48	NA	FALSE	4.78789	14.1678	NA	NA	27	NA	NA	6.12	Male	NA	NA	NA
THR15_0338_S01	THR15_0338_S01	-2.38424	1.14589	bone	osteosarcoma	tumor	Bone Cancer	NA	32	NA	FALSE	12.3606	2.0686	NA	NA	18	NA	NA	NA	Male	NA	NA	NA
THR08_0215_S01	THR08_0215_S01	-1.27273	2.33016	blood	acute myeloid leukemia	tumor	Leukemia	NA	45	NA	FALSE	11.4881	0.878665	NA	NA	18	NA	NA	14.6	Unknown	NA	NA	NA
THR32_0947_S01	THR32_0947_S01	-2.66548	11.5888	bone	Ewing sarcoma	tumor	Bone Cancer	NA	51	NA	FALSE	-11.2101	10.4919	NA	NA	51	NA	NA	16	Male	NA	NA	NA
THR33_1139_S01	THR33_1139_S01	-1.76092	-2.74659	central_nervous_system	medulloblastoma	tumor	Brain Cancer	NA	30	NA	FALSE	7.9975	8.89456	NA	NA	42	NA	NA	11	Female	NA	NA	NA
THR24_1475_S01	THR24_1475_S01	-5.41878	4.07207	blood	acute megakaryoblastic leukemia	tumor	Leukemia	NA	36	NA	FALSE	12.3875	3.81904	NA	NA	48	NA	NA	NA	Unknown	NA	NA	NA
THR24_1475_S02	THR24_1475_S02	-4.94322	3.65169	blood	acute megakaryoblastic leukemia	tumor	Leukemia	NA	36	NA	FALSE	12.4136	3.57618	NA	NA	48	NA	NA	NA	Unknown	NA	NA	NA
THR24_1475_S03	THR24_1475_S03	-5.47701	3.98618	blood	acute megakaryoblastic leukemia	tumor	Leukemia	NA	36	NA	FALSE	12.4082	3.75461	NA	NA	48	NA	NA	NA	Unknown	NA	NA	NA
THR17_0398_S01	THR17_0398_S01	-0.168288	-2.61084	central_nervous_system	medulloblastoma	tumor	Brain Cancer	NA	30	NA	FALSE	5.8535	8.90203	NA	NA	52	NA	NA	4	Male	NA	NA	NA
THR24_1826_S01	THR24_1826_S01	-3.1181	-9.03239	central_nervous_system	ependymoma	tumor	Brain Cancer	NA	7	NA	FALSE	5.44087	15.3736	NA	NA	47	NA	NA	2.89	Female	NA	NA	NA
TH03_0144_S01	TH03_0144_S01	9.36017	-5.96628	kidney	wilms tumor	tumor	Kidney Cancer	NA	37	NA	FALSE	8.62106	-3.85894	NA	NA	37	NA	NA	6	Male	NA	NA	NA
THR24_1920_S01	THR24_1920_S01	-1.44469	9.35403	blood	acute lymphoblastic leukemia	tumor	Leukemia	NA	59	NA	FALSE	12.9852	-0.482976	NA	NA	23	NA	NA	3.58	Female	NA	NA	NA
THR24_1948_S01	THR24_1948_S01	-2.41212	-5.02757	central_nervous_system	glioma	tumor	Brain Cancer	NA	39	NA	FALSE	7.77027	12.2263	NA	NA	25	NA	NA	NA	Unknown	NA	NA	NA
THR22_0593_S01	THR22_0593_S01	0.762102	-0.846713	lymphocyte	NA	tumor	Lymphoma	NA	40	NA	FALSE	7.31513	-5.82569	NA	NA	40	NA	NA	57	Female	NA	NA	NA
THR13_0974_S01	THR13_0974_S01	-0.109179	-7.89467	central_nervous_system	glioblastoma multiforme	tumor	Brain Cancer	NA	21	NA	FALSE	5.96985	10.824	NA	NA	16	NA	NA	4	Female	NA	NA	NA
THR24_1938_S01	THR24_1938_S01	-0.250704	-5.06478	central_nervous_system	glioma	tumor	Brain Cancer	NA	61	NA	FALSE	4.03106	14.7494	NA	NA	27	NA	NA	12.87	Female	NA	NA	NA
THR09_0570_S01	THR09_0570_S01	1.02985	-0.893967	lymphocyte	NA	tumor	Lymphoma	NA	40	NA	FALSE	7.54248	-6.51367	NA	NA	40	NA	NA	5	Male	NA	NA	NA
THR24_1641_S01	THR24_1641_S01	-2.8686	6.41057	blood	acute lymphoblastic leukemia	tumor	Leukemia	NA	16	NA	FALSE	11.9122	-2.61366	NA	NA	24	NA	NA	NA	Unknown	NA	NA	NA
THR24_1659_S01	THR24_1659_S01	-2.2779	6.50078	blood	acute lymphoblastic leukemia	tumor	Leukemia	NA	16	NA	FALSE	12.4401	-2.4593	NA	NA	24	NA	NA	16.67	Female	NA	NA	NA
TH27_0689_S01	TH27_0689_S01	7.20454	-2.19262	bone	osteosarcoma	tumor	Bone Cancer	NA	12	NA	TRUE	6.51596	0.335625	NA	NA	35	NA	NA	18	Male	NA	NA	NA
THR10_0235_S01	THR10_0235_S01	7.32376	-8.27255	adrenal	adrenocortical carcinoma	tumor	Adrenal Cancer	NA	54	NA	FALSE	0.495871	6.56521	NA	NA	43	NA	NA	1.36	Female	NA	NA	NA
THR14_0325_S01	THR14_0325_S01	0.593881	-2.35003	central_nervous_system	supratentorial embryonal tumor NOS	tumor	Brain Cancer	NA	30	NA	FALSE	5.19563	10.6596	NA	NA	52	NA	NA	1.4	Male	NA	NA	NA
THR20_0486_S01	THR20_0486_S01	0.955356	-1.87043	central_nervous_system	medulloblastoma	tumor	Brain Cancer	NA	30	NA	FALSE	5.41589	10.1677	NA	NA	52	NA	NA	10	Female	NA	NA	NA
THR24_1574_S01	THR24_1574_S01	-2.80993	7.15238	blood	acute lymphoblastic leukemia	tumor	Leukemia	NA	16	NA	FALSE	12.6414	-2.96546	NA	NA	24	NA	NA	NA	Unknown	NA	NA	NA
THR31_0892_S01	THR31_0892_S01	6.52733	-2.92139	soft_tissue	undifferentiated spindle cell sarcoma	tumor	Sarcoma	NA	12	NA	TRUE	5.37227	1.12645	NA	NA	14	NA	NA	NA	Female	NA	NA	NA
THR24_1670_S01	THR24_1670_S01	-2.63681	7.5475	blood	acute lymphoblastic leukemia	tumor	Leukemia	NA	16	NA	FALSE	13.3703	-2.15482	NA	NA	24	NA	NA	NA	Unknown	NA	NA	NA
THR24_2087_S01	THR24_2087_S01	7.31155	-0.254518	bone	osteosarcoma	tumor	Bone Cancer	NA	28	NA	TRUE	6.0915	0.287017	NA	NA	0	NA	NA	NA	Male	NA	NA	NA
TH27_1404_S01	TH27_1404_S01	6.87592	-1.76115	bone	osteosarcoma	tumor	Bone Cancer	NA	12	NA	TRUE	5.40791	1.21554	NA	NA	14	NA	NA	19	Male	NA	NA	NA
THR24_1714_S01	THR24_1714_S01	-4.31453	1.59844	blood	acute myeloid leukemia	tumor	Leukemia	NA	41	NA	FALSE	11.2493	1.45061	NA	NA	18	NA	NA	18.26	Male	NA	NA	NA
TH27_0701_S01	TH27_0701_S01	7.34408	6.26814	thymus	thymic carcinoma	tumor	Thymus Cancer	NA	69	NA	FALSE	-1.19894	-1.62669	NA	NA	17	NA	NA	15	Male	NA	NA	NA
TH27_0701_S02	TH27_0701_S02	17.5354	-6.18634	thymus	thymic carcinoma	tumor	Thymus Cancer	NA	35	NA	FALSE	-3.88666	5.41128	NA	NA	55	NA	NA	15	Male	NA	NA	NA
THR29_0751_S01	THR29_0751_S01	13.0221	-10.6685	soft_tissue	alveolar rhabdomyosarcoma	tumor	Sarcoma	NA	34	NA	FALSE	5.83174	-3.07111	NA	NA	34	NA	NA	1	Female	NA	NA	NA
TH27_1357_S01	TH27_1357_S01	5.50545	-5.39392	bone	osteosarcoma	tumor	Bone Cancer	NA	42	NA	FALSE	7.07996	-0.286082	NA	NA	35	NA	NA	13	Male	NA	NA	NA
THR33_1116_S01	THR33_1116_S01	-1.22285	-2.36269	central_nervous_system	medulloblastoma	tumor	Brain Cancer	NA	30	NA	FALSE	7.76495	8.97409	NA	NA	42	NA	NA	31	Female	NA	NA	NA
TARGET-40-PAKFVX-01A-01R	TARGET-40-PAKFVX-01A-01R	4.98209	-5.77325	bone	osteosarcoma	tumor	Bone Cancer	NA	42	NA	FALSE	6.09817	-0.517221	NA	NA	35	NA	NA	14.81	Male	NA	NA	NA
THR20_0508_S01	THR20_0508_S01	-1.77434	-1.00642	central_nervous_system	medulloblastoma	tumor	Brain Cancer	NA	30	NA	FALSE	9.33253	8.31339	NA	NA	42	NA	NA	18	Male	NA	NA	NA
THR24_1908_S01	THR24_1908_S01	-1.29279	9.2595	blood	acute lymphoblastic leukemia	tumor	Leukemia	NA	59	NA	FALSE	14.4197	-1.29193	NA	NA	56	NA	NA	5.48	Male	NA	NA	NA
THR31_0931_S01	THR31_0931_S01	17.4323	-5.26472	soft_tissue	desmoplastic small round cell tumor	tumor	Sarcoma	NA	35	NA	FALSE	4.28197	-1.05918	NA	NA	26	NA	NA	NA	Male	NA	NA	NA
THR08_0180_S01	THR08_0180_S01	-1.04043	6.39163	blood	acute lymphoblastic leukemia	tumor	Leukemia	NA	26	NA	FALSE	14.0122	-3.72662	NA	NA	53	NA	NA	0.8	Unknown	NA	NA	NA
TARGET-40-PARJXU-01A-01R	TARGET-40-PARJXU-01A-01R	6.11778	-2.33859	bone	osteosarcoma	tumor	Bone Cancer	NA	12	NA	TRUE	7.27053	0.22849	NA	NA	35	NA	NA	12.67	Female	NA	NA	NA
THR24_1942_S01	THR24_1942_S01	0.396194	-6.46935	central_nervous_system	glioma	tumor	Brain Cancer	NA	21	NA	FALSE	4.76485	13.9429	NA	NA	27	NA	NA	15.4	Female	NA	NA	NA
THR24_1812_S01	THR24_1812_S01	-2.84096	-8.73918	central_nervous_system	ependymoma	tumor	Brain Cancer	NA	7	NA	FALSE	5.31606	15.1321	NA	NA	47	NA	NA	7.22	Female	NA	NA	NA
THR31_0880_S01	THR31_0880_S01	17.8828	-6.67462	liver	fibrolamellar hepatocellular carcinoma	tumor	Liver Cancer	NA	35	NA	FALSE	-2.71683	6.66688	NA	NA	9	NA	NA	NA	Male	NA	NA	NA
THR22_0594_S01	THR22_0594_S01	0.81961	-0.62403	lymphocyte	NA	tumor	Lymphoma	NA	40	NA	FALSE	6.95843	-5.48038	NA	NA	40	NA	NA	76	Male	NA	NA	NA
TH02_0094_S01	TH02_0094_S01	-0.0861815	-7.66907	central_nervous_system	glioma	tumor	Brain Cancer	NA	21	NA	FALSE	5.84262	11.8049	NA	NA	16	NA	NA	6	Female	NA	NA	NA
THR29_0775_S01	THR29_0775_S01	13.0278	-10.3438	soft_tissue	alveolar rhabdomyosarcoma	tumor	Sarcoma	NA	34	NA	FALSE	5.93396	-2.6966	NA	NA	34	NA	NA	14	Female	NA	NA	NA
THR31_0915_S01	THR31_0915_S01	6.01775	-2.42583	soft_tissue	fibromatosis	tumor	Sarcoma	NA	12	NA	TRUE	5.72911	0.953128	NA	NA	14	NA	NA	NA	Female	NA	NA	NA
THR32_0944_S01	THR32_0944_S01	4.66216	-3.73047	central_nervous_system	supratentorial embryonal tumor NOS	tumor	Brain Cancer	NA	63	NA	FALSE	4.03229	0.236156	NA	NA	26	NA	NA	16	Male	NA	NA	NA
THR24_1537_S01	THR24_1537_S01	-5.68269	4.12626	blood	acute megakaryoblastic leukemia	tumor	Leukemia	NA	36	NA	FALSE	11.618	4.32383	NA	NA	48	NA	NA	NA	Unknown	NA	NA	NA
THR24_2099_S01	THR24_2099_S01	5.61573	-5.16292	bone	osteosarcoma	tumor	Bone Cancer	NA	42	NA	FALSE	5.87678	-0.176824	NA	NA	35	NA	NA	15.9	Male	NA	NA	NA
THR08_0190_S01	THR08_0190_S01	-0.6085	6.31394	blood	acute lymphoblastic leukemia	tumor	Leukemia	NA	26	NA	FALSE	14.4985	-3.90046	NA	NA	53	NA	NA	0.6	Unknown	NA	NA	NA
THR29_0745_S01	THR29_0745_S01	12.2738	-9.56138	soft_tissue	embryonal rhabdomyosarcoma	tumor	Sarcoma	NA	34	NA	FALSE	5.39	-1.96542	NA	NA	34	NA	NA	12	Male	NA	NA	NA
TCGA-19-1787-01	TCGA-19-1787-01	-1.63517	-7.84943	central_nervous_system	glioblastoma multiforme	tumor	Brain Cancer	Primary Tumor	7	0.836	FALSE	3.23676	11.2094	NA	NA	13	NA	NA	48	Male	NA	GBM	GBM
TCGA-S9-A7J2-01	TCGA-S9-A7J2-01	-2.79673	-5.03508	central_nervous_system	glioma	tumor	Brain Cancer	Primary Tumor	39	0.9838	FALSE	8.35088	12.2994	NA	NA	25	NA	NA	25	Male	NA	LGG	LGG
TARGET-20-PANGDN-09	TARGET-20-PANGDN-09	-1.46719	2.42495	blood	acute myeloid leukemia	tumor	Leukemia	NA	45	NA	FALSE	14.6309	1.69884	NA	NA	19	NA	NA	18.05	Male	NA	NA	NA
TCGA-F4-6854-01	TCGA-F4-6854-01	17.1611	0.827527	colorectal	colon adenocarcinoma	tumor	Colon/Colorectal Cancer	Primary Tumor	1	0.79	FALSE	-10.5154	1.4123	NA	NA	7	NA	NA	77	Female	NA	COAD_READ	COAD_READ
TCGA-AB-2863-03	TCGA-AB-2863-03	-4.04663	1.32361	blood	acute myeloid leukemia	tumor	Leukemia	Primary Blood Derived Cancer - Peripheral Blood	41	NA	FALSE	11.1838	2.47671	NA	NA	18	NA	NA	63	Male	NA	LAML	NA
TCGA-HU-8243-01	TCGA-HU-8243-01	13.0339	2.32769	gastric	stomach adenocarcinoma	tumor	Gastric Cancer	Primary Tumor	5	NA	FALSE	-7.0752	1.21139	NA	NA	1	NA	NA	66	Male	NA	NA	STAD
TCGA-ZN-A9VQ-01	TCGA-ZN-A9VQ-01	5.56076	-0.246366	lung	NA	tumor	Lung Cancer	Primary Tumor	49	NA	FALSE	4.39539	1.2171	NA	NA	50	NA	NA	61	Unknown	NA	MESO	NA
TCGA-EE-A17X-06	TCGA-EE-A17X-06	10.8453	-12.8145	skin	melanocytic	tumor	Skin Cancer	Metastatic	3	0.836	FALSE	6.52842	5.24236	NA	NA	4	NA	NA	54	Male	NA	SKCM	SKCM
TCGA-05-4420-01	TCGA-05-4420-01	5.61266	2.17953	lung	lung adenocarcinoma	tumor	Lung Cancer	Primary Tumor	25	0.7413	FALSE	-4.14831	-3.61637	NA	NA	0	NA	NA	41	Male	NA	LUAD	LUAD
TCGA-2G-AAFZ-01	TCGA-2G-AAFZ-01	17.0269	-3.98203	germ_cell	non-seminoma	tumor	Germ Cell Cancer	Primary Tumor	65	NA	FALSE	3.4988	-2.21685	NA	NA	26	NA	NA	32	Male	NA	NA	TGCT
TCGA-DX-A3U8-01	TCGA-DX-A3U8-01	6.75155	-2.06055	soft_tissue	undifferentiated pleomorphic sarcoma	tumor	Sarcoma	Primary Tumor	12	NA	TRUE	6.58608	1.63631	NA	NA	14	NA	NA	43	Male	NA	NA	SARC
TCGA-GL-8500-01	TCGA-GL-8500-01	19.1957	6.17745	kidney	papillary renal cell carcinoma	tumor	Kidney Cancer	Primary Tumor	22	0.9466	FALSE	-8.08746	7.30037	NA	NA	12	NA	NA	63	Male	NA	NA	KIRP
TCGA-CC-A3MA-01	TCGA-CC-A3MA-01	17.8634	-5.15379	liver	hepatocellular carcinoma	tumor	Liver Cancer	Primary Tumor	35	0.8811	FALSE	-4.5644	5.10518	NA	NA	55	NA	NA	61	Male	NA	LIHC	LIHC
TCGA-EJ-7125-01	TCGA-EJ-7125-01	-8.25109	0.512557	prostate	prostate adenocarcinoma	tumor	Prostate Cancer	Primary Tumor	15	0.8832	FALSE	4.13046	-11.7713	NA	NA	5	NA	NA	44	Male	NA	PRAD	PRAD
TCGA-IN-7808-01	TCGA-IN-7808-01	12.2238	1.38501	gastric	stomach adenocarcinoma	tumor	Gastric Cancer	Primary Tumor	5	NA	FALSE	-8.09573	-0.565994	NA	NA	1	NA	NA	59	Male	NA	STAD	STAD
TCGA-CC-A9FW-01	TCGA-CC-A9FW-01	16.9701	-6.95433	liver	hepatocellular carcinoma	tumor	Liver Cancer	Primary Tumor	14	0.6542	FALSE	-3.34763	6.08786	NA	NA	9	NA	NA	68	Male	NA	LIHC	LIHC
TCGA-RP-A695-06	TCGA-RP-A695-06	10.8081	-13.1915	skin	melanocytic	tumor	Skin Cancer	Metastatic	3	0.8744	FALSE	6.8486	5.20367	NA	NA	4	NA	NA	NA	Male	NA	SKCM	SKCM
TCGA-AX-A3G6-01	TCGA-AX-A3G6-01	10.0884	-1.5219	uterus	uterine endometrioid	tumor	Endometrial/Uterine Cancer	Primary Tumor	29	0.9329	FALSE	1.72251	-0.460349	NA	NA	20	NA	NA	67	Female	NA	UCEC	UCEC
TARGET-20-PARXMP-09	TARGET-20-PARXMP-09	-5.02981	3.73343	blood	acute myeloid leukemia	tumor	Leukemia	NA	36	NA	FALSE	13.5644	2.68773	NA	NA	19	NA	NA	1.46	Male	NA	NA	NA
TCGA-B9-A8YH-01	TCGA-B9-A8YH-01	19.1424	5.76669	kidney	papillary renal cell carcinoma	tumor	Kidney Cancer	Primary Tumor	22	0.7773	FALSE	-8.49803	7.23336	NA	NA	12	NA	NA	52	Male	NA	NA	KIRP
TCGA-E1-A7YI-01	TCGA-E1-A7YI-01	-0.884454	-7.77283	central_nervous_system	glioma	tumor	Brain Cancer	Primary Tumor	7	0.9343	FALSE	5.03653	11.9148	NA	NA	13	NA	NA	33	Female	NA	LGG	LGG
TCGA-PC-A5DM-01	TCGA-PC-A5DM-01	6.8216	-2.07696	soft_tissue	sarcoma	tumor	Sarcoma	Primary Tumor	12	NA	TRUE	6.97846	1.14478	NA	NA	14	NA	NA	73	Male	NA	NA	SARC
TCGA-BR-A4QL-01	TCGA-BR-A4QL-01	15.9929	-0.808652	gastric	stomach adenocarcinoma	tumor	Gastric Cancer	Primary Tumor	1	NA	FALSE	-8.3458	2.15479	NA	NA	1	NA	NA	75	Female	NA	STAD	STAD
TCGA-CH-5751-01	TCGA-CH-5751-01	-10.4743	0.698794	prostate	prostate adenocarcinoma	tumor	Prostate Cancer	Primary Tumor	15	0.6244	FALSE	3.89605	-10.8722	NA	NA	5	NA	NA	68	Male	NA	PRAD	PRAD
TCGA-A2-A3XX-01	TCGA-A2-A3XX-01	9.8573	11.5548	breast	basal	tumor	Breast Cancer	Primary Tumor	23	0.7868	FALSE	-4.01177	-7.42559	NA	NA	28	NA	NA	49	Female	NA	BRCA	BRCA
TCGA-DQ-5624-01	TCGA-DQ-5624-01	12.6889	5.78779	upper_aerodigestive	upper aerodigestive squamous	tumor	Head and Neck Cancer	Primary Tumor	9	0.6708	FALSE	-2.42679	-4.22819	NA	NA	6	NA	NA	43	Female	NA	HNSC	HNSC
TCGA-KK-A7B3-01	TCGA-KK-A7B3-01	-9.46004	-0.448548	prostate	prostate adenocarcinoma	tumor	Prostate Cancer	Primary Tumor	20	0.8084	FALSE	3.00921	-10.8048	NA	NA	5	NA	NA	62	Male	NA	PRAD	PRAD
TCGA-HG-A2PA-01	TCGA-HG-A2PA-01	8.92353	5.42808	cervix	NA	tumor	Cervical Cancer	Primary Tumor	11	0.7307	FALSE	-0.968731	-1.9678	NA	NA	17	NA	NA	38	Female	NA	NA	CESC
TCGA-06-5412-01	TCGA-06-5412-01	-1.90585	-8.47841	central_nervous_system	glioblastoma multiforme	tumor	Brain Cancer	Primary Tumor	7	0.4409	FALSE	3.55976	10.7625	NA	NA	13	NA	NA	78	Female	NA	GBM	GBM
TCGA-EK-A2RE-01	TCGA-EK-A2RE-01	13.1113	6.10946	cervix	NA	tumor	Cervical Cancer	Primary Tumor	9	0.7585	FALSE	-0.81546	-4.46847	NA	NA	6	NA	NA	26	Female	NA	NA	CESC
TCGA-BP-4989-01	TCGA-BP-4989-01	15.6479	9.52094	kidney	kidney clear cell carcinoma	tumor	Kidney Cancer	Primary Tumor	4	0.5991	FALSE	-5.43233	8.6296	NA	NA	2	NA	NA	58	Male	NA	KIRC	KIRC
TCGA-24-1426-01	TCGA-24-1426-01	10.8106	-4.08649	ovary	ovarian serous cystadenocarcinoma	tumor	Ovarian Cancer	Primary Tumor	2	0.9627	FALSE	-1.70554	2.92525	NA	NA	39	NA	NA	43	Female	NA	OV	OV
TCGA-CZ-5459-01	TCGA-CZ-5459-01	16.4093	9.86361	kidney	kidney clear cell carcinoma	tumor	Kidney Cancer	Primary Tumor	4	0.631	FALSE	-4.98666	8.66551	NA	NA	2	NA	NA	63	Male	NA	KIRC	KIRC
TCGA-44-6778-01	TCGA-44-6778-01	3.61422	1.62073	lung	lung adenocarcinoma	tumor	Lung Cancer	Primary Tumor	50	0.4164	FALSE	-5.52775	-3.25967	NA	NA	0	NA	NA	59	Male	NA	LUAD	LUAD
TCGA-KP-A3W3-01	TCGA-KP-A3W3-01	9.93525	-1.732	uterus	uterine endometrioid	tumor	Endometrial/Uterine Cancer	Primary Tumor	29	0.8543	FALSE	2.14965	-0.2095	NA	NA	20	NA	NA	72	Female	NA	UCEC	UCEC
TCGA-IQ-A61O-01	TCGA-IQ-A61O-01	7.03045	-1.16819	upper_aerodigestive	upper aerodigestive squamous	tumor	Head and Neck Cancer	Primary Tumor	12	0.6849	TRUE	6.13377	0.954941	NA	NA	14	NA	NA	43	Male	NA	HNSC	HNSC
TCGA-BH-A18K-01	TCGA-BH-A18K-01	5.22686	12.3309	breast	luminal A	tumor	Breast Cancer	Primary Tumor	19	0.7468	FALSE	-4.30979	-10.8244	NA	NA	8	NA	NA	46	Female	NA	BRCA	BRCA
TCGA-4X-A9FA-01	TCGA-4X-A9FA-01	1.80869	4.43479	thymus	thymoma	tumor	Thymus Cancer	Primary Tumor	43	NA	FALSE	2.35939	2.29371	NA	NA	41	NA	NA	52	Male	NA	NA	NA
TCGA-DD-AAW0-01	TCGA-DD-AAW0-01	17.4659	-8.30683	liver	hepatocellular carcinoma	tumor	Liver Cancer	Primary Tumor	14	0.7563	FALSE	-2.61811	5.65819	NA	NA	9	NA	NA	54	Male	NA	LIHC	LIHC
TARGET-50-PAJMSE-01	TARGET-50-PAJMSE-01	9.43481	-5.93512	kidney	wilms tumor	tumor	Kidney Cancer	NA	37	NA	FALSE	8.20788	-3.94737	NA	NA	37	NA	NA	5	Female	NA	NA	NA
TCGA-AA-3511-01	TCGA-AA-3511-01	16.865	0.903366	colorectal	colon adenocarcinoma	tumor	Colon/Colorectal Cancer	Primary Tumor	1	0.7517	FALSE	-10.1811	1.52425	NA	NA	7	NA	NA	64	Male	NA	COAD_READ	COAD_READ
TCGA-Z7-A8R5-01	TCGA-Z7-A8R5-01	7.05261	12.3668	breast	luminal A	tumor	Breast Cancer	Primary Tumor	19	0.6919	FALSE	-3.39108	-9.15237	NA	NA	21	NA	NA	61	Female	NA	BRCA	BRCA
TCGA-39-5031-01	TCGA-39-5031-01	7.88762	7.75533	lung	lung squamous cell carcinoma	tumor	Lung Cancer	Primary Tumor	10	0.6254	FALSE	-2.85749	-0.969023	NA	NA	3	NA	NA	76	Female	NA	LUSC	LUSC
TCGA-ZG-A8QW-01	TCGA-ZG-A8QW-01	-8.64801	1.02808	prostate	prostate adenocarcinoma	tumor	Prostate Cancer	Primary Tumor	15	0.8343	FALSE	2.95475	-10.9374	NA	NA	5	NA	NA	72	Male	NA	PRAD	PRAD
TCGA-DU-7302-01	TCGA-DU-7302-01	-1.46736	-4.59746	central_nervous_system	glioma	tumor	Brain Cancer	Primary Tumor	39	0.9895	FALSE	7.66541	13.6968	NA	NA	25	NA	NA	48	Female	NA	LGG	LGG
TCGA-DJ-A3UX-01	TCGA-DJ-A3UX-01	14.8115	-4.71671	thyroid	thyroid carcinoma	tumor	Thyroid Cancer	Primary Tumor	6	0.836	FALSE	-3.92076	15.1166	NA	NA	33	NA	NA	46	Female	NA	NA	THCA
TARGET-30-PATGLU-01	TARGET-30-PATGLU-01	2.52136	-12.0762	peripheral_nervous_system	neuroblastoma	tumor	Neuroblastoma	NA	33	NA	FALSE	4.07084	7.72547	NA	NA	31	NA	NA	2.84	Male	NA	NA	NA
TCGA-C8-A1HL-01	TCGA-C8-A1HL-01	4.43413	11.8062	breast	luminal B	tumor	Breast Cancer	Primary Tumor	0	0.8042	FALSE	-4.11559	-10.7189	NA	NA	21	NA	NA	38	Female	NA	BRCA	BRCA
TCGA-EI-6512-01	TCGA-EI-6512-01	16.7606	0.845738	colorectal	rectum adenocarcinoma	tumor	Colon/Colorectal Cancer	Primary Tumor	1	0.7758	FALSE	-9.82742	1.85626	NA	NA	7	NA	NA	64	Female	NA	COAD_READ	COAD_READ
TCGA-J4-A83K-01	TCGA-J4-A83K-01	-8.53914	0.987327	prostate	prostate adenocarcinoma	tumor	Prostate Cancer	Primary Tumor	15	0.9434	FALSE	3.34833	-10.9918	NA	NA	5	NA	NA	52	Male	NA	PRAD	PRAD
TCGA-DK-A1AA-01	TCGA-DK-A1AA-01	11.9661	8.13024	urinary_tract	bladder urothelial carcinoma	tumor	Bladder Cancer	Primary Tumor	31	0.8891	FALSE	1.64045	-5.76674	NA	NA	15	NA	NA	57	Male	NA	BLCA	BLCA
TCGA-2H-A9GF-01	TCGA-2H-A9GF-01	13.1086	2.25597	esophagus	esophageal carcinoma	tumor	Esophageal Cancer	Primary Tumor	5	NA	FALSE	-6.26062	0.576338	NA	NA	1	NA	NA	67	Male	NA	ESCA	ESCA
TCGA-HZ-7922-01	TCGA-HZ-7922-01	10.5717	1.05784	pancreas	adenocarcinoma	tumor	Pancreatic Cancer	Primary Tumor	46	NA	FALSE	-9.06597	-2.78905	NA	NA	32	NA	NA	61	Female	NA	PAAD	PAAD
TCGA-DD-AACA-02	TCGA-DD-AACA-02	16.4419	-9.04897	liver	hepatocellular carcinoma	tumor	Liver Cancer	Recurrent Tumor	14	0.8815	FALSE	-1.37613	5.86573	NA	NA	9	NA	NA	65	Male	NA	NA	LIHC
TCGA-BJ-A192-01	TCGA-BJ-A192-01	14.6928	-3.5985	thyroid	thyroid carcinoma	tumor	Thyroid Cancer	Primary Tumor	44	0.8922	FALSE	-0.948991	14.3635	NA	NA	36	NA	NA	54	Female	NA	NA	THCA
TCGA-D3-A8GD-06	TCGA-D3-A8GD-06	9.61507	-12.9195	skin	transitory	tumor	Skin Cancer	Metastatic	3	0.4419	FALSE	8.38671	4.12999	NA	NA	4	NA	NA	63	Female	NA	SKCM	SKCM
TARGET-30-PASFIC-01	TARGET-30-PASFIC-01	2.59614	-11.6392	peripheral_nervous_system	neuroblastoma	tumor	Neuroblastoma	NA	33	NA	FALSE	4.0215	7.6788	NA	NA	31	NA	NA	0.14	Male	NA	NA	NA
TCGA-13-1485-01	TCGA-13-1485-01	11.0359	-2.26366	ovary	ovarian serous cystadenocarcinoma	tumor	Ovarian Cancer	Primary Tumor	2	0.8874	FALSE	0.106002	2.90897	NA	NA	10	NA	NA	48	Female	NA	OV	OV
TCGA-ZG-A9MC-01	TCGA-ZG-A9MC-01	-8.72626	1.41158	prostate	prostate adenocarcinoma	tumor	Prostate Cancer	Primary Tumor	15	0.6494	FALSE	3.53587	-10.0078	NA	NA	5	NA	NA	69	Male	NA	PRAD	PRAD
TCGA-B9-A5W8-01	TCGA-B9-A5W8-01	18.4953	6.53414	kidney	papillary renal cell carcinoma	tumor	Kidney Cancer	Primary Tumor	22	0.669	FALSE	-7.68336	7.40649	NA	NA	12	NA	NA	50	Male	NA	NA	KIRP
TCGA-DU-A7TI-01	TCGA-DU-A7TI-01	0.474646	-6.0047	central_nervous_system	glioma	tumor	Brain Cancer	Primary Tumor	66	0.8438	FALSE	6.76841	12.6221	NA	NA	16	NA	NA	32	Male	NA	LGG	LGG
TCGA-BR-8372-01	TCGA-BR-8372-01	15.7386	0.513194	gastric	stomach adenocarcinoma	tumor	Gastric Cancer	Primary Tumor	1	NA	FALSE	-7.90236	1.04387	NA	NA	1	NA	NA	63	Male	NA	STAD	STAD
TCGA-HC-7742-01	TCGA-HC-7742-01	-7.62403	1.13428	prostate	prostate adenocarcinoma	tumor	Prostate Cancer	Primary Tumor	15	0.9425	FALSE	3.86581	-11.4307	NA	NA	5	NA	NA	58	Male	NA	PRAD	PRAD
TCGA-64-1679-01	TCGA-64-1679-01	5.81457	4.67433	lung	lung adenocarcinoma	tumor	Lung Cancer	Primary Tumor	8	0.5704	FALSE	-5.83017	-3.2318	NA	NA	0	NA	NA	58	Female	NA	LUAD	LUAD
TCGA-CV-5976-01	TCGA-CV-5976-01	11.2892	5.73209	upper_aerodigestive	upper aerodigestive squamous	tumor	Head and Neck Cancer	Primary Tumor	9	0.6939	FALSE	-1.77182	-4.22524	NA	NA	6	NA	NA	50	Male	NA	HNSC	HNSC
TCGA-25-1315-01	TCGA-25-1315-01	10.2969	-3.77396	ovary	ovarian serous cystadenocarcinoma	tumor	Ovarian Cancer	Primary Tumor	2	0.9993	FALSE	0.230146	4.08984	NA	NA	10	NA	NA	50	Female	NA	OV	OV
TCGA-SP-A6QF-01	TCGA-SP-A6QF-01	6.06045	-11.9395	adrenal	pheochromocytoma & paraganglioma	tumor	Adrenal Cancer	Primary Tumor	24	NA	FALSE	0.401338	8.20379	NA	NA	29	NA	NA	48	Male	NA	NA	NA
TCGA-A2-A0EM-01	TCGA-A2-A0EM-01	3.4102	13.3419	breast	luminal A	tumor	Breast Cancer	Primary Tumor	0	0.7913	FALSE	-4.59759	-11.4843	NA	NA	8	NA	NA	73	Female	NA	BRCA	BRCA
TCGA-R6-A8WC-01	TCGA-R6-A8WC-01	15.8098	1.21787	esophagus	esophageal carcinoma	tumor	Esophageal Cancer	Primary Tumor	1	NA	FALSE	-6.91833	1.74222	NA	NA	1	NA	NA	56	Male	NA	ESCA	ESCA
TCGA-LN-A4MQ-01	TCGA-LN-A4MQ-01	6.5321	7.08639	esophagus	esophageal carcinoma	tumor	Esophageal Cancer	Primary Tumor	10	NA	FALSE	-2.17777	-1.97118	NA	NA	57	NA	NA	46	Male	NA	ESCA	ESCA
TCGA-CV-6948-01	TCGA-CV-6948-01	7.3447	8.25202	upper_aerodigestive	upper aerodigestive squamous	tumor	Head and Neck Cancer	Primary Tumor	10	0.8419	FALSE	-1.10498	-1.22817	NA	NA	3	NA	NA	79	Female	NA	HNSC	HNSC
TCGA-K7-AAU7-01	TCGA-K7-AAU7-01	18.4983	-5.6583	liver	hepatocellular carcinoma	tumor	Liver Cancer	Primary Tumor	35	0.6386	FALSE	-4.05252	5.25809	NA	NA	55	NA	NA	61	Male	NA	LIHC	LIHC
TCGA-CJ-6028-01	TCGA-CJ-6028-01	16.7599	8.30315	kidney	kidney clear cell carcinoma	tumor	Kidney Cancer	Primary Tumor	27	0.454	FALSE	-5.37156	10.0832	NA	NA	2	NA	NA	58	Male	NA	KIRC	KIRC
TCGA-24-2297-01	TCGA-24-2297-01	11.3546	-3.3292	ovary	ovarian serous cystadenocarcinoma	tumor	Ovarian Cancer	Primary Tumor	2	0.964	FALSE	-0.16153	4.08636	NA	NA	10	NA	NA	56	Female	NA	OV	OV
TCGA-EL-A3D0-01	TCGA-EL-A3D0-01	13.589	-5.96202	thyroid	thyroid carcinoma	tumor	Thyroid Cancer	Primary Tumor	6	0.8336	FALSE	-2.66711	14.2417	NA	NA	22	NA	NA	61	Male	NA	NA	THCA
TCGA-EM-A22Q-01	TCGA-EM-A22Q-01	14.8277	-3.92603	thyroid	thyroid carcinoma	tumor	Thyroid Cancer	Primary Tumor	44	0.8699	FALSE	-1.67851	13.3574	NA	NA	33	NA	NA	36	Male	NA	THCA	THCA
TCGA-49-6744-01	TCGA-49-6744-01	5.33952	3.9184	lung	lung adenocarcinoma	tumor	Lung Cancer	Primary Tumor	8	0.4123	FALSE	-5.58498	-3.15732	NA	NA	0	NA	NA	64	Female	NA	LUAD	LUAD
TCGA-5P-A9KA-01	TCGA-5P-A9KA-01	19.0628	5.57825	kidney	papillary renal cell carcinoma	tumor	Kidney Cancer	Primary Tumor	22	0.7748	FALSE	-8.03615	7.69944	NA	NA	12	NA	NA	61	Male	NA	NA	KIRP
TCGA-IB-7891-01	TCGA-IB-7891-01	9.7181	0.788531	pancreas	adenocarcinoma	tumor	Pancreatic Cancer	Primary Tumor	46	NA	FALSE	-9.33231	-2.32439	NA	NA	32	NA	NA	49	Female	NA	PAAD	PAAD
TCGA-ZN-A9VU-01	TCGA-ZN-A9VU-01	4.79246	0.414951	lung	NA	tumor	Lung Cancer	Primary Tumor	49	NA	FALSE	3.73954	1.50789	NA	NA	50	NA	NA	70	Male	NA	MESO	NA
TCGA-Q3-A5QY-01	TCGA-Q3-A5QY-01	9.05357	1.34505	pancreas	adenocarcinoma	tumor	Pancreatic Cancer	Primary Tumor	17	NA	FALSE	-9.28494	-1.837	NA	NA	32	NA	NA	58	Male	NA	PAAD	PAAD
TCGA-41-2571-01	TCGA-41-2571-01	-1.52281	-7.29161	central_nervous_system	glioblastoma multiforme	tumor	Brain Cancer	Primary Tumor	7	0.9025	FALSE	5.23119	10.6537	NA	NA	16	NA	NA	89	Male	NA	GBM	GBM
TCGA-AJ-A3BI-01	TCGA-AJ-A3BI-01	9.89663	-0.89722	uterus	uterine endometrioid	tumor	Endometrial/Uterine Cancer	Primary Tumor	29	0.8299	FALSE	1.7195	0.687724	NA	NA	20	NA	NA	67	Female	NA	UCEC	UCEC
TCGA-W2-A7UY-01	TCGA-W2-A7UY-01	5.25103	-11.3272	adrenal	pheochromocytoma & paraganglioma	tumor	Adrenal Cancer	Primary Tumor	24	NA	FALSE	0.401055	8.09913	NA	NA	29	NA	NA	44	Female	NA	NA	NA
TARGET-30-PAPTFZ-01	TARGET-30-PAPTFZ-01	2.0413	-11.7915	peripheral_nervous_system	neuroblastoma	tumor	Neuroblastoma	NA	33	NA	FALSE	3.95365	8.90391	NA	NA	31	NA	NA	1.55	Male	NA	NA	NA
TCGA-E3-A3E2-01	TCGA-E3-A3E2-01	14.2253	-5.66412	thyroid	thyroid carcinoma	tumor	Thyroid Cancer	Primary Tumor	6	0.8203	FALSE	-4.54054	14.2948	NA	NA	33	NA	NA	34	Female	NA	THCA	THCA
TCGA-FB-A545-01	TCGA-FB-A545-01	10.1664	1.87926	pancreas	adenocarcinoma	tumor	Pancreatic Cancer	Primary Tumor	17	NA	FALSE	-7.92762	-2.44955	NA	NA	32	NA	NA	72	Female	NA	PAAD	PAAD
TCGA-G4-6320-01	TCGA-G4-6320-01	16.0321	1.49434	colorectal	colon adenocarcinoma	tumor	Colon/Colorectal Cancer	Primary Tumor	1	0.7965	FALSE	-9.07976	3.03459	NA	NA	7	NA	NA	73	Male	NA	COAD_READ	COAD_READ
TCGA-EB-A41A-01	TCGA-EB-A41A-01	10.0277	-12.4001	skin	transitory	tumor	Skin Cancer	Primary Tumor	3	0.9254	FALSE	6.26648	5.12026	NA	NA	4	NA	NA	90	Male	NA	SKCM	SKCM
TCGA-PZ-A5RE-01	TCGA-PZ-A5RE-01	10.8054	0.91608	pancreas	adenocarcinoma	tumor	Pancreatic Cancer	Primary Tumor	46	NA	FALSE	-8.19259	-2.2787	NA	NA	32	NA	NA	44	Female	NA	PAAD	PAAD
TCGA-55-6982-01	TCGA-55-6982-01	5.82367	4.63072	lung	lung adenocarcinoma	tumor	Lung Cancer	Primary Tumor	8	0.5638	FALSE	-5.53951	-3.31337	NA	NA	0	NA	NA	79	Female	NA	LUAD	LUAD
TCGA-CD-8528-01	TCGA-CD-8528-01	14.8556	1.97551	gastric	stomach adenocarcinoma	tumor	Gastric Cancer	Primary Tumor	5	NA	FALSE	-7.21561	1.16712	NA	NA	1	NA	NA	43	Female	NA	STAD	STAD
TCGA-13-0897-01	TCGA-13-0897-01	12.5498	-2.4174	ovary	ovarian serous cystadenocarcinoma	tumor	Ovarian Cancer	Primary Tumor	2	0.903	FALSE	-0.836054	2.56982	NA	NA	10	NA	NA	54	Female	NA	OV	OV
TCGA-CM-6164-01	TCGA-CM-6164-01	16.4844	0.194482	colorectal	colon adenocarcinoma	tumor	Colon/Colorectal Cancer	Primary Tumor	1	0.6806	FALSE	-10.5597	1.56003	NA	NA	7	NA	NA	46	Female	NA	COAD_READ	COAD_READ
TCGA-C5-A1ME-01	TCGA-C5-A1ME-01	11.1066	2.60643	cervix	NA	tumor	Cervical Cancer	Primary Tumor	17	0.8627	FALSE	1.0167	0.316188	NA	NA	20	NA	NA	40	Female	NA	NA	CESC
TCGA-09-0369-01	TCGA-09-0369-01	9.82367	-2.05376	ovary	ovarian serous cystadenocarcinoma	tumor	Ovarian Cancer	Primary Tumor	29	0.9417	FALSE	0.61402	3.49013	NA	NA	10	NA	NA	56	Female	NA	OV	OV
TCGA-E2-A2P6-01	TCGA-E2-A2P6-01	3.63857	11.7827	breast	luminal A	tumor	Breast Cancer	Primary Tumor	0	0.882	FALSE	-3.46938	-10.1676	NA	NA	21	NA	NA	77	Female	NA	BRCA	BRCA
TARGET-50-PAJMIZ-01	TARGET-50-PAJMIZ-01	9.16549	-6.4258	kidney	wilms tumor	tumor	Kidney Cancer	NA	37	NA	FALSE	8.51348	-2.76914	NA	NA	37	NA	NA	7	Female	NA	NA	NA
TCGA-EL-A4JZ-01	TCGA-EL-A4JZ-01	13.6096	-5.85874	thyroid	thyroid carcinoma	tumor	Thyroid Cancer	Primary Tumor	6	0.745	FALSE	-4.08717	14.7421	NA	NA	33	NA	NA	55	Female	NA	THCA	THCA
TCGA-M7-A722-01	TCGA-M7-A722-01	-10.1466	0.857341	prostate	prostate adenocarcinoma	tumor	Prostate Cancer	Primary Tumor	15	0.9571	FALSE	0.723828	-11.891	NA	NA	46	NA	NA	65	Male	NA	PRAD	PRAD
TCGA-CV-A6K0-01	TCGA-CV-A6K0-01	12.6141	6.44171	upper_aerodigestive	upper aerodigestive squamous	tumor	Head and Neck Cancer	Primary Tumor	9	0.543	FALSE	-2.60593	-3.96701	NA	NA	6	NA	NA	58	Male	NA	HNSC	HNSC
TCGA-13-1512-01	TCGA-13-1512-01	10.6181	-3.11462	ovary	ovarian serous cystadenocarcinoma	tumor	Ovarian Cancer	Primary Tumor	2	0.9253	FALSE	-0.444341	2.65309	NA	NA	10	NA	NA	49	Female	NA	OV	OV
TCGA-S6-A8JY-01	TCGA-S6-A8JY-01	4.34973	-8.48096	germ_cell	seminoma	tumor	Germ Cell Cancer	Primary Tumor	47	NA	FALSE	-8.0442	-6.07523	NA	NA	38	NA	NA	27	Male	NA	NA	TGCT
TARGET-50-PAJLTI-01	TARGET-50-PAJLTI-01	9.81712	-5.98203	kidney	wilms tumor	tumor	Kidney Cancer	NA	37	NA	FALSE	7.86016	-3.74963	NA	NA	37	NA	NA	2.63	Male	NA	NA	NA
TCGA-AO-A1KT-01	TCGA-AO-A1KT-01	3.48289	11.5805	breast	luminal B	tumor	Breast Cancer	Primary Tumor	0	0.7696	FALSE	-4.36305	-10.83	NA	NA	8	NA	NA	78	Female	NA	BRCA	BRCA
TCGA-D3-A3CE-06	TCGA-D3-A3CE-06	9.86377	-12.0093	skin	transitory	tumor	Skin Cancer	Metastatic	3	0.6368	FALSE	7.84303	3.86602	NA	NA	4	NA	NA	74	Female	NA	SKCM	SKCM
TCGA-12-5299-01	TCGA-12-5299-01	-2.2108	-7.70248	central_nervous_system	glioblastoma multiforme	tumor	Brain Cancer	Primary Tumor	7	0.9716	FALSE	3.52314	10.9683	NA	NA	13	NA	NA	56	Female	NA	GBM	GBM
TARGET-50-PAJPAR-01	TARGET-50-PAJPAR-01	9.28606	-4.88962	kidney	wilms tumor	tumor	Kidney Cancer	NA	37	NA	FALSE	8.23582	-3.54931	NA	NA	37	NA	NA	5	Female	NA	NA	NA
TCGA-29-1761-01	TCGA-29-1761-01	11.011	-3.81756	ovary	ovarian serous cystadenocarcinoma	tumor	Ovarian Cancer	Primary Tumor	2	0.8309	FALSE	-1.53968	1.99889	NA	NA	39	NA	NA	80	Female	NA	OV	OV
TCGA-BJ-A0ZJ-01	TCGA-BJ-A0ZJ-01	14.7183	-4.76214	thyroid	thyroid carcinoma	tumor	Thyroid Cancer	Primary Tumor	6	0.7345	FALSE	-4.30708	14.5075	NA	NA	33	NA	NA	36	Male	NA	THCA	THCA
TCGA-P5-A5EX-01	TCGA-P5-A5EX-01	-0.816044	-8.52164	central_nervous_system	glioma	tumor	Brain Cancer	Primary Tumor	7	0.7019	FALSE	4.29084	11.9175	NA	NA	27	NA	NA	41	Female	NA	LGG	LGG
TCGA-J8-A3O2-06	TCGA-J8-A3O2-06	14.312	-6.1486	thyroid	thyroid carcinoma	tumor	Thyroid Cancer	Metastatic	6	0.9038	FALSE	-2.30434	14.6184	NA	NA	22	NA	NA	39	Male	NA	NA	THCA
TCGA-DJ-A4V2-01	TCGA-DJ-A4V2-01	13.5304	-7.01526	thyroid	thyroid carcinoma	tumor	Thyroid Cancer	Primary Tumor	6	0.8575	FALSE	-3.1656	14.9123	NA	NA	22	NA	NA	38	Female	NA	THCA	THCA
TCGA-HT-8563-01	TCGA-HT-8563-01	-1.18746	-8.40802	central_nervous_system	glioma	tumor	Brain Cancer	Primary Tumor	7	0.6533	FALSE	4.03196	11.9456	NA	NA	13	NA	NA	30	Female	NA	LGG	LGG
TCGA-J8-A3O2-01	TCGA-J8-A3O2-01	14.3686	-5.64253	thyroid	thyroid carcinoma	tumor	Thyroid Cancer	Primary Tumor	6	NA	FALSE	-3.7696	15.4147	NA	NA	33	NA	NA	39	Male	NA	THCA	NA
TCGA-E9-A3HO-01	TCGA-E9-A3HO-01	3.68933	11.1506	breast	luminal B	tumor	Breast Cancer	Primary Tumor	0	0.8239	FALSE	-3.24318	-10.1317	NA	NA	21	NA	NA	49	Female	NA	BRCA	BRCA
TCGA-A6-A567-01	TCGA-A6-A567-01	16.396	-0.150756	colorectal	colon adenocarcinoma	tumor	Colon/Colorectal Cancer	Primary Tumor	1	0.8594	FALSE	-10.1311	2.26512	NA	NA	7	NA	NA	56	Male	NA	COAD_READ	COAD_READ
TCGA-58-A46N-01	TCGA-58-A46N-01	6.70325	7.62338	lung	lung squamous cell carcinoma	tumor	Lung Cancer	Primary Tumor	10	0.902	FALSE	-0.996984	-0.892235	NA	NA	3	NA	NA	52	Male	NA	LUSC	LUSC
TCGA-BH-A18V-06	TCGA-BH-A18V-06	8.72574	11.1656	breast	NA	tumor	Breast Cancer	Metastatic	23	0.6021	FALSE	-4.63339	-7.65613	NA	NA	28	NA	NA	48	Female	NA	NA	BRCA
TCGA-WC-A87W-01	TCGA-WC-A87W-01	19.4315	-11.6292	eye	uveal melanoma	tumor	Eye Cancer	Primary Tumor	55	NA	FALSE	4.70939	5.8845	NA	NA	44	NA	NA	57	Female	NA	NA	NA
TCGA-CG-4466-01	TCGA-CG-4466-01	14.7135	1.02068	gastric	stomach adenocarcinoma	tumor	Gastric Cancer	Primary Tumor	1	NA	FALSE	-7.4857	2.20434	NA	NA	1	NA	NA	81	Female	NA	STAD	STAD
TCGA-A3-3383-01	TCGA-A3-3383-01	16.1336	11.8225	kidney	kidney clear cell carcinoma	tumor	Kidney Cancer	Primary Tumor	4	0.6402	FALSE	-4.7292	8.39337	NA	NA	2	NA	NA	52	Male	NA	KIRC	KIRC
TCGA-YT-A95H-01	TCGA-YT-A95H-01	1.3792	3.27898	thymus	thymoma	tumor	Thymus Cancer	Primary Tumor	43	NA	FALSE	2.65662	2.95504	NA	NA	41	NA	NA	69	Male	NA	NA	NA
TCGA-NJ-A4YI-01	TCGA-NJ-A4YI-01	5.04711	4.45256	lung	lung adenocarcinoma	tumor	Lung Cancer	Primary Tumor	8	0.6935	FALSE	-6.28065	-4.1919	NA	NA	0	NA	NA	87	Female	NA	LUAD	LUAD
TCGA-D8-A1XJ-01	TCGA-D8-A1XJ-01	5.00866	11.9914	breast	HER2-enriched	tumor	Breast Cancer	Primary Tumor	67	0.838	FALSE	-4.13691	-10.5158	NA	NA	8	NA	NA	76	Female	NA	BRCA	BRCA
TCGA-Q1-A73Q-01	TCGA-Q1-A73Q-01	6.81801	7.78508	cervix	NA	tumor	Cervical Cancer	Primary Tumor	10	0.844	FALSE	-0.862032	-1.60659	NA	NA	17	NA	NA	46	Female	NA	NA	CESC
TCGA-BQ-5880-01	TCGA-BQ-5880-01	17.7089	7.23222	kidney	papillary renal cell carcinoma	tumor	Kidney Cancer	Primary Tumor	27	0.6704	FALSE	-6.38255	7.07371	NA	NA	12	NA	NA	79	Male	NA	NA	KIRP
TCGA-EE-A2GB-06	TCGA-EE-A2GB-06	10.0616	-12.7631	skin	melanocytic	tumor	Skin Cancer	Metastatic	3	0.7019	FALSE	6.6373	4.00936	NA	NA	4	NA	NA	51	Male	NA	SKCM	SKCM
TCGA-75-7027-01	TCGA-75-7027-01	7.17005	2.0606	lung	lung adenocarcinoma	tumor	Lung Cancer	Primary Tumor	25	0.7591	FALSE	-4.48297	-3.75573	NA	NA	0	NA	NA	NA	Male	NA	LUAD	LUAD
TARGET-10-PANIEU-03	TARGET-10-PANIEU-03	-2.68916	7.16782	blood	acute lymphoblastic leukemia	tumor	Leukemia	NA	16	NA	FALSE	12.1851	-1.25829	NA	NA	23	NA	NA	7.73	Male	NA	NA	NA
TCGA-A2-A04P-01	TCGA-A2-A04P-01	9.13306	11.0877	breast	basal	tumor	Breast Cancer	Primary Tumor	23	0.7001	FALSE	-3.20168	-7.91299	NA	NA	28	NA	NA	36	Female	NA	BRCA	BRCA
TCGA-BA-6870-01	TCGA-BA-6870-01	13.2958	6.11316	upper_aerodigestive	upper aerodigestive squamous	tumor	Head and Neck Cancer	Primary Tumor	9	0.5002	FALSE	-1.03766	-4.55359	NA	NA	6	NA	NA	60	Female	NA	HNSC	HNSC
TCGA-73-4666-01	TCGA-73-4666-01	6.70707	4.26233	lung	lung adenocarcinoma	tumor	Lung Cancer	Primary Tumor	8	0.5991	FALSE	-4.67366	-3.22973	NA	NA	0	NA	NA	52	Female	NA	LUAD	LUAD
TCGA-MV-A51V-01	TCGA-MV-A51V-01	10.3524	3.71797	urinary_tract	bladder urothelial carcinoma	tumor	Bladder Cancer	Primary Tumor	56	0.9662	FALSE	1.69987	-6.21571	NA	NA	15	NA	NA	75	Male	NA	BLCA	BLCA
TCGA-77-A5G6-01	TCGA-77-A5G6-01	7.47906	7.50455	lung	lung squamous cell carcinoma	tumor	Lung Cancer	Primary Tumor	10	0.8184	FALSE	-1.04146	-0.682115	NA	NA	3	NA	NA	66	Male	NA	LUSC	LUSC
TCGA-5P-A9K4-01	TCGA-5P-A9K4-01	18.7533	5.95872	kidney	papillary renal cell carcinoma	tumor	Kidney Cancer	Primary Tumor	22	0.9261	FALSE	-7.98651	6.9168	NA	NA	12	NA	NA	54	Male	NA	NA	KIRP
TCGA-VD-A8KE-01	TCGA-VD-A8KE-01	19.1844	-11.768	eye	uveal melanoma	tumor	Eye Cancer	Primary Tumor	55	NA	FALSE	5.50992	6.81027	NA	NA	44	NA	NA	74	Female	NA	NA	NA
TCGA-56-A4BX-01	TCGA-56-A4BX-01	6.52834	7.38615	lung	lung squamous cell carcinoma	tumor	Lung Cancer	Primary Tumor	10	0.8206	FALSE	-0.92194	-0.887841	NA	NA	3	NA	NA	70	Male	NA	LUSC	LUSC
TCGA-34-7107-01	TCGA-34-7107-01	8.52221	9.05155	lung	lung squamous cell carcinoma	tumor	Lung Cancer	Primary Tumor	10	0.7223	FALSE	-2.04559	-0.639307	NA	NA	3	NA	NA	70	Male	NA	LUSC	LUSC
TARGET-20-PASMHY-03	TARGET-20-PASMHY-03	-3.55836	2.29002	blood	acute myeloid leukemia	tumor	Leukemia	NA	32	NA	FALSE	13.7962	1.721	NA	NA	19	NA	NA	19.12	Male	NA	NA	NA
TCGA-BR-A4J9-01	TCGA-BR-A4J9-01	8.56087	0.0975347	gastric	stomach adenocarcinoma	tumor	Gastric Cancer	Primary Tumor	28	NA	TRUE	-7.69283	-1.23596	NA	NA	1	NA	NA	55	Male	NA	STAD	STAD
TCGA-BJ-A290-01	TCGA-BJ-A290-01	14.2963	-5.41397	thyroid	thyroid carcinoma	tumor	Thyroid Cancer	Primary Tumor	6	0.9164	FALSE	-1.98116	14.9405	NA	NA	22	NA	NA	70	Male	NA	THCA	THCA
TCGA-CV-6955-01	TCGA-CV-6955-01	12.0151	5.09051	upper_aerodigestive	upper aerodigestive squamous	tumor	Head and Neck Cancer	Primary Tumor	9	0.7466	FALSE	-1.52928	-5.40264	NA	NA	6	NA	NA	74	Female	NA	HNSC	HNSC
TARGET-10-PAPBZK-09	TARGET-10-PAPBZK-09	-1.3	1.11821	blood	acute lymphoblastic leukemia	tumor	Leukemia	NA	64	NA	FALSE	11.5557	-0.327005	NA	NA	23	NA	NA	18.39	Male	NA	NA	NA
TCGA-P3-A5Q6-01	TCGA-P3-A5Q6-01	11.3715	6.27399	upper_aerodigestive	upper aerodigestive squamous	tumor	Head and Neck Cancer	Primary Tumor	9	0.7417	FALSE	-0.263041	-4.4175	NA	NA	6	NA	NA	49	Male	NA	HNSC	HNSC
TCGA-D7-A4Z0-01	TCGA-D7-A4Z0-01	13.9639	1.89902	gastric	stomach adenocarcinoma	tumor	Gastric Cancer	Primary Tumor	5	NA	FALSE	-7.75991	0.203846	NA	NA	1	NA	NA	60	Female	NA	STAD	STAD
TCGA-24-2293-01	TCGA-24-2293-01	11.2775	-2.44755	ovary	ovarian serous cystadenocarcinoma	tumor	Ovarian Cancer	Primary Tumor	2	0.6843	FALSE	0.947185	2.32416	NA	NA	10	NA	NA	47	Female	NA	OV	OV
TCGA-QK-A64Z-01	TCGA-QK-A64Z-01	12.6003	6.1739	upper_aerodigestive	upper aerodigestive squamous	tumor	Head and Neck Cancer	Primary Tumor	9	0.8406	FALSE	-1.38739	-4.15673	NA	NA	6	NA	NA	79	Female	NA	HNSC	HNSC
TCGA-2J-AABI-01	TCGA-2J-AABI-01	10.0407	5.38904	pancreas	adenocarcinoma	tumor	Pancreatic Cancer	Primary Tumor	18	NA	FALSE	-7.00285	-2.49154	NA	NA	30	NA	NA	55	Female	NA	PAAD	PAAD
TCGA-AC-A2FK-01	TCGA-AC-A2FK-01	6.9494	12.7771	breast	normal	tumor	Breast Cancer	Primary Tumor	19	0.8222	FALSE	-6.9452	-10.5576	NA	NA	11	NA	NA	45	Female	NA	BRCA	BRCA
TARGET-20-PAEFGT-04	TARGET-20-PAEFGT-04	-3.69264	1.53179	blood	acute myeloid leukemia	tumor	Leukemia	NA	41	NA	FALSE	12.9145	1.98601	NA	NA	19	NA	NA	14.94	Female	NA	NA	NA
TCGA-VP-A879-01	TCGA-VP-A879-01	-8.78654	1.29878	prostate	prostate adenocarcinoma	tumor	Prostate Cancer	Primary Tumor	15	0.9445	FALSE	3.23687	-10.569	NA	NA	5	NA	NA	70	Male	NA	PRAD	PRAD
TCGA-29-A5NZ-01	TCGA-29-A5NZ-01	9.95081	-3.48901	ovary	ovarian serous cystadenocarcinoma	tumor	Ovarian Cancer	Primary Tumor	2	0.9208	FALSE	0.865515	3.44092	NA	NA	10	NA	NA	66	Female	NA	OV	OV
TCGA-CG-4462-01	TCGA-CG-4462-01	12.8502	2.29182	gastric	stomach adenocarcinoma	tumor	Gastric Cancer	Primary Tumor	5	NA	FALSE	-7.18828	-0.671419	NA	NA	1	NA	NA	72	Female	NA	STAD	STAD
TCGA-DV-A4W0-01	TCGA-DV-A4W0-01	15.7112	10.463	kidney	kidney clear cell carcinoma	tumor	Kidney Cancer	Primary Tumor	4	NA	FALSE	-4.11189	9.70089	NA	NA	2	NA	NA	55	Male	NA	KIRC	NA
TCGA-37-4129-01	TCGA-37-4129-01	2.64516	0.216717	lung	lung squamous cell carcinoma	tumor	Lung Cancer	Primary Tumor	50	0.6465	FALSE	1.8114	8.60898	NA	NA	29	NA	NA	52	Female	NA	LUSC	LUSC
TCGA-DD-AAVZ-01	TCGA-DD-AAVZ-01	17.3813	-7.51091	liver	hepatocellular carcinoma	tumor	Liver Cancer	Primary Tumor	14	0.8186	FALSE	-2.88132	6.06699	NA	NA	9	NA	NA	38	Male	NA	LIHC	LIHC
TCGA-D5-6534-01	TCGA-D5-6534-01	14.7937	0.670004	colorectal	colon adenocarcinoma	tumor	Colon/Colorectal Cancer	Primary Tumor	1	0.5402	FALSE	-9.57111	-0.538445	NA	NA	7	NA	NA	62	Female	NA	COAD_READ	COAD_READ
TCGA-B0-5117-01	TCGA-B0-5117-01	20.9695	-3.07418	kidney	kidney clear cell carcinoma	tumor	Kidney Cancer	Primary Tumor	57	0.8839	FALSE	-7.97109	11.6734	NA	NA	45	NA	NA	40	Male	NA	KIRC	KIRC
TCGA-DJ-A13R-01	TCGA-DJ-A13R-01	12.9723	-2.29437	thyroid	thyroid carcinoma	tumor	Thyroid Cancer	Primary Tumor	58	0.7165	FALSE	-2.01128	12.5097	NA	NA	43	NA	NA	50	Male	NA	THCA	THCA
TARGET-50-PAJMJT-01	TARGET-50-PAJMJT-01	9.81007	-7.14591	kidney	wilms tumor	tumor	Kidney Cancer	NA	37	NA	FALSE	8.14277	-3.43801	NA	NA	37	NA	NA	5	Female	NA	NA	NA
TCGA-61-2113-01	TCGA-61-2113-01	10.9959	-2.40314	ovary	ovarian serous cystadenocarcinoma	tumor	Ovarian Cancer	Primary Tumor	2	0.6621	FALSE	1.05413	2.86731	NA	NA	10	NA	NA	53	Female	NA	OV	OV
TCGA-3U-A98F-01	TCGA-3U-A98F-01	5.58921	-0.199194	lung	NA	tumor	Lung Cancer	Primary Tumor	49	NA	FALSE	4.8322	0.352797	NA	NA	26	NA	NA	73	Unknown	NA	MESO	NA
TCGA-C5-A1MF-01	TCGA-C5-A1MF-01	9.36736	6.06445	cervix	NA	tumor	Cervical Cancer	Primary Tumor	13	0.7806	FALSE	1.48061	0.499394	NA	NA	20	NA	NA	49	Female	NA	NA	CESC
TCGA-77-8145-01	TCGA-77-8145-01	9.32652	8.00961	lung	lung squamous cell carcinoma	tumor	Lung Cancer	Primary Tumor	13	0.6368	FALSE	-2.45058	-1.80616	NA	NA	3	NA	NA	73	Male	NA	LUSC	LUSC
TCGA-LL-A740-01	TCGA-LL-A740-01	5.54054	10.8234	breast	luminal A	tumor	Breast Cancer	Primary Tumor	67	0.8253	FALSE	-4.87417	-10.1045	NA	NA	8	NA	NA	61	Female	NA	BRCA	BRCA
TCGA-F5-6863-01	TCGA-F5-6863-01	16.7174	0.457907	colorectal	rectum adenocarcinoma	tumor	Colon/Colorectal Cancer	Primary Tumor	1	0.9037	FALSE	-10.3318	2.24503	NA	NA	7	NA	NA	71	Female	NA	COAD_READ	COAD_READ
TCGA-06-2565-01	TCGA-06-2565-01	-1.99168	-8.37647	central_nervous_system	glioblastoma multiforme	tumor	Brain Cancer	Primary Tumor	7	0.8613	FALSE	3.21321	12.081	NA	NA	13	NA	NA	59	Male	NA	GBM	GBM
TCGA-33-AASD-01	TCGA-33-AASD-01	10.3352	6.92905	lung	lung squamous cell carcinoma	tumor	Lung Cancer	Primary Tumor	10	0.8043	FALSE	-0.982732	-1.91544	NA	NA	3	NA	NA	83	Male	NA	LUSC	LUSC
TCGA-ET-A3BS-01	TCGA-ET-A3BS-01	14.0016	-5.69908	thyroid	thyroid carcinoma	tumor	Thyroid Cancer	Primary Tumor	6	0.7682	FALSE	-4.15582	13.5218	NA	NA	33	NA	NA	42	Male	NA	THCA	THCA
TCGA-BH-A0BZ-01	TCGA-BH-A0BZ-01	3.92783	11.979	breast	luminal B	tumor	Breast Cancer	Primary Tumor	0	0.5138	FALSE	-4.88285	-10.4283	NA	NA	8	NA	NA	59	Female	NA	BRCA	BRCA
TCGA-22-5478-01	TCGA-22-5478-01	9.27567	7.35335	lung	lung squamous cell carcinoma	tumor	Lung Cancer	Primary Tumor	13	0.5894	FALSE	-2.94434	-0.920404	NA	NA	3	NA	NA	79	Male	NA	LUSC	LUSC
TCGA-29-1768-01	TCGA-29-1768-01	10.2938	-3.1704	ovary	ovarian serous cystadenocarcinoma	tumor	Ovarian Cancer	Primary Tumor	2	0.8001	FALSE	-1.39162	1.70573	NA	NA	39	NA	NA	50	Female	NA	OV	OV
TCGA-EL-A3T1-01	TCGA-EL-A3T1-01	12.8368	-6.55887	thyroid	thyroid carcinoma	tumor	Thyroid Cancer	Primary Tumor	6	0.7429	FALSE	-4.21179	14.0955	NA	NA	33	NA	NA	38	Female	NA	THCA	THCA
TCGA-ED-A627-01	TCGA-ED-A627-01	17.2797	-7.09513	liver	hepatocellular carcinoma	tumor	Liver Cancer	Primary Tumor	14	0.5081	FALSE	-3.45934	5.7172	NA	NA	9	NA	NA	74	Male	NA	LIHC	LIHC
TCGA-N6-A4VC-01	TCGA-N6-A4VC-01	9.76014	-1.99794	uterus	uterine carcinosarcoma	tumor	Endometrial/Uterine Cancer	Primary Tumor	29	0.8806	FALSE	2.58942	-0.610233	NA	NA	20	NA	NA	83	Female	NA	NA	NA
TCGA-16-0846-01	TCGA-16-0846-01	-0.78227	-7.36311	central_nervous_system	glioblastoma multiforme	tumor	Brain Cancer	Primary Tumor	7	0.7697	FALSE	4.8515	11.9567	NA	NA	13	NA	NA	85	Male	NA	GBM	GBM
TCGA-C8-A3M8-01	TCGA-C8-A3M8-01	4.74442	11.8761	breast	luminal B	tumor	Breast Cancer	Primary Tumor	0	0.8177	FALSE	-4.26892	-11.5436	NA	NA	8	NA	NA	68	Female	NA	BRCA	BRCA
TCGA-BJ-A0ZF-01	TCGA-BJ-A0ZF-01	15.1191	-3.3064	thyroid	thyroid carcinoma	tumor	Thyroid Cancer	Primary Tumor	44	NA	FALSE	-1.13657	14.1492	NA	NA	36	NA	NA	54	Female	NA	NA	NA
TCGA-BH-A0BM-01	TCGA-BH-A0BM-01	6.83693	14.0481	breast	luminal A	tumor	Breast Cancer	Primary Tumor	19	0.7886	FALSE	-4.61834	-9.88983	NA	NA	11	NA	NA	54	Female	NA	BRCA	BRCA
TCGA-AB-2914-03	TCGA-AB-2914-03	-3.93484	1.64962	blood	acute myeloid leukemia	tumor	Leukemia	Primary Blood Derived Cancer - Peripheral Blood	41	NA	FALSE	11.4569	2.60707	NA	NA	18	NA	NA	22	Female	NA	LAML	NA
TCGA-DM-A0X9-01	TCGA-DM-A0X9-01	17.1048	0.688266	colorectal	colon adenocarcinoma	tumor	Colon/Colorectal Cancer	Primary Tumor	1	0.8374	FALSE	-9.37689	2.98409	NA	NA	7	NA	NA	71	Female	NA	COAD_READ	COAD_READ
TCGA-AY-A69D-01	TCGA-AY-A69D-01	16.8968	1.19746	colorectal	colon adenocarcinoma	tumor	Colon/Colorectal Cancer	Primary Tumor	1	0.751	FALSE	-10.1994	2.16462	NA	NA	7	NA	NA	55	Female	NA	COAD_READ	COAD_READ
TCGA-55-A4DG-01	TCGA-55-A4DG-01	4.71119	4.2425	lung	lung adenocarcinoma	tumor	Lung Cancer	Primary Tumor	8	0.7232	FALSE	-6.36331	-3.73002	NA	NA	0	NA	NA	71	Male	NA	LUAD	LUAD
TARGET-50-PAJNTJ-02	TARGET-50-PAJNTJ-02	9.68077	-5.89555	kidney	wilms tumor	tumor	Kidney Cancer	NA	37	NA	FALSE	7.99067	-3.8846	NA	NA	37	NA	NA	2	Unknown	NA	NA	NA
TARGET-50-PAJNTJ-01	TARGET-50-PAJNTJ-01	9.63481	-5.95263	kidney	wilms tumor	tumor	Kidney Cancer	NA	37	NA	FALSE	7.89303	-4.03733	NA	NA	37	NA	NA	2	Unknown	NA	NA	NA
TCGA-ET-A2N4-01	TCGA-ET-A2N4-01	14.8822	-5.66954	thyroid	thyroid carcinoma	tumor	Thyroid Cancer	Primary Tumor	6	0.97	FALSE	-1.9805	14.9923	NA	NA	22	NA	NA	53	Female	NA	THCA	THCA
TCGA-58-A46J-01	TCGA-58-A46J-01	7.81457	7.24107	lung	lung squamous cell carcinoma	tumor	Lung Cancer	Primary Tumor	10	0.7761	FALSE	-2.42676	-0.846475	NA	NA	3	NA	NA	64	Male	NA	LUSC	LUSC
TCGA-EE-A3AB-06	TCGA-EE-A3AB-06	8.48628	-9.93169	skin	neural crest-like	tumor	Skin Cancer	Metastatic	52	0.5728	FALSE	7.46119	3.53452	NA	NA	4	NA	NA	30	Male	NA	SKCM	SKCM
TCGA-EJ-8468-01	TCGA-EJ-8468-01	-7.61364	1.08912	prostate	prostate adenocarcinoma	tumor	Prostate Cancer	Primary Tumor	15	0.8726	FALSE	4.73854	-10.6231	NA	NA	5	NA	NA	63	Male	NA	PRAD	PRAD
TCGA-24-1551-01	TCGA-24-1551-01	12.2059	-3.24142	ovary	ovarian serous cystadenocarcinoma	tumor	Ovarian Cancer	Primary Tumor	2	0.8136	FALSE	0.0466577	2.61503	NA	NA	10	NA	NA	53	Female	NA	OV	OV
TCGA-78-7146-01	TCGA-78-7146-01	6.83082	4.09297	lung	lung adenocarcinoma	tumor	Lung Cancer	Primary Tumor	8	0.7694	FALSE	-4.53599	-3.15655	NA	NA	0	NA	NA	71	Female	NA	LUAD	LUAD
TCGA-06-2561-01	TCGA-06-2561-01	-1.36542	-7.85392	central_nervous_system	glioblastoma multiforme	tumor	Brain Cancer	Primary Tumor	7	0.7697	FALSE	4.07238	11.9411	NA	NA	13	NA	NA	53	Female	NA	GBM	GBM
TCGA-IN-8663-01	TCGA-IN-8663-01	9.91484	4.96634	gastric	stomach adenocarcinoma	tumor	Gastric Cancer	Primary Tumor	18	NA	FALSE	-5.82278	0.39663	NA	NA	57	NA	NA	68	Male	NA	STAD	STAD
TCGA-DD-AAVV-01	TCGA-DD-AAVV-01	17.8807	-6.49753	liver	hepatocellular carcinoma	tumor	Liver Cancer	Primary Tumor	35	0.7956	FALSE	-3.50347	6.39712	NA	NA	9	NA	NA	56	Male	NA	LIHC	LIHC
TCGA-ZJ-A8QQ-01	TCGA-ZJ-A8QQ-01	10.3333	4.99942	cervix	NA	tumor	Cervical Cancer	Primary Tumor	18	0.7371	FALSE	0.0714209	-3.56841	NA	NA	30	NA	NA	24	Female	NA	NA	CESC
TCGA-37-4133-01	TCGA-37-4133-01	8.25957	8.59335	lung	lung squamous cell carcinoma	tumor	Lung Cancer	Primary Tumor	10	0.7913	FALSE	-3.3148	-1.32815	NA	NA	3	NA	NA	63	Male	NA	LUSC	LUSC
TCGA-77-8146-01	TCGA-77-8146-01	9.26274	6.44757	lung	lung squamous cell carcinoma	tumor	Lung Cancer	Primary Tumor	13	0.7019	FALSE	-3.0837	-1.26734	NA	NA	3	NA	NA	72	Male	NA	NA	LUSC
TCGA-RL-AAAS-01	TCGA-RL-AAAS-01	9.73666	0.872964	pancreas	adenocarcinoma	tumor	Pancreatic Cancer	Primary Tumor	46	NA	FALSE	-8.95435	-1.83476	NA	NA	32	NA	NA	60	Female	NA	NA	PAAD
TCGA-2G-AAHN-01	TCGA-2G-AAHN-01	5.18122	-9.00727	germ_cell	seminoma	tumor	Germ Cell Cancer	Primary Tumor	47	NA	FALSE	-6.77038	-6.09929	NA	NA	38	NA	NA	32	Male	NA	NA	TGCT
TCGA-L9-A5IP-01	TCGA-L9-A5IP-01	7.45257	1.82184	lung	lung adenocarcinoma	tumor	Lung Cancer	Primary Tumor	25	0.7466	FALSE	-3.92538	-3.49617	NA	NA	0	NA	NA	40	Female	NA	LUAD	LUAD
TCGA-CJ-5672-01	TCGA-CJ-5672-01	16.5075	11.3132	kidney	kidney clear cell carcinoma	tumor	Kidney Cancer	Primary Tumor	4	0.6647	FALSE	-5.27099	9.14457	NA	NA	2	NA	NA	84	Male	NA	KIRC	KIRC
TCGA-73-4662-01	TCGA-73-4662-01	5.361	3.69666	lung	lung adenocarcinoma	tumor	Lung Cancer	Primary Tumor	8	0.6275	FALSE	-5.99838	-3.54713	NA	NA	0	NA	NA	65	Female	NA	LUAD	LUAD
TCGA-3U-A98I-01	TCGA-3U-A98I-01	5.81005	-0.219051	lung	NA	tumor	Lung Cancer	Primary Tumor	49	NA	FALSE	4.66488	1.35377	NA	NA	50	NA	NA	68	Unknown	NA	MESO	NA
TCGA-SQ-A6I6-01	TCGA-SQ-A6I6-01	5.8061	-13.7718	adrenal	pheochromocytoma & paraganglioma	tumor	Adrenal Cancer	Primary Tumor	24	NA	FALSE	0.675242	10.0515	NA	NA	29	NA	NA	39	Male	NA	NA	NA
TCGA-CQ-5327-01	TCGA-CQ-5327-01	11.601	5.02046	upper_aerodigestive	upper aerodigestive squamous	tumor	Head and Neck Cancer	Primary Tumor	9	0.6181	FALSE	-1.42609	-4.90134	NA	NA	6	NA	NA	61	Female	NA	HNSC	HNSC
TCGA-E2-A1LL-01	TCGA-E2-A1LL-01	10.722	5.03189	breast	basal	tumor	Breast Cancer	Primary Tumor	18	0.6533	FALSE	-1.12289	-3.7014	NA	NA	30	NA	NA	73	Female	NA	BRCA	BRCA
TCGA-FD-A3SR-01	TCGA-FD-A3SR-01	11.284	9.57749	urinary_tract	bladder urothelial carcinoma	tumor	Bladder Cancer	Primary Tumor	56	0.6811	FALSE	0.557425	-5.93646	NA	NA	15	NA	NA	68	Male	NA	BLCA	BLCA
TCGA-KK-A8II-01	TCGA-KK-A8II-01	-9.2086	-1.11816	prostate	prostate adenocarcinoma	tumor	Prostate Cancer	Primary Tumor	20	0.9954	FALSE	3.50726	-12.4151	NA	NA	5	NA	NA	61	Male	NA	PRAD	PRAD
TCGA-24-1435-01	TCGA-24-1435-01	11.0395	-2.68655	ovary	ovarian serous cystadenocarcinoma	tumor	Ovarian Cancer	Primary Tumor	2	0.836	FALSE	0.543715	2.92088	NA	NA	10	NA	NA	57	Female	NA	OV	OV
TARGET-30-PAPTCR-01	TARGET-30-PAPTCR-01	4.17407	-11.4513	peripheral_nervous_system	neuroblastoma	tumor	Neuroblastoma	NA	24	NA	FALSE	3.06703	7.44558	NA	NA	31	NA	NA	2.07	Female	NA	NA	NA
TCGA-BH-A28O-01	TCGA-BH-A28O-01	6.84298	13.0606	breast	normal	tumor	Breast Cancer	Primary Tumor	19	0.8591	FALSE	-6.07833	-9.63734	NA	NA	11	NA	NA	50	Female	NA	BRCA	BRCA
TCGA-XV-AAZW-01	TCGA-XV-AAZW-01	10.2233	-10.7888	skin	transitory	tumor	Skin Cancer	Primary Tumor	3	0.8725	FALSE	5.53936	5.03257	NA	NA	4	NA	NA	62	Female	NA	SKCM	SKCM
TCGA-F2-7276-01	TCGA-F2-7276-01	9.73419	0.775108	pancreas	adenocarcinoma	tumor	Pancreatic Cancer	Primary Tumor	46	NA	FALSE	-9.66898	-2.34895	NA	NA	32	NA	NA	64	Male	NA	PAAD	PAAD
TCGA-BJ-A0Z2-01	TCGA-BJ-A0Z2-01	15.4613	-3.88729	thyroid	thyroid carcinoma	tumor	Thyroid Cancer	Primary Tumor	44	0.9573	FALSE	-0.772626	14.831	NA	NA	36	NA	NA	57	Male	NA	THCA	THCA
TCGA-DK-A6B0-01	TCGA-DK-A6B0-01	12.6287	8.60948	urinary_tract	bladder urothelial carcinoma	tumor	Bladder Cancer	Primary Tumor	31	0.7466	FALSE	2.37061	-5.69371	NA	NA	15	NA	NA	61	Male	NA	BLCA	BLCA
TCGA-B0-4846-01	TCGA-B0-4846-01	15.814	12.0694	kidney	kidney clear cell carcinoma	tumor	Kidney Cancer	Primary Tumor	4	0.7228	FALSE	-3.97652	10.6338	NA	NA	2	NA	NA	52	Male	NA	KIRC	KIRC
TCGA-ET-A2N0-01	TCGA-ET-A2N0-01	14.0332	-6.40846	thyroid	thyroid carcinoma	tumor	Thyroid Cancer	Primary Tumor	6	0.8222	FALSE	-2.46723	13.0788	NA	NA	33	NA	NA	51	Female	NA	THCA	THCA
TCGA-FB-A7DR-01	TCGA-FB-A7DR-01	10.5026	0.789565	pancreas	adenocarcinoma	tumor	Pancreatic Cancer	Primary Tumor	46	NA	FALSE	-8.79641	-1.86837	NA	NA	32	NA	NA	48	Male	NA	PAAD	PAAD
TCGA-YB-A89D-01	TCGA-YB-A89D-01	10.69	0.501665	pancreas	adenocarcinoma	tumor	Pancreatic Cancer	Primary Tumor	46	NA	FALSE	-8.82903	-2.32529	NA	NA	32	NA	NA	59	Male	NA	PAAD	PAAD
TARGET-10-PARXMC-04	TARGET-10-PARXMC-04	-1.34468	5.63235	blood	acute lymphoblastic leukemia	tumor	Leukemia	NA	26	NA	FALSE	11.3578	-0.454396	NA	NA	23	NA	NA	6.92	Female	NA	NA	NA
TARGET-10-PARXMC-09	TARGET-10-PARXMC-09	-1.48085	7.55421	blood	acute lymphoblastic leukemia	tumor	Leukemia	NA	26	NA	FALSE	10.9996	-0.823369	NA	NA	23	NA	NA	6.92	Female	NA	NA	NA
TCGA-77-7142-01	TCGA-77-7142-01	7.63369	7.53945	lung	lung squamous cell carcinoma	tumor	Lung Cancer	Primary Tumor	10	0.7986	FALSE	-2.32707	-0.62338	NA	NA	3	NA	NA	59	Female	NA	LUSC	LUSC
TCGA-CR-7374-01	TCGA-CR-7374-01	6.56413	7.26467	upper_aerodigestive	upper aerodigestive squamous	tumor	Head and Neck Cancer	Primary Tumor	10	0.7887	FALSE	-1.70307	-1.76911	NA	NA	3	NA	NA	67	Female	NA	HNSC	HNSC
TCGA-KS-A4I1-01	TCGA-KS-A4I1-01	14.2557	-5.65224	thyroid	thyroid carcinoma	tumor	Thyroid Cancer	Primary Tumor	6	0.9174	FALSE	-2.04995	13.7078	NA	NA	33	NA	NA	37	Female	NA	THCA	THCA
TCGA-60-2719-01	TCGA-60-2719-01	7.32442	7.54828	lung	lung squamous cell carcinoma	tumor	Lung Cancer	Primary Tumor	10	0.912	FALSE	-1.75437	-0.731714	NA	NA	3	NA	NA	83	Female	NA	LUSC	LUSC
TCGA-VR-A8Q7-01	TCGA-VR-A8Q7-01	9.62743	4.05586	esophagus	esophageal carcinoma	tumor	Esophageal Cancer	Primary Tumor	17	NA	FALSE	-0.533875	-3.7093	NA	NA	30	NA	NA	60	Male	NA	ESCA	ESCA
TARGET-30-PANXJL-01	TARGET-30-PANXJL-01	4.58576	-11.0512	peripheral_nervous_system	neuroblastoma	tumor	Neuroblastoma	NA	24	NA	FALSE	2.65259	7.49625	NA	NA	31	NA	NA	15.71	Male	NA	NA	NA
TCGA-A7-A4SC-01	TCGA-A7-A4SC-01	5.43642	13.2409	breast	luminal A	tumor	Breast Cancer	Primary Tumor	19	0.7975	FALSE	-6.13494	-9.96372	NA	NA	11	NA	NA	62	Female	NA	NA	BRCA
TCGA-YU-A90Y-01	TCGA-YU-A90Y-01	5.78207	-8.89524	germ_cell	non-seminoma	tumor	Germ Cell Cancer	Primary Tumor	47	NA	FALSE	3.51828	-3.31074	NA	NA	38	NA	NA	23	Male	NA	NA	TGCT
TCGA-FD-A5BS-01	TCGA-FD-A5BS-01	8.32453	0.261072	urinary_tract	bladder urothelial carcinoma	tumor	Bladder Cancer	Primary Tumor	28	0.208	TRUE	-2.50395	-7.47813	NA	NA	20	NA	NA	68	Male	NA	BLCA	BLCA
TCGA-85-8351-01	TCGA-85-8351-01	9.59051	6.39277	lung	lung squamous cell carcinoma	tumor	Lung Cancer	Primary Tumor	13	0.6858	FALSE	-3.10576	-1.4258	NA	NA	3	NA	NA	72	Male	NA	LUSC	LUSC
TCGA-CN-6013-01	TCGA-CN-6013-01	12.3984	5.14062	upper_aerodigestive	upper aerodigestive squamous	tumor	Head and Neck Cancer	Primary Tumor	9	0.5881	FALSE	-2.22724	-3.82968	NA	NA	6	NA	NA	56	Male	NA	HNSC	HNSC
TCGA-J7-6720-01	TCGA-J7-6720-01	19.2313	6.41155	kidney	papillary renal cell carcinoma	tumor	Kidney Cancer	Primary Tumor	22	0.8149	FALSE	-7.61766	7.29232	NA	NA	12	NA	NA	42	Male	NA	NA	KIRP
TCGA-E9-A24A-01	TCGA-E9-A24A-01	3.58428	12.0568	breast	luminal A	tumor	Breast Cancer	Primary Tumor	0	0.7263	FALSE	-5.32171	-11.858	NA	NA	8	NA	NA	69	Female	NA	BRCA	BRCA
TARGET-30-PARYNK-01	TARGET-30-PARYNK-01	2.31259	-11.6981	peripheral_nervous_system	neuroblastoma	tumor	Neuroblastoma	NA	33	NA	FALSE	4.46845	7.72572	NA	NA	31	NA	NA	6.24	Female	NA	NA	NA
TCGA-BC-4073-01	TCGA-BC-4073-01	18.4545	-5.78023	liver	hepatocellular carcinoma	tumor	Liver Cancer	Primary Tumor	35	0.6148	FALSE	-3.80967	5.65247	NA	NA	9	NA	NA	73	Male	NA	LIHC	LIHC
TCGA-AC-A6IV-01	TCGA-AC-A6IV-01	3.16896	11.9681	breast	luminal A	tumor	Breast Cancer	Primary Tumor	0	0.6198	FALSE	-6.07171	-9.48532	NA	NA	11	NA	NA	47	Female	NA	BRCA	BRCA
TCGA-DK-A1AD-01	TCGA-DK-A1AD-01	11.4026	9.38124	urinary_tract	bladder urothelial carcinoma	tumor	Bladder Cancer	Primary Tumor	56	0.849	FALSE	1.6798	-5.28839	NA	NA	15	NA	NA	69	Male	NA	BLCA	BLCA
TCGA-B6-A400-01	TCGA-B6-A400-01	8.583	12.4779	breast	basal	tumor	Breast Cancer	Primary Tumor	23	0.6898	FALSE	-4.60236	-7.22922	NA	NA	28	NA	NA	43	Female	NA	BRCA	BRCA
TCGA-EM-A2OW-01	TCGA-EM-A2OW-01	14.4168	-3.11409	thyroid	thyroid carcinoma	tumor	Thyroid Cancer	Primary Tumor	44	0.8621	FALSE	-0.993407	13.7054	NA	NA	36	NA	NA	37	Female	NA	THCA	THCA
TCGA-XF-AAMQ-01	TCGA-XF-AAMQ-01	12.435	8.30815	urinary_tract	bladder urothelial carcinoma	tumor	Bladder Cancer	Primary Tumor	31	0.7741	FALSE	0.539617	-5.5448	NA	NA	15	NA	NA	59	Female	NA	BLCA	BLCA
TCGA-A8-A096-01	TCGA-A8-A096-01	3.87013	12.4944	breast	luminal B	tumor	Breast Cancer	Primary Tumor	0	0.6573	FALSE	-5.62104	-11.1453	NA	NA	11	NA	NA	73	Female	NA	BRCA	BRCA
TCGA-AG-3742-01	TCGA-AG-3742-01	16.4263	0.262638	colorectal	rectum adenocarcinoma	tumor	Colon/Colorectal Cancer	Primary Tumor	1	0.8525	FALSE	-10.1384	2.16841	NA	NA	7	NA	NA	85	Female	NA	COAD_READ	COAD_READ
TCGA-WB-A816-01	TCGA-WB-A816-01	5.6705	-11.2088	adrenal	pheochromocytoma & paraganglioma	tumor	Adrenal Cancer	Primary Tumor	24	NA	FALSE	1.21025	8.16623	NA	NA	29	NA	NA	42	Female	NA	NA	NA
TCGA-EA-A410-01	TCGA-EA-A410-01	6.46594	5.57325	cervix	NA	tumor	Cervical Cancer	Primary Tumor	69	0.7913	FALSE	1.6919	-1.06328	NA	NA	20	NA	NA	51	Female	NA	NA	CESC
TCGA-CN-4722-01	TCGA-CN-4722-01	12.9377	5.46111	upper_aerodigestive	upper aerodigestive squamous	tumor	Head and Neck Cancer	Primary Tumor	9	0.5697	FALSE	-1.81277	-4.89257	NA	NA	6	NA	NA	61	Female	NA	HNSC	HNSC
TCGA-B0-5075-01	TCGA-B0-5075-01	15.7327	11.3081	kidney	kidney clear cell carcinoma	tumor	Kidney Cancer	Primary Tumor	4	0.5985	FALSE	-4.60161	9.18619	NA	NA	2	NA	NA	77	Female	NA	KIRC	KIRC
TCGA-W3-AA1R-06	TCGA-W3-AA1R-06	10.4187	-12.7724	skin	melanocytic	tumor	Skin Cancer	Metastatic	3	0.7466	FALSE	7.10996	4.54851	NA	NA	4	NA	NA	71	Male	NA	SKCM	SKCM
TCGA-13-0899-01	TCGA-13-0899-01	11.143	-4.23214	ovary	ovarian serous cystadenocarcinoma	tumor	Ovarian Cancer	Primary Tumor	2	0.8806	FALSE	-1.38492	2.54437	NA	NA	39	NA	NA	60	Female	NA	NA	OV
TCGA-AY-A8YK-01	TCGA-AY-A8YK-01	16.7067	0.628427	colorectal	colon adenocarcinoma	tumor	Colon/Colorectal Cancer	Primary Tumor	1	0.9395	FALSE	-10.0886	2.19052	NA	NA	7	NA	NA	44	Male	NA	COAD_READ	COAD_READ
TCGA-QA-A7B7-01	TCGA-QA-A7B7-01	18.3842	-8.44585	liver	hepatocellular carcinoma	tumor	Liver Cancer	Primary Tumor	14	0.7913	FALSE	-2.14366	5.43748	NA	NA	9	NA	NA	48	Male	NA	LIHC	LIHC
TARGET-20-PATDHA-09	TARGET-20-PATDHA-09	-2.86656	1.54241	blood	acute myeloid leukemia	tumor	Leukemia	NA	32	NA	FALSE	14.2744	0.484545	NA	NA	19	NA	NA	15.19	Female	NA	NA	NA
TCGA-DA-A1IC-06	TCGA-DA-A1IC-06	10.541	-12.0587	skin	transitory	tumor	Skin Cancer	Metastatic	3	0.8057	FALSE	6.01326	4.40127	NA	NA	4	NA	NA	81	Male	NA	SKCM	SKCM
TCGA-A5-AB3J-01	TCGA-A5-AB3J-01	10.4833	-0.77409	uterus	uterine endometrioid	tumor	Endometrial/Uterine Cancer	Primary Tumor	29	0.7466	FALSE	2.13505	-0.526383	NA	NA	20	NA	NA	52	Female	NA	UCEC	UCEC
TCGA-50-8460-01	TCGA-50-8460-01	5.39596	3.44186	lung	lung adenocarcinoma	tumor	Lung Cancer	Primary Tumor	8	0.5551	FALSE	-5.17687	-4.28183	NA	NA	0	NA	NA	74	Male	NA	LUAD	LUAD
TCGA-PG-A917-01	TCGA-PG-A917-01	9.83987	-0.755338	uterus	uterine endometrioid	tumor	Endometrial/Uterine Cancer	Primary Tumor	29	0.8178	FALSE	1.35714	-0.371602	NA	NA	20	NA	NA	74	Female	NA	UCEC	UCEC
TCGA-IB-7889-01	TCGA-IB-7889-01	10.1512	0.798091	pancreas	adenocarcinoma	tumor	Pancreatic Cancer	Primary Tumor	46	NA	FALSE	-8.81888	-1.95626	NA	NA	32	NA	NA	85	Female	NA	PAAD	PAAD
TCGA-EM-A3SY-01	TCGA-EM-A3SY-01	14.2592	-2.88317	thyroid	thyroid carcinoma	tumor	Thyroid Cancer	Primary Tumor	44	0.91	FALSE	-1.07067	13.1681	NA	NA	36	NA	NA	36	Male	NA	THCA	THCA
TCGA-ZG-A9L1-01	TCGA-ZG-A9L1-01	-9.68396	-0.386265	prostate	prostate adenocarcinoma	tumor	Prostate Cancer	Primary Tumor	20	0.7798	FALSE	3.67431	-11.6944	NA	NA	5	NA	NA	66	Male	NA	PRAD	PRAD
TCGA-CN-5361-01	TCGA-CN-5361-01	12.8511	6.64052	upper_aerodigestive	upper aerodigestive squamous	tumor	Head and Neck Cancer	Primary Tumor	9	0.6836	FALSE	-1.80903	-3.26342	NA	NA	6	NA	NA	80	Male	NA	NA	HNSC
TCGA-AB-2967-03	TCGA-AB-2967-03	-1.80631	2.09612	blood	acute myeloid leukemia	tumor	Leukemia	Primary Blood Derived Cancer - Peripheral Blood	45	NA	FALSE	11.7915	2.14403	NA	NA	18	NA	NA	58	Male	NA	NA	NA
TARGET-20-PASHBI-09	TARGET-20-PASHBI-09	-3.41864	2.55366	blood	acute myeloid leukemia	tumor	Leukemia	NA	32	NA	FALSE	14.059	1.33299	NA	NA	19	NA	NA	15.69	Male	NA	NA	NA
TCGA-EX-A3L1-01	TCGA-EX-A3L1-01	10.6073	5.25027	cervix	NA	tumor	Cervical Cancer	Primary Tumor	18	0.7806	FALSE	-0.286762	-3.68965	NA	NA	30	NA	NA	32	Female	NA	NA	CESC
TCGA-V4-A9ES-01	TCGA-V4-A9ES-01	19.7655	-11.257	eye	uveal melanoma	tumor	Eye Cancer	Primary Tumor	55	NA	FALSE	5.51671	6.46196	NA	NA	44	NA	NA	54	Female	NA	NA	NA
TCGA-50-5933-01	TCGA-50-5933-01	7.01426	3.87132	lung	lung adenocarcinoma	tumor	Lung Cancer	Primary Tumor	8	0.4379	FALSE	-4.92576	-2.71891	NA	NA	0	NA	NA	72	Male	NA	LUAD	LUAD
TCGA-EM-A3O7-01	TCGA-EM-A3O7-01	15.1318	-5.52123	thyroid	thyroid carcinoma	tumor	Thyroid Cancer	Primary Tumor	6	0.9142	FALSE	-1.94265	15.1219	NA	NA	22	NA	NA	46	Female	NA	THCA	THCA
TCGA-IE-A4EH-01	TCGA-IE-A4EH-01	4.18261	-1.96339	soft_tissue	leiomyosarcoma	tumor	Sarcoma	Primary Tumor	62	NA	FALSE	4.14682	3.86753	NA	NA	49	NA	NA	35	Female	NA	NA	SARC
TCGA-A2-A04Y-01	TCGA-A2-A04Y-01	3.60619	11.1181	breast	luminal B	tumor	Breast Cancer	Primary Tumor	0	0.7318	FALSE	-3.64889	-9.52602	NA	NA	21	NA	NA	53	Female	NA	BRCA	BRCA
TCGA-43-3394-01	TCGA-43-3394-01	7.64422	8.46315	lung	lung squamous cell carcinoma	tumor	Lung Cancer	Primary Tumor	10	0.8665	FALSE	-2.34239	-0.425065	NA	NA	3	NA	NA	52	Male	NA	LUSC	LUSC
TCGA-ZF-AA4T-01	TCGA-ZF-AA4T-01	11.2366	10.1407	urinary_tract	bladder urothelial carcinoma	tumor	Bladder Cancer	Primary Tumor	56	0.7913	FALSE	1.21991	-6.36518	NA	NA	15	NA	NA	65	Male	NA	BLCA	BLCA
TCGA-MQ-A6BQ-01	TCGA-MQ-A6BQ-01	4.60562	0.476437	lung	NA	tumor	Lung Cancer	Primary Tumor	49	NA	FALSE	3.47924	1.24869	NA	NA	50	NA	NA	58	Male	NA	MESO	NA
TARGET-10-PAPRCS-09	TARGET-10-PAPRCS-09	-2.52553	6.91186	blood	acute lymphoblastic leukemia	tumor	Leukemia	NA	16	NA	FALSE	11.7366	-0.744076	NA	NA	23	NA	NA	14.1	Male	NA	NA	NA
TCGA-ET-A39P-01	TCGA-ET-A39P-01	14.4606	-6.7279	thyroid	thyroid carcinoma	tumor	Thyroid Cancer	Primary Tumor	6	0.8806	FALSE	-2.96503	14.5838	NA	NA	22	NA	NA	73	Female	NA	THCA	THCA
TCGA-29-1769-01	TCGA-29-1769-01	10.6223	-3.07226	ovary	ovarian serous cystadenocarcinoma	tumor	Ovarian Cancer	Primary Tumor	2	0.8293	FALSE	-1.17482	2.15497	NA	NA	39	NA	NA	40	Female	NA	OV	OV
TCGA-78-7155-01	TCGA-78-7155-01	6.87085	2.49924	lung	lung adenocarcinoma	tumor	Lung Cancer	Primary Tumor	25	0.8811	FALSE	-3.93973	-5.36552	NA	NA	54	NA	NA	68	Male	NA	LUAD	LUAD
TCGA-2G-AAM4-01	TCGA-2G-AAM4-01	4.9827	-7.86276	germ_cell	NA	tumor	Germ Cell Cancer	Primary Tumor	47	NA	FALSE	3.58609	-3.9571	NA	NA	38	NA	NA	NA	Unknown	NA	NA	TGCT
TCGA-CJ-4899-01	TCGA-CJ-4899-01	15.6763	9.68818	kidney	kidney clear cell carcinoma	tumor	Kidney Cancer	Primary Tumor	4	0.5327	FALSE	-5.03293	10.9183	NA	NA	2	NA	NA	42	Male	NA	KIRC	KIRC
TCGA-E7-A3X6-01	TCGA-E7-A3X6-01	11.5321	7.78898	urinary_tract	bladder urothelial carcinoma	tumor	Bladder Cancer	Primary Tumor	31	0.7925	FALSE	0.51447	-4.92183	NA	NA	15	NA	NA	70	Male	NA	BLCA	BLCA
[truncated: 11,486 more rows]
