# Supplementary material for: Global computational alignment of tumor and cell line transcriptional profiles
Source: Nat Commun. 2021 Jan 4;12:22. doi: 10.1038/s41467-020-20294-x (PMC7782593; doi:10.1038/s41467-020-20294-x)
Supplement: Supplementary file 5 — Supplementary Data 2 [file 41467_2020_20294_MOESM5_ESM.xlsx]

## Sheet: Supplementary Table 2
Gene	Symbol
ENSG00000148584	A1CF
ENSG00000175899	A2M
ENSG00000183044	ABAT
ENSG00000108846	ABCC3
ENSG00000121270	ABCC11
ENSG00000138075	ABCG5
ENSG00000143921	ABCG8
ENSG00000106077	ABHD11
ENSG00000108798	ABI3
ENSG00000072818	ACAP1
ENSG00000153086	ACMSD
ENSG00000172497	ACOT12
ENSG00000014257	ACPP
ENSG00000103740	ACSBG1
ENSG00000183747	ACSM2A
ENSG00000066813	ACSM2B
ENSG00000183549	ACSM5
ENSG00000077080	ACTL6B
ENSG00000072110	ACTN1
ENSG00000115170	ACVR1
ENSG00000168615	ADAM9
ENSG00000148848	ADAM12
ENSG00000105963	ADAP1
ENSG00000174233	ADCY6
ENSG00000078549	ADCYAP1R1
ENSG00000197177	ADGRA1
ENSG00000020181	ADGRA2
ENSG00000121753	ADGRB2
ENSG00000135298	ADGRB3
ENSG00000153292	ADGRF1
ENSG00000187758	ADH1A
ENSG00000198099	ADH4
ENSG00000172955	ADH6
ENSG00000188778	ADRB3
ENSG00000196526	AFAP1
ENSG00000079557	AFM
ENSG00000157985	AGAP1
ENSG00000135439	AGAP2
ENSG00000106541	AGR2
ENSG00000173467	AGR3
ENSG00000188157	AGRN
ENSG00000135744	AGT
ENSG00000172482	AGXT
ENSG00000113492	AGXT2
ENSG00000124942	AHNAK
ENSG00000185567	AHNAK2
ENSG00000145192	AHSG
ENSG00000204472	AIF1
ENSG00000129474	AJUBA
ENSG00000198610	AKR1C4
ENSG00000158578	ALAS2
ENSG00000163631	ALB
ENSG00000132746	ALDH3B2
ENSG00000164904	ALDH7A1
ENSG00000118514	ALDH8A1
ENSG00000136872	ALDOB
ENSG00000132965	ALOX5AP
ENSG00000198796	ALPK2
ENSG00000178038	ALS2CL
ENSG00000106927	AMBP
ENSG00000165566	AMER2
ENSG00000178171	AMER3
ENSG00000135409	AMHR2
ENSG00000114019	AMOTL2
ENSG00000116748	AMPD1
ENSG00000214274	ANG
ENSG00000132855	ANGPTL3
ENSG00000145362	ANK2
ENSG00000160117	ANKLE1
ENSG00000152766	ANKRD22
ENSG00000148513	ANKRD30A
ENSG00000065413	ANKRD44
ENSG00000175311	ANKS4B
ENSG00000185101	ANO9
ENSG00000169604	ANTXR1
ENSG00000135046	ANXA1
ENSG00000182718	ANXA2
ENSG00000138772	ANXA3
ENSG00000196975	ANXA4
ENSG00000265190	ANXA8
ENSG00000264230	ANXA8L1
ENSG00000129354	AP1M2
ENSG00000166313	APBB1
ENSG00000077420	APBB1IP
ENSG00000115266	APC2
ENSG00000132703	APCS
ENSG00000105290	APLP1
ENSG00000118137	APOA1
ENSG00000158874	APOA2
ENSG00000110243	APOA5
ENSG00000084674	APOB
ENSG00000184730	APOBR
ENSG00000110245	APOC3
ENSG00000267467	APOC4
ENSG00000130203	APOE
ENSG00000175336	APOF
ENSG00000091583	APOH
ENSG00000204444	APOM
ENSG00000142192	APP
ENSG00000171885	AQP4
ENSG00000169083	AR
ENSG00000109321	AREG
ENSG00000112379	ARFGEF3
ENSG00000118520	ARG1
ENSG00000241484	ARHGAP8
ENSG00000123329	ARHGAP9
ENSG00000075884	ARHGAP15
ENSG00000163219	ARHGAP25
ENSG00000159314	ARHGAP27
ENSG00000137962	ARHGAP29
ENSG00000186517	ARHGAP30
ENSG00000136002	ARHGEF4
ENSG00000050327	ARHGEF5
ENSG00000129675	ARHGEF6
ENSG00000130762	ARHGEF16
ENSG00000213214	ARHGEF35
ENSG00000236699	ARHGEF38
ENSG00000152213	ARL11
ENSG00000135931	ARMC9
ENSG00000172995	ARPP21
ENSG00000197070	ARRDC1
ENSG00000151693	ASAP2
ENSG00000139352	ASCL1
ENSG00000141505	ASGR1
ENSG00000161944	ASGR2
ENSG00000110881	ASIC1
ENSG00000072182	ASIC4
ENSG00000204653	ASPDH
ENSG00000198363	ASPH
ENSG00000152092	ASTN1
ENSG00000148219	ASTN2
ENSG00000167654	ATCAY
ENSG00000018625	ATP1A2
ENSG00000105409	ATP1A3
ENSG00000143153	ATP1B1
ENSG00000129244	ATP1B2
ENSG00000074370	ATP2A3
ENSG00000157087	ATP2B2
ENSG00000064270	ATP2C2
ENSG00000213760	ATP6V1G2
ENSG00000151418	ATP6V1G3
ENSG00000081923	ATP8B1
ENSG00000143515	ATP8B2
ENSG00000104043	ATP8B4
ENSG00000118322	ATP10B
ENSG00000119986	AVPI1
ENSG00000167601	AXL
ENSG00000160862	AZGP1
ENSG00000172232	AZU1
ENSG00000109956	B3GAT1
ENSG00000112309	B3GAT2
ENSG00000179913	B3GNT3
ENSG00000174684	B4GAT1
ENSG00000136881	BAAT
ENSG00000186318	BACE1
ENSG00000112182	BACH2
ENSG00000151929	BAG3
ENSG00000175866	BAIAP2
ENSG00000006453	BAIAP2L1
ENSG00000129151	BBOX1
ENSG00000187244	BCAM
ENSG00000132692	BCAN
ENSG00000050820	BCAR1
ENSG00000137936	BCAR3
ENSG00000121380	BCL2L14
ENSG00000127152	BCL11B
ENSG00000182492	BGN
ENSG00000145692	BHMT
ENSG00000132840	BHMT2
ENSG00000122870	BICC1
ENSG00000100290	BIK
ENSG00000110934	BIN2
ENSG00000136573	BLK
ENSG00000095585	BLNK
ENSG00000169594	BNC1
ENSG00000176720	BOK
ENSG00000164061	BSN
ENSG00000162399	BSND
ENSG00000119411	BSPRY
ENSG00000204347	BTBD17
ENSG00000010671	BTK
ENSG00000125462	C1orf61
ENSG00000182795	C1orf116
ENSG00000143110	C1orf162
ENSG00000253313	C1orf210
ENSG00000273045	C2orf15
ENSG00000204128	C2orf72
ENSG00000188674	C2orf80
ENSG00000125730	C3
ENSG00000123838	C4BPA
ENSG00000123843	C4BPB
ENSG00000188112	C6orf132
ENSG00000189325	C6orf222
ENSG00000157131	C8A
ENSG00000021852	C8B
ENSG00000176919	C8G
ENSG00000188959	C9orf152
ENSG00000154493	C10orf90
ENSG00000110665	C11orf21
ENSG00000149300	C11orf52
ENSG00000166352	C11orf74
ENSG00000227051	C14orf132
ENSG00000185905	C16orf54
ENSG00000167644	C19orf33
ENSG00000169314	C22orf15
ENSG00000133742	CA1
ENSG00000174990	CA5A
ENSG00000166862	CACNG2
ENSG00000105605	CACNG7
ENSG00000142408	CACNG8
ENSG00000175161	CADM2
ENSG00000105767	CADM4
ENSG00000163618	CADPS
ENSG00000122786	CALD1
ENSG00000178363	CALML3
ENSG00000128595	CALU
ENSG00000162545	CAMK2N1
ENSG00000164076	CAMKV
ENSG00000118200	CAMSAP2
ENSG00000076826	CAMSAP3
ENSG00000112186	CAP2
ENSG00000162909	CAPN2
ENSG00000092529	CAPN3
ENSG00000203697	CAPN8
ENSG00000256812	CAPNS2
ENSG00000100065	CARD10
ENSG00000167971	CASKIN1
ENSG00000105974	CAV1
ENSG00000105971	CAV2
ENSG00000129993	CBFA2T3
ENSG00000142273	CBLC
ENSG00000100211	CBY1
ENSG00000048342	CC2D2A
ENSG00000198624	CCDC69
ENSG00000091986	CCDC80
ENSG00000015133	CCDC88C
ENSG00000275718	CCL15
ENSG00000275688	CCL15-CCL14
ENSG00000275152	CCL16
ENSG00000110092	CCND1
ENSG00000126353	CCR7
ENSG00000158477	CD1A
ENSG00000167286	CD3D
ENSG00000198851	CD3E
ENSG00000160654	CD3G
ENSG00000010278	CD9
ENSG00000177455	CD19
ENSG00000012124	CD22
ENSG00000272398	CD24
ENSG00000178562	CD28
ENSG00000104894	CD37
ENSG00000004468	CD38
ENSG00000117091	CD48
ENSG00000169442	CD52
ENSG00000143119	CD53
ENSG00000085063	CD59
ENSG00000135404	CD63
ENSG00000137101	CD72
ENSG00000105369	CD79A
ENSG00000007312	CD79B
ENSG00000066294	CD84
ENSG00000114013	CD86
ENSG00000177697	CD151
ENSG00000122223	CD244
ENSG00000174807	CD248
ENSG00000103855	CD276
ENSG00000186074	CD300LF
ENSG00000198752	CDC42BPB
ENSG00000171219	CDC42BPG
ENSG00000128283	CDC42EP1
ENSG00000179604	CDC42EP4
ENSG00000163814	CDCP1
ENSG00000039068	CDH1
ENSG00000062038	CDH3
ENSG00000113361	CDH6
ENSG00000040731	CDH10
ENSG00000166589	CDH16
ENSG00000079112	CDH17
ENSG00000071991	CDH19
ENSG00000101542	CDH20
ENSG00000099834	CDHR5
ENSG00000176749	CDK5R1
ENSG00000171450	CDK5R2
ENSG00000129596	CDO1
ENSG00000109089	CDR2L
ENSG00000163624	CDS1
ENSG00000113722	CDX1
ENSG00000165556	CDX2
ENSG00000105388	CEACAM5
ENSG00000086548	CEACAM6
ENSG00000007129	CEACAM21
ENSG00000245848	CEBPA
ENSG00000092067	CEBPE
ENSG00000159409	CELF3
ENSG00000101489	CELF4
ENSG00000184524	CEND1
ENSG00000099814	CEP170B
ENSG00000223802	CERS1
ENSG00000154227	CERS3
ENSG00000243649	CFB
ENSG00000244414	CFHR1
ENSG00000080910	CFHR2
ENSG00000134365	CFHR4
ENSG00000134389	CFHR5
ENSG00000165410	CFL2
ENSG00000143375	CGN
ENSG00000016391	CHDH
ENSG00000100604	CHGA
ENSG00000089199	CHGB
ENSG00000164695	CHMP4C
ENSG00000123989	CHPF
ENSG00000168539	CHRM1
ENSG00000120903	CHRNA2
ENSG00000080644	CHRNA3
ENSG00000160716	CHRNB2
ENSG00000135902	CHRND
ENSG00000196811	CHRNG
ENSG00000122863	CHST3
ENSG00000179583	CIITA
ENSG00000125931	CITED1
ENSG00000136026	CKAP4
ENSG00000223572	CKMT1A
ENSG00000237289	CKMT1B
ENSG00000137975	CLCA2
ENSG00000175505	CLCF1
ENSG00000163347	CLDN1
ENSG00000165376	CLDN2
ENSG00000165215	CLDN3
ENSG00000189143	CLDN4
ENSG00000181885	CLDN7
ENSG00000157224	CLDN12
ENSG00000184293	CLECL1
ENSG00000105270	CLIP3
ENSG00000180745	CLRN3
ENSG00000120885	CLU
ENSG00000183723	CMTM4
ENSG00000166091	CMTM5
ENSG00000174871	CNIH2
ENSG00000142675	CNKSR1
ENSG00000117519	CNN3
ENSG00000119865	CNRIP1
ENSG00000184144	CNTN2
ENSG00000108821	COL1A1
ENSG00000164692	COL1A2
ENSG00000168542	COL3A1
ENSG00000187498	COL4A1
ENSG00000134871	COL4A2
ENSG00000142156	COL6A1
ENSG00000142173	COL6A2
ENSG00000111799	COL12A1
ENSG00000065618	COL17A1
ENSG00000102879	CORO1A
ENSG00000106789	CORO2A
ENSG00000103647	CORO2B
ENSG00000161281	COX7A1
ENSG00000080618	CPB2
ENSG00000109472	CPE
ENSG00000120054	CPN1
ENSG00000178772	CPN2
ENSG00000143320	CRABP2
ENSG00000134376	CRB1
ENSG00000148204	CRB2
ENSG00000130545	CRB3
ENSG00000060566	CREB3L3
ENSG00000143578	CREB3L4
ENSG00000150938	CRIM1
ENSG00000072832	CRMP1
ENSG00000132693	CRP
ENSG00000170275	CRTAP
ENSG00000109846	CRYAB
ENSG00000127377	CRYGN
ENSG00000165475	CRYL1
ENSG00000100368	CSF2RB
ENSG00000119535	CSF3R
ENSG00000114646	CSPG5
ENSG00000121552	CSTA
ENSG00000175029	CTBP2
ENSG00000144677	CTDSPL
ENSG00000118523	CTGF
ENSG00000044115	CTNNA1
ENSG00000066032	CTNNA2
ENSG00000198561	CTNND1
ENSG00000169862	CTNND2
ENSG00000100448	CTSG
ENSG00000135047	CTSL
ENSG00000085733	CTTN
ENSG00000143079	CTTNBP2NL
ENSG00000178531	CTXN1
ENSG00000107611	CUBN
ENSG00000180891	CUEDC1
ENSG00000180871	CXCR2
ENSG00000121966	CXCR4
ENSG00000120280	CXorf21
ENSG00000204165	CXorf65
ENSG00000166347	CYB5A
ENSG00000008283	CYB561
ENSG00000165168	CYBB
ENSG00000138109	CYP2C9
ENSG00000167600	CYP2S1
ENSG00000106258	CYP3A5
ENSG00000187048	CYP4A11
ENSG00000162365	CYP4A22
ENSG00000171954	CYP4F22
ENSG00000036530	CYP46A1
ENSG00000142871	CYR61
ENSG00000120306	CYSTM1
ENSG00000100055	CYTH4
ENSG00000115165	CYTIP
ENSG00000146122	DAAM2
ENSG00000173402	DAG1
ENSG00000070190	DAPP1
ENSG00000123454	DBH
ENSG00000057019	DCBLD2
ENSG00000170390	DCLK2
ENSG00000080166	DCT
ENSG00000077279	DCX
ENSG00000153904	DDAH1
ENSG00000132437	DDC
ENSG00000204580	DDR1
ENSG00000162733	DDR2
ENSG00000109832	DDX25
ENSG00000023892	DEF6
ENSG00000205744	DENND1C
ENSG00000146966	DENND2A
ENSG00000184014	DENND5A
ENSG00000116133	DHCR24
ENSG00000138463	DIRC2
ENSG00000050165	DKK3
ENSG00000151208	DLG5
ENSG00000116544	DLGAP3
ENSG00000090932	DLL3
ENSG00000132837	DMGDH
ENSG00000187957	DNER
ENSG00000107447	DNTT
ENSG00000150760	DOCK1
ENSG00000134516	DOCK2
ENSG00000088538	DOCK3
ENSG00000107099	DOCK8
ENSG00000147443	DOK2
ENSG00000146094	DOK3
ENSG00000167261	DPEP2
ENSG00000011332	DPF1
ENSG00000130226	DPP6
ENSG00000187569	DPPA3
ENSG00000203909	DPPA5
ENSG00000147647	DPYS
ENSG00000157851	DPYSL5
ENSG00000134755	DSC2
ENSG00000134762	DSC3
ENSG00000171587	DSCAM
ENSG00000046604	DSG2
ENSG00000134757	DSG3
ENSG00000096696	DSP
ENSG00000125868	DSTN
ENSG00000134769	DTNA
ENSG00000135144	DTX1
ENSG00000140254	DUOXA1
ENSG00000133878	DUSP26
ENSG00000158163	DZIP1L
ENSG00000007968	E2F2
ENSG00000145088	EAF2
ENSG00000164330	EBF1
ENSG00000136160	EDNRB
ENSG00000115468	EFHD1
ENSG00000169242	EFNA1
ENSG00000243364	EFNA4
ENSG00000084710	EFR3B
ENSG00000100842	EFS
ENSG00000146648	EGFR
ENSG00000024422	EHD2
ENSG00000135373	EHF
ENSG00000197561	ELANE
ENSG00000196361	ELAVL3
ENSG00000162374	ELAVL4
ENSG00000163435	ELF3
ENSG00000102034	ELF4
ENSG00000128886	ELL3
ENSG00000155849	ELMO1
ENSG00000102890	ELMO3
ENSG00000110675	ELMOD1
ENSG00000134531	EMP1
ENSG00000213853	EMP2
ENSG00000142227	EMP3
ENSG00000170370	EMX2
ENSG00000154380	ENAH
ENSG00000168913	ENHO
ENSG00000159023	EPB41
ENSG00000088367	EPB41L1
ENSG00000095203	EPB41L4B
ENSG00000166947	EPB42
ENSG00000119888	EPCAM
ENSG00000146904	EPHA1
ENSG00000142627	EPHA2
ENSG00000196411	EPHB4
ENSG00000049283	EPN3
ENSG00000151491	EPS8
ENSG00000131037	EPS8L1
ENSG00000177106	EPS8L2
ENSG00000198758	EPS8L3
ENSG00000141736	ERBB2
ENSG00000065361	ERBB3
ENSG00000116285	ERRFI1
ENSG00000091831	ESR1
ENSG00000104413	ESRP1
ENSG00000103067	ESRP2
ENSG00000164089	ETNPPL
ENSG00000185862	EVI2B
ENSG00000167880	EVPL
ENSG00000144036	EXOC6B
ENSG00000110723	EXPH5
ENSG00000182197	EXT1
ENSG00000158008	EXTL1
ENSG00000180210	F2
ENSG00000117525	F3
ENSG00000057593	F7
ENSG00000101981	F9
ENSG00000088926	F11
ENSG00000158769	F11R
ENSG00000143278	F13B
ENSG00000103089	FA2H
ENSG00000165591	FAAH2
ENSG00000163586	FABP1
ENSG00000135472	FAIM2
ENSG00000148541	FAM13C
ENSG00000149926	FAM57B
ENSG00000187773	FAM69C
ENSG00000126882	FAM78A
ENSG00000168143	FAM83B
ENSG00000105523	FAM83E
ENSG00000133477	FAM83F
ENSG00000180921	FAM83H
ENSG00000168672	FAM84B
ENSG00000168309	FAM107A
ENSG00000184731	FAM110C
ENSG00000197712	FAM114A1
ENSG00000136830	FAM129B
ENSG00000167483	FAM129C
ENSG00000159784	FAM131B
ENSG00000143340	FAM163A
ENSG00000183615	FAM167B
ENSG00000189320	FAM180A
ENSG00000140067	FAM181A
ENSG00000182103	FAM181B
ENSG00000124103	FAM209A
ENSG00000083857	FAT1
ENSG00000086570	FAT2
ENSG00000165323	FAT3
ENSG00000162458	FBLIM1
ENSG00000166147	FBN1
ENSG00000150337	FCGR1A
ENSG00000198019	FCGR1B
ENSG00000143226	FCGR2A
ENSG00000157107	FCHO2
ENSG00000163534	FCRL1
ENSG00000132704	FCRL2
ENSG00000132185	FCRLA
ENSG00000101311	FERMT1
ENSG00000073712	FERMT2
ENSG00000149781	FERMT3
ENSG00000149557	FEZ1
ENSG00000171560	FGA
ENSG00000102302	FGD1
ENSG00000127084	FGD3
ENSG00000113578	FGF1
ENSG00000140285	FGF7
ENSG00000137440	FGFBP1
ENSG00000104760	FGL1
ENSG00000115641	FHL2
ENSG00000122642	FKBP9
ENSG00000151702	FLI1
ENSG00000126500	FLRT1
ENSG00000122025	FLT3
ENSG00000155816	FMN2
ENSG00000115414	FN1
ENSG00000137942	FNBP1L
ENSG00000175592	FOSL1
ENSG00000075426	FOSL2
ENSG00000129514	FOXA1
ENSG00000170608	FOXA3
ENSG00000178919	FOXE1
ENSG00000109101	FOXN1
ENSG00000139926	FRMD6
ENSG00000147234	FRMPD3
ENSG00000260230	FRRS1L
ENSG00000105255	FSD1
ENSG00000163430	FSTL1
ENSG00000001036	FUCA2
ENSG00000174951	FUT1
ENSG00000176920	FUT2
ENSG00000171124	FUT3
ENSG00000180549	FUT7
ENSG00000172461	FUT9
ENSG00000137731	FXYD2
ENSG00000089356	FXYD3
ENSG00000131482	G6PC
ENSG00000160219	GAB3
ENSG00000128242	GAL3ST1
ENSG00000175229	GAL3ST3
ENSG00000115339	GALNT3
ENSG00000178234	GALNT11
ENSG00000131386	GALNT15
ENSG00000172020	GAP43
ENSG00000105679	GAPDHS
ENSG00000175857	GAPT
ENSG00000185340	GAS2L1
ENSG00000007237	GAS7
ENSG00000102145	GATA1
ENSG00000107485	GATA3
ENSG00000249948	GBA3
ENSG00000183347	GBP6
ENSG00000145321	GC
ENSG00000174500	GCSAM
ENSG00000124194	GDAP1L1
ENSG00000130283	GDF1
ENSG00000131095	GFAP
ENSG00000162676	GFI1
ENSG00000165702	GFI1B
ENSG00000259384	GH1
ENSG00000213203	GIMAP1
ENSG00000179144	GIMAP7
ENSG00000123159	GIPC1
ENSG00000169562	GJB1
ENSG00000188910	GJB3
ENSG00000189280	GJB5
ENSG00000198715	GLMP
ENSG00000149124	GLYAT
ENSG00000166840	GLYATL1
ENSG00000130755	GMFG
ENSG00000088256	GNA11
ENSG00000060558	GNA15
ENSG00000087258	GNAO1
ENSG00000156052	GNAQ
ENSG00000162188	GNG3
ENSG00000176533	GNG7
ENSG00000172380	GNG12
ENSG00000174567	GOLT1A
ENSG00000143167	GPA33
ENSG00000063660	GPC1
ENSG00000150625	GPM6A
ENSG00000046653	GPM6B
ENSG00000144230	GPR17
ENSG00000125245	GPR18
ENSG00000178623	GPR35
ENSG00000170075	GPR37L1
ENSG00000183840	GPR39
ENSG00000138271	GPR87
ENSG00000173890	GPR160
ENSG00000250510	GPR162
ENSG00000184194	GPR173
ENSG00000166073	GPR176
ENSG00000158301	GPRASP2
ENSG00000013588	GPRC5A
ENSG00000167191	GPRC5B
ENSG00000213654	GPSM3
ENSG00000176153	GPX2
ENSG00000164294	GPX8
ENSG00000154016	GRAP
ENSG00000100351	GRAP2
ENSG00000189152	GRAPL
ENSG00000141738	GRB7
ENSG00000134317	GRHL1
ENSG00000083307	GRHL2
ENSG00000158055	GRHL3
ENSG00000155511	GRIA1
ENSG00000120251	GRIA2
ENSG00000125675	GRIA3
ENSG00000152578	GRIA4
ENSG00000182771	GRID1
ENSG00000215045	GRID2IP
ENSG00000164418	GRIK2
ENSG00000149403	GRIK4
ENSG00000105737	GRIK5
ENSG00000164082	GRM2
ENSG00000134443	GRP
ENSG00000139835	GRTP1
ENSG00000006704	GTF2IRD1
ENSG00000070019	GUCY2C
ENSG00000170180	GYPA
ENSG00000250361	GYPB
ENSG00000136732	GYPC
ENSG00000130956	HABP4
ENSG00000164107	HAND2
ENSG00000101323	HAO1
ENSG00000132702	HAPLN2
ENSG00000113249	HAVCR1
ENSG00000223609	HBD
ENSG00000213934	HBG1
ENSG00000196565	HBG2
ENSG00000130656	HBZ
ENSG00000182782	HCAR2
ENSG00000180353	HCLS1
ENSG00000126264	HCST
ENSG00000112273	HDGFL1
ENSG00000173706	HEG1
ENSG00000165478	HEPACAM
ENSG00000188175	HEPACAM2
ENSG00000089472	HEPH
ENSG00000221932	HEPN1
ENSG00000114315	HES1
ENSG00000164683	HEY1
ENSG00000113924	HGD
ENSG00000152804	HHEX
ENSG00000167861	HID1
ENSG00000204252	HLA-DOA
ENSG00000196735	HLA-DQA1
ENSG00000158497	HMHB1
ENSG00000135100	HNF1A
ENSG00000275410	HNF1B
ENSG00000101076	HNF4A
ENSG00000134709	HOOK1
ENSG00000159184	HOXB13
ENSG00000105707	HPN
ENSG00000261701	HPR
ENSG00000172987	HPSE2
ENSG00000110169	HPX
ENSG00000113905	HRG
ENSG00000196639	HRH1
ENSG00000101180	HRH3
ENSG00000182601	HS3ST4
ENSG00000176387	HSD11B2
ENSG00000196684	HSH2D
ENSG00000173641	HSPB7
ENSG00000142798	HSPG2
ENSG00000166033	HTRA1
ENSG00000122986	HVCN1
ENSG00000010295	IFFO1
ENSG00000163565	IFI16
ENSG00000206013	IFITM5
ENSG00000073792	IGF2BP2
ENSG00000146678	IGFBP1
ENSG00000141753	IGFBP4
ENSG00000167779	IGFBP6
ENSG00000128322	IGLL1
ENSG00000254709	IGLL5
ENSG00000211640	IGLV6-57
ENSG00000085552	IGSF9
ENSG00000144847	IGSF11
ENSG00000166130	IKBIP
ENSG00000185811	IKZF1
ENSG00000161405	IKZF3
ENSG00000100385	IL2RB
ENSG00000147168	IL2RG
ENSG00000134352	IL6ST
ENSG00000096996	IL12RB1
ENSG00000131724	IL13RA1
ENSG00000172349	IL16
ENSG00000172458	IL17D
ENSG00000163702	IL17RC
ENSG00000150782	IL18
ENSG00000103522	IL21R
ENSG00000145103	ILDR1
ENSG00000148798	INA
ENSG00000175189	INHBC
ENSG00000168918	INPP5D
ENSG00000185133	INPP5J
ENSG00000254647	INS
ENSG00000173404	INSM1
ENSG00000168348	INSM2
ENSG00000283154	IQCJ-SCHIP1
ENSG00000137265	IRF4
ENSG00000117595	IRF6
ENSG00000005884	ITGA3
ENSG00000115232	ITGA4
ENSG00000161638	ITGA5
ENSG00000091409	ITGA6
ENSG00000137809	ITGA11
ENSG00000005844	ITGAL
ENSG00000138448	ITGAV
ENSG00000150093	ITGB1
ENSG00000259207	ITGB3
ENSG00000132470	ITGB4
ENSG00000082781	ITGB5
ENSG00000115221	ITGB6
ENSG00000139626	ITGB7
ENSG00000055957	ITIH1
ENSG00000151655	ITIH2
ENSG00000162267	ITIH3
ENSG00000055955	ITIH4
ENSG00000113263	ITK
ENSG00000078596	ITM2A
ENSG00000009765	IYD
ENSG00000105639	JAK3
ENSG00000176049	JAKMIP2
ENSG00000166086	JAM3
ENSG00000132465	JCHAIN
ENSG00000092051	JPH4
ENSG00000173801	JUP
ENSG00000177272	KCNA3
ENSG00000151079	KCNA6
ENSG00000069424	KCNAB2
ENSG00000158445	KCNB1
ENSG00000182674	KCNB2
ENSG00000129159	KCNC1
ENSG00000175538	KCNE3
ENSG00000055118	KCNH2
ENSG00000173826	KCNH6
ENSG00000182132	KCNIP1
ENSG00000162728	KCNJ9
ENSG00000177807	KCNJ10
ENSG00000157551	KCNJ15
ENSG00000153822	KCNJ16
ENSG00000171303	KCNK3
ENSG00000075043	KCNQ2
ENSG00000136240	KDELR2
ENSG00000100196	KDELR3
ENSG00000175707	KDF1
ENSG00000197993	KEL
ENSG00000203908	KHDC3L
ENSG00000138030	KHK
ENSG00000189367	KIAA0408
ENSG00000120549	KIAA1217
ENSG00000116299	KIAA1324
ENSG00000162522	KIAA1522
ENSG00000197077	KIAA1671
ENSG00000130294	KIF1A
ENSG00000155980	KIF5A
ENSG00000168280	KIF5C
ENSG00000137177	KIF13A
ENSG00000116852	KIF21B
ENSG00000140859	KIFC3
ENSG00000105610	KLF1
ENSG00000109787	KLF3
ENSG00000102554	KLF5
ENSG00000163884	KLF15
ENSG00000172578	KLHL6
ENSG00000197705	KLHL14
ENSG00000186231	KLHL32
ENSG00000167751	KLK2
ENSG00000142515	KLK3
ENSG00000167749	KLK4
ENSG00000164344	KLKB1
ENSG00000113889	KNG1
ENSG00000186081	KRT5
ENSG00000205420	KRT6A
ENSG00000185479	KRT6B
ENSG00000170465	KRT6C
ENSG00000135480	KRT7
ENSG00000170421	KRT8
ENSG00000186847	KRT14
ENSG00000171346	KRT15
ENSG00000186832	KRT16
ENSG00000128422	KRT17
ENSG00000111057	KRT18
ENSG00000171345	KRT19
ENSG00000167767	KRT80
ENSG00000157992	KRTCAP3
ENSG00000159166	LAD1
ENSG00000167613	LAIR1
ENSG00000053747	LAMA3
ENSG00000130702	LAMA5
ENSG00000091136	LAMB1
ENSG00000172037	LAMB2
ENSG00000196878	LAMB3
ENSG00000135862	LAMC1
ENSG00000058085	LAMC2
ENSG00000068697	LAPTM4A
ENSG00000104341	LAPTM4B
ENSG00000162511	LAPTM5
ENSG00000166173	LARP6
ENSG00000086730	LAT2
ENSG00000150457	LATS2
ENSG00000122188	LAX1
ENSG00000182866	LCK
ENSG00000148346	LCN2
ENSG00000267206	LCN6
ENSG00000204001	LCN8
ENSG00000184925	LCN12
ENSG00000136167	LCP1
ENSG00000043462	LCP2
ENSG00000145826	LECT2
ENSG00000100097	LGALS1
ENSG00000131981	LGALS3
ENSG00000108679	LGALS3BP
ENSG00000171747	LGALS4
ENSG00000187416	LHFPL3
ENSG00000156959	LHFPL4
ENSG00000104974	LILRA1
ENSG00000239998	LILRA2
ENSG00000136490	LIMD2
ENSG00000220008	LINGO3
ENSG00000188992	LIPI
ENSG00000271601	LIX1L
ENSG00000073350	LLGL2
ENSG00000140506	LMAN1L
ENSG00000160789	LMNA
ENSG00000163431	LMOD1
ENSG00000170500	LONRF2
ENSG00000113083	LOX
ENSG00000167210	LOXHD1
ENSG00000134013	LOXL2
ENSG00000184574	LPAR5
ENSG00000118308	LRMP
ENSG00000123384	LRP1
ENSG00000168702	LRP1B
ENSG00000131409	LRRC4B
ENSG00000148948	LRRC4C
ENSG00000171017	LRRC8E
ENSG00000137821	LRRC49
ENSG00000173114	LRRN3
ENSG00000146006	LRRTM2
ENSG00000198739	LRRTM3
ENSG00000185565	LSAMP
ENSG00000130592	LSP1
ENSG00000105699	LSR
ENSG00000204482	LST1
ENSG00000226979	LTA
ENSG00000119681	LTBP2
ENSG00000111321	LTBR
ENSG00000187398	LUZP2
ENSG00000122224	LY9
ENSG00000112799	LY86
ENSG00000104903	LYL1
ENSG00000124466	LYPD3
ENSG00000090382	LYZ
ENSG00000061337	LZTS1
ENSG00000180660	MAB21L1
ENSG00000102316	MAGED2
ENSG00000187391	MAGI2
ENSG00000147676	MAL2
ENSG00000144063	MALL
ENSG00000101363	MANBAL
ENSG00000166963	MAP1A
ENSG00000131711	MAP1B
ENSG00000078018	MAP2
ENSG00000104814	MAP4K1
ENSG00000171533	MAP6
ENSG00000135525	MAP7
ENSG00000141639	MAPK4
ENSG00000121653	MAPK8IP1
ENSG00000156711	MAPK13
ENSG00000186868	MAPT
ENSG00000152939	MARVELD2
ENSG00000140832	MARVELD3
ENSG00000127241	MASP1
ENSG00000009724	MASP2
ENSG00000151224	MAT1A
ENSG00000165471	MBL2
ENSG00000183019	MCEMP1
ENSG00000213999	MEF2B
ENSG00000105976	MET
ENSG00000170439	METTL7B
ENSG00000166482	MFAP4
ENSG00000100060	MFNG
ENSG00000205639	MFSD2B
ENSG00000182050	MGAT4C
ENSG00000261857	MIA
ENSG00000100253	MIOX
ENSG00000099812	MISP
ENSG00000187098	MITF
ENSG00000120215	MLANA
ENSG00000100427	MLC1
ENSG00000115648	MLPH
ENSG00000136297	MMD2
ENSG00000087245	MMP2
ENSG00000118113	MMP8
ENSG00000125966	MMP24
ENSG00000163563	MNDA
ENSG00000204655	MOG
ENSG00000106384	MOGAT3
ENSG00000171160	MORN4
ENSG00000107186	MPDZ
ENSG00000005381	MPO
ENSG00000149573	MPZL2
ENSG00000160588	MPZL3
ENSG00000011028	MRC2
ENSG00000134042	MRO
ENSG00000158042	MRPL17
ENSG00000072952	MRVI1
ENSG00000156738	MS4A1
ENSG00000149516	MS4A3
ENSG00000174099	MSRB3
ENSG00000164078	MST1R
ENSG00000125148	MT2A
ENSG00000087250	MT3
ENSG00000185499	MUC1
ENSG00000169894	MUC3A
ENSG00000173702	MUC13
ENSG00000182534	MXRA7
ENSG00000118513	MYB
ENSG00000105357	MYH14
ENSG00000101335	MYL9
ENSG00000166866	MYO1A
ENSG00000128641	MYO1B
ENSG00000197879	MYO1C
ENSG00000157483	MYO1E
ENSG00000142347	MYO1F
ENSG00000136286	MYO1G
ENSG00000167306	MYO5B
ENSG00000128833	MYO5C
ENSG00000196586	MYO6
ENSG00000138119	MYOF
ENSG00000196132	MYT1
ENSG00000170476	MZB1
ENSG00000136274	NACAD
ENSG00000148411	NACC2
ENSG00000111704	NANOG
ENSG00000255192	NANOGP8
ENSG00000186310	NAP1L3
ENSG00000131400	NAPSA
ENSG00000144035	NAT8
ENSG00000185818	NAT8L
ENSG00000149294	NCAM1
ENSG00000130287	NCAN
ENSG00000144959	NCEH1
ENSG00000158517	NCF1
ENSG00000100365	NCF4
ENSG00000061676	NCKAP1
ENSG00000123338	NCKAP1L
ENSG00000107130	NCS1
ENSG00000103034	NDRG4
ENSG00000132688	NES
ENSG00000162614	NEXN
ENSG00000123405	NFE2
ENSG00000177453	NIM1K
ENSG00000105374	NKG7
ENSG00000136352	NKX2-1
ENSG00000167034	NKX3-1
ENSG00000169760	NLGN1
ENSG00000196338	NLGN3
ENSG00000167984	NLRC3
ENSG00000091592	NLRP1
ENSG00000166741	NNMT
ENSG00000101746	NOL4
ENSG00000139910	NOVA1
ENSG00000104967	NOVA2
ENSG00000007952	NOX1
ENSG00000151322	NPAS3
ENSG00000012504	NR1H4
ENSG00000144852	NR1I2
ENSG00000143257	NR1I3
ENSG00000185551	NR2F2
ENSG00000131910	NR0B2
ENSG00000174004	NRROS
ENSG00000152954	NRSN1
ENSG00000125841	NRSN2
ENSG00000179915	NRXN1
ENSG00000135318	NT5E
ENSG00000074527	NTN4
ENSG00000148053	NTRK2
ENSG00000169006	NTSR2
ENSG00000189233	NUGGC
ENSG00000176046	NUPR1
ENSG00000122584	NXPH1
ENSG00000166924	NYAP1
ENSG00000143450	OAZ3
ENSG00000124006	OBSL1
ENSG00000197822	OCLN
ENSG00000184221	OLIG1
ENSG00000205927	OLIG2
ENSG00000256574	OR13A1
ENSG00000167332	OR51E2
ENSG00000228278	ORM2
ENSG00000145623	OSMR
ENSG00000036473	OTC
ENSG00000178602	OTOS
ENSG00000172818	OVOL1
ENSG00000125850	OVOL2
ENSG00000108405	P2RX1
ENSG00000175591	P2RY2
ENSG00000182162	P2RY8
ENSG00000117385	P3H1
ENSG00000072682	P4HA2
ENSG00000154143	PANX3
ENSG00000160781	PAQR6
ENSG00000173200	PARP15
ENSG00000197702	PARVA
ENSG00000138964	PARVG
ENSG00000075891	PAX2
ENSG00000196092	PAX5
ENSG00000125618	PAX8
ENSG00000166228	PCBD1
ENSG00000156453	PCDH1
ENSG00000150275	PCDH15
ENSG00000240184	PCDHGC3
ENSG00000242419	PCDHGC4
ENSG00000277258	PCGF2
ENSG00000125851	PCSK2
ENSG00000123360	PDE1B
ENSG00000113231	PDE8B
ENSG00000145431	PDGFC
ENSG00000113721	PDGFRB
ENSG00000241360	PDXP
ENSG00000067840	PDZD4
ENSG00000174827	PDZK1
ENSG00000162366	PDZK1IP1
ENSG00000121440	PDZRN3
ENSG00000162734	PEA15
ENSG00000112378	PERP
ENSG00000070087	PFN2
ENSG00000112137	PHACTR1
ENSG00000056487	PHF21B
ENSG00000233041	PHGR1
ENSG00000164776	PHKG1
ENSG00000139289	PHLDA1
ENSG00000181649	PHLDA2
ENSG00000019144	PHLDB1
ENSG00000144824	PHLDB2
ENSG00000165462	PHOX2A
ENSG00000109132	PHOX2B
ENSG00000168490	PHYHIP
ENSG00000165443	PHYHIPL
ENSG00000139200	PIANP
ENSG00000155629	PIK3AP1
ENSG00000171608	PIK3CD
ENSG00000105851	PIK3CG
ENSG00000141506	PIK3R5
ENSG00000102096	PIM2
ENSG00000107859	PITX3
ENSG00000143627	PKLR
ENSG00000165495	PKNOX2
ENSG00000081277	PKP1
ENSG00000057294	PKP2
ENSG00000184363	PKP3
ENSG00000161714	PLCD3
ENSG00000197943	PLCG2
ENSG00000166428	PLD4
ENSG00000115956	PLEK
ENSG00000100558	PLEK2
ENSG00000107679	PLEKHA1
ENSG00000143850	PLEKHA6
ENSG00000021300	PLEKHB1
ENSG00000126822	PLEKHG3
ENSG00000008323	PLEKHG6
ENSG00000241839	PLEKHO2
ENSG00000122194	PLG
ENSG00000145632	PLK2
ENSG00000123560	PLP1
ENSG00000120756	PLS1
ENSG00000102024	PLS3
ENSG00000185664	PMEL
ENSG00000147588	PMP2
ENSG00000109099	PMP22
ENSG00000240694	PNMA2
ENSG00000174348	PODN
ENSG00000124429	POF1B
ENSG00000005421	PON1
ENSG00000105854	PON2
ENSG00000110777	POU2AF1
ENSG00000184486	POU3F2
ENSG00000198914	POU3F3
ENSG00000196767	POU3F4
ENSG00000204531	POU5F1
ENSG00000168938	PPIC
ENSG00000118898	PPL
ENSG00000175175	PPM1E
ENSG00000135447	PPP1R1A
ENSG00000104881	PPP1R13L
ENSG00000101445	PPP1R16B
ENSG00000156475	PPP2R2B
ENSG00000073711	PPP2R3A
ENSG00000159182	PRAC1
ENSG00000133246	PRAM1
ENSG00000165828	PRAP1
ENSG00000057657	PRDM1
ENSG00000147596	PRDM14
ENSG00000186652	PRG2
ENSG00000166501	PRKCB
ENSG00000250799	PRODH2
ENSG00000155066	PROM2
ENSG00000248405	PRR5-ARHGAP8
ENSG00000176532	PRR15
ENSG00000167183	PRR15L
ENSG00000183248	PRR36
ENSG00000126460	PRRG2
ENSG00000135378	PRRG4
ENSG00000052344	PRSS8
ENSG00000112812	PRSS16
ENSG00000005001	PRSS22
ENSG00000150687	PRSS23
ENSG00000185198	PRSS57
ENSG00000196415	PRTN3
ENSG00000146005	PSD2
ENSG00000125637	PSD4
ENSG00000222028	PSMB11
ENSG00000140368	PSTPIP1
ENSG00000050628	PTGER3
ENSG00000134247	PTGFRN
ENSG00000106853	PTGR1
ENSG00000169398	PTK2
ENSG00000120899	PTK2B
ENSG00000101213	PTK6
ENSG00000159335	PTMS
ENSG00000070159	PTPN3
ENSG00000111679	PTPN6
ENSG00000143851	PTPN7
ENSG00000152104	PTPN14
ENSG00000070778	PTPN21
ENSG00000134242	PTPN22
ENSG00000081237	PTPRC
ENSG00000213402	PTPRCAP
ENSG00000142949	PTPRF
ENSG00000152894	PTPRK
ENSG00000054356	PTPRN
ENSG00000106278	PTPRZ1
ENSG00000172733	PURG
ENSG00000073008	PVR
ENSG00000168994	PXDC1
ENSG00000089159	PXN
ENSG00000152932	RAB3C
ENSG00000143545	RAB13
ENSG00000124839	RAB17
ENSG00000132698	RAB25
ENSG00000134594	RAB33A
ENSG00000123892	RAB38
ENSG00000179331	RAB39A
ENSG00000147127	RAB41
ENSG00000255587	RAB44
ENSG00000128340	RAC2
ENSG00000166349	RAG1
ENSG00000175097	RAG2
ENSG00000039560	RAI14
ENSG00000131477	RAMP2
ENSG00000173166	RAPH1
ENSG00000105122	RASAL3
ENSG00000165105	RASEF
ENSG00000068831	RASGRP2
ENSG00000171777	RASGRP4
ENSG00000266094	RASSF5
ENSG00000130701	RBBP8NL
ENSG00000100320	RBFOX2
ENSG00000163694	RBM47
ENSG00000076067	RBMS2
ENSG00000170748	RBMXL2
ENSG00000139194	RBP5
ENSG00000198771	RCSD1
ENSG00000122707	RECK
ENSG00000132563	REEP2
ENSG00000162944	RFTN2
ENSG00000111783	RFX4
ENSG00000182175	RGMA
ENSG00000130988	RGN
ENSG00000150681	RGS18
ENSG00000112077	RHAG
ENSG00000007384	RHBDF1
ENSG00000187010	RHD
ENSG00000155366	RHOC
ENSG00000173156	RHOD
ENSG00000168421	RHOH
ENSG00000104140	RHOV
ENSG00000131941	RHPN2
ENSG00000188026	RILPL1
ENSG00000060709	RIMBP2
ENSG00000177181	RIMKLA
ENSG00000132669	RIN2
ENSG00000183421	RIPK4
ENSG00000203877	RIPPLY2
ENSG00000169385	RNASE2
ENSG00000169397	RNASE3
ENSG00000258818	RNASE4
ENSG00000108830	RND2
ENSG00000115963	RND3
ENSG00000128482	RNF112
ENSG00000133135	RNF128
ENSG00000237330	RNF223
ENSG00000149489	ROM1
ENSG00000065371	ROPN1
ENSG00000114547	ROPN1B
ENSG00000143365	RORC
ENSG00000117676	RPS6KA1
ENSG00000126458	RRAS
ENSG00000139970	RTN1
ENSG00000115310	RTN4
ENSG00000188011	RTP5
ENSG00000108309	RUNDC3A
ENSG00000159216	RUNX1
ENSG00000198853	RUSC2
ENSG00000143171	RXRG
ENSG00000163785	RYK
ENSG00000125910	S1PR4
ENSG00000196754	S100A2
ENSG00000197747	S100A10
ENSG00000163191	S100A11
ENSG00000189171	S100A13
ENSG00000189334	S100A14
ENSG00000188643	S100A16
ENSG00000160307	S100B
ENSG00000163993	S100P
ENSG00000148965	SAA4
ENSG00000103449	SALL1
ENSG00000165821	SALL2
ENSG00000167100	SAMD14
ENSG00000155307	SAMSN1
ENSG00000122122	SASH3
ENSG00000188322	SBK1
ENSG00000138760	SCARB2
ENSG00000145284	SCD5
ENSG00000171951	SCG2
ENSG00000104112	SCG3
ENSG00000110484	SCGB2A2
ENSG00000079689	SCGN
ENSG00000151967	SCHIP1
ENSG00000166257	SCN3B
ENSG00000111319	SCNN1A
ENSG00000164106	SCRG1
ENSG00000261678	SCRT1
ENSG00000115884	SDC1
ENSG00000162512	SDC3
ENSG00000124145	SDC4
ENSG00000183921	SDR42E2
ENSG00000214491	SEC14L6
ENSG00000110876	SELPLG
ENSG00000180096	2020-09-01
ENSG00000100167	2020-09-03
ENSG00000108387	2020-09-04
ENSG00000186522	2020-09-10
ENSG00000168528	SERINC2
ENSG00000100665	SERPINA4
ENSG00000170099	SERPINA6
ENSG00000123561	SERPINA7
ENSG00000140093	SERPINA10
ENSG00000186910	SERPINA11
ENSG00000206075	SERPINB5
ENSG00000197641	SERPINB13
ENSG00000117601	SERPINC1
ENSG00000099937	SERPIND1
ENSG00000106366	SERPINE1
ENSG00000167711	SERPINF2
ENSG00000149257	SERPINH1
ENSG00000063015	SEZ6
ENSG00000100095	SEZ6L
ENSG00000175793	SFN
ENSG00000229415	SFTA3
ENSG00000168878	SFTPB
ENSG00000163069	SGCB
ENSG00000170624	SGCD
ENSG00000164023	SGMS2
ENSG00000183918	SH2D1A
ENSG00000125731	SH2D3A
ENSG00000095370	SH2D3C
ENSG00000104611	SH2D4A
ENSG00000178217	SH2D4B
ENSG00000198478	SH3BGRL2
ENSG00000130147	SH3BP4
ENSG00000109686	SH3D19
ENSG00000107295	SH3GL2
ENSG00000156463	SH3RF2
ENSG00000107338	SHB
ENSG00000105251	SHD
ENSG00000198892	SHISA4
ENSG00000187902	SHISA7
ENSG00000187164	SHTN1
ENSG00000105366	SIGLEC8
ENSG00000142512	SIGLEC10
ENSG00000254521	SIGLEC12
ENSG00000137078	SIT1
ENSG00000155926	SLA
ENSG00000139737	SLAIN1
ENSG00000162739	SLAMF6
ENSG00000110436	SLC1A2
ENSG00000079215	SLC1A3
ENSG00000163581	SLC2A2
ENSG00000138079	SLC3A1
ENSG00000080493	SLC4A4
ENSG00000154025	SLC5A10
ENSG00000157103	SLC6A1
ENSG00000010379	SLC6A13
ENSG00000013293	SLC7A14
ENSG00000100652	SLC10A1
ENSG00000124568	SLC17A1
ENSG00000112337	SLC17A2
ENSG00000124564	SLC17A3
ENSG00000146039	SLC17A4
ENSG00000036565	SLC18A1
ENSG00000112499	SLC22A2
ENSG00000137204	SLC22A7
ENSG00000149742	SLC22A9
ENSG00000168065	SLC22A11
ENSG00000004809	SLC22A16
ENSG00000092096	SLC22A17
ENSG00000188467	SLC24A5
ENSG00000151729	SLC25A4
ENSG00000182902	SLC25A18
ENSG00000147606	SLC26A7
ENSG00000156222	SLC28A1
ENSG00000104154	SLC30A4
ENSG00000196660	SLC30A10
ENSG00000157765	SLC34A2
ENSG00000130958	SLC35D2
ENSG00000196376	SLC35F1
ENSG00000188338	SLC38A3
ENSG00000139540	SLC39A5
ENSG00000112473	SLC39A7
ENSG00000143036	SLC44A3
ENSG00000204385	SLC44A4
ENSG00000164175	SLC45A2
ENSG00000158715	SLC45A3
ENSG00000101276	SLC52A3
ENSG00000134538	SLCO1B1
ENSG00000173930	SLCO4C1
ENSG00000236320	SLFN14
ENSG00000124107	SLPI
ENSG00000120693	SMAD9
ENSG00000170545	SMAGP
ENSG00000102038	SMARCA1
ENSG00000253457	SMIM18
ENSG00000267795	SMIM22
ENSG00000095932	SMIM24
ENSG00000256162	SMLR1
ENSG00000130768	SMPDL3B
ENSG00000132639	SNAP25
ENSG00000065609	SNAP91
ENSG00000074317	SNCB
ENSG00000147481	SNTG1
ENSG00000162627	SNX7
ENSG00000130340	SNX9
ENSG00000167208	SNX20
ENSG00000124104	SNX21
ENSG00000173548	SNX33
ENSG00000214338	SOGA3
ENSG00000186212	SOWAHB
ENSG00000181449	SOX2
ENSG00000005513	SOX8
ENSG00000100146	SOX10
ENSG00000143842	SOX13
ENSG00000164736	SOX17
ENSG00000170374	SP7
ENSG00000067066	SP100
ENSG00000079263	SP140
ENSG00000113140	SPARC
ENSG00000152583	SPARCL1
ENSG00000196141	SPATS2L
ENSG00000124664	SPDEF
ENSG00000066336	SPI1
ENSG00000269404	SPIB
ENSG00000166145	SPINT1
ENSG00000167642	SPINT2
ENSG00000197471	SPN
ENSG00000182557	SPNS3
ENSG00000072080	SPP2
ENSG00000116096	SPR
ENSG00000169474	SPRR1A
ENSG00000169469	SPRR1B
ENSG00000241794	SPRR2A
ENSG00000163216	SPRR2D
ENSG00000163554	SPTA1
ENSG00000160460	SPTBN4
ENSG00000101955	SRPX
ENSG00000139767	SRRM4
ENSG00000154548	SRSF12
ENSG00000172830	SSH3
ENSG00000177511	ST8SIA3
ENSG00000149418	ST14
ENSG00000147488	ST18
ENSG00000035720	STAP1
ENSG00000178078	STAP2
ENSG00000147465	STAR
ENSG00000214530	STARD10
ENSG00000157214	STEAP2
ENSG00000169302	STK32A
ENSG00000104435	STMN2
ENSG00000015592	STMN4
ENSG00000165209	STRBP
ENSG00000099365	STX1B
ENSG00000145087	STXBP5L
ENSG00000105398	SULT2A1
ENSG00000166111	SVOP
ENSG00000105137	SYDE1
ENSG00000165025	SYK
ENSG00000008056	SYN1
ENSG00000162520	SYNC
ENSG00000176438	SYNE3
ENSG00000181392	SYNE4
ENSG00000108639	SYNGR2
ENSG00000102003	SYP
ENSG00000132872	SYT4
ENSG00000011347	SYT7
ENSG00000132718	SYT11
ENSG00000142765	SYTL1
ENSG00000138162	TACC2
ENSG00000184292	TACSTD2
ENSG00000164691	TAGAP
ENSG00000144834	TAGLN3
ENSG00000162367	TAL1
ENSG00000213977	TAX1BP3
ENSG00000166220	TBATA
ENSG00000095383	TBC1D2
ENSG00000175463	TBC1D10C
ENSG00000167291	TBC1D16
ENSG00000182521	TBPL2
ENSG00000135111	TBX3
ENSG00000165929	TC2N
ENSG00000204219	TCEA3
ENSG00000184905	TCEAL2
ENSG00000204065	TCEAL5
ENSG00000204071	TCEAL6
ENSG00000182916	TCEAL7
ENSG00000100721	TCL1A
ENSG00000187079	TEAD1
ENSG00000007866	TEAD3
ENSG00000135605	TEC
ENSG00000135426	TESPA1
ENSG00000091513	TF
ENSG00000137203	TFAP2A
ENSG00000087510	TFAP2C
ENSG00000160182	TFF1
ENSG00000042832	TG
ENSG00000140682	TGFB1I1
ENSG00000120708	TGFBI
ENSG00000180176	TH
ENSG00000137801	THBS1
ENSG00000154096	THY1
ENSG00000035862	TIMP2
ENSG00000137251	TINAG
ENSG00000142910	TINAGL1
ENSG00000104067	TJP1
ENSG00000105289	TJP3
ENSG00000239732	TLR9
ENSG00000174123	TLR10
ENSG00000115297	TLX2
ENSG00000169908	TM4SF1
ENSG00000169903	TM4SF4
ENSG00000142484	TM4SF5
ENSG00000135926	TMBIM1
ENSG00000167608	TMC4
ENSG00000103534	TMC5
ENSG00000141524	TMC6
ENSG00000167895	TMC8
ENSG00000144339	TMEFF2
ENSG00000182107	TMEM30B
ENSG00000171227	TMEM37
ENSG00000088726	TMEM40
ENSG00000151715	TMEM45B
ENSG00000171729	TMEM51
ENSG00000121900	TMEM54
ENSG00000105696	TMEM59L
ENSG00000179178	TMEM125
ENSG00000006118	TMEM132A
ENSG00000178826	TMEM139
ENSG00000167619	TMEM145
ENSG00000179292	TMEM151A
ENSG00000178233	TMEM151B
ENSG00000258986	TMEM179
ENSG00000164855	TMEM184A
ENSG00000234224	TMEM229A
ENSG00000233493	TMEM238
ENSG00000281991	TMEM265
ENSG00000128872	TMOD2
ENSG00000184012	TMPRSS2
ENSG00000137648	TMPRSS4
ENSG00000166682	TMPRSS5
ENSG00000163154	TNFAIP8L2
ENSG00000067182	TNFRSF1A
ENSG00000120949	TNFRSF8
ENSG00000006327	TNFRSF12A
ENSG00000159958	TNFRSF13C
ENSG00000048462	TNFRSF17
ENSG00000149115	TNKS1BP1
ENSG00000116147	TNR
ENSG00000131746	TNS4
ENSG00000141198	TOM1L1
ENSG00000073282	TP63
ENSG00000140416	TPM1
ENSG00000115705	TPO
ENSG00000169902	TPST1
ENSG00000132958	TPTE2
ENSG00000269113	TRABD2B
ENSG00000009790	TRAF3IP3
ENSG00000163519	TRAT1
ENSG00000256553	TRAV1-2
ENSG00000211689	TRGC1
ENSG00000227191	TRGC2
ENSG00000109654	TRIM2
ENSG00000100505	TRIM9
ENSG00000204610	TRIM15
ENSG00000137699	TRIM29
ENSG00000204616	TRIM31
ENSG00000124900	TRIM51
ENSG00000158022	TRIM63
ENSG00000134160	TRPM1
ENSG00000144481	TRPM8
ENSG00000166925	TSC22D4
ENSG00000165409	TSHR
ENSG00000117472	TSPAN1
ENSG00000214063	TSPAN4
ENSG00000000003	TSPAN6
ENSG00000127324	TSPAN8
ENSG00000099282	TSPAN15
ENSG00000146216	TTBK1
ENSG00000139865	TTC6
ENSG00000174521	TTC9B
ENSG00000006555	TTC22
ENSG00000187862	TTC24
ENSG00000085831	TTC39A
ENSG00000118271	TTR
ENSG00000167614	TTYH1
ENSG00000166402	TUB
ENSG00000167552	TUBA1A
ENSG00000137285	TUBB2B
ENSG00000104833	TUBB4A
ENSG00000143367	TUFT1
ENSG00000151239	TWF1
ENSG00000239264	TXNDC5
ENSG00000077498	TYR
ENSG00000092445	TYRO3
ENSG00000011600	TYROBP
ENSG00000137831	UACA
ENSG00000160185	UBASH3A
ENSG00000165886	UBTD1
ENSG00000244474	UGT1A4
ENSG00000241119	UGT1A9
ENSG00000135220	UGT2A3
ENSG00000156096	UGT2B4
ENSG00000171234	UGT2B7
ENSG00000109181	UGT2B10
ENSG00000168671	UGT3A2
ENSG00000130477	UNC13A
ENSG00000133958	UNC79
ENSG00000144406	UNC80
ENSG00000164853	UNCX
ENSG00000100024	UPB1
ENSG00000183696	UPP1
ENSG00000006611	USH1C
ENSG00000171794	UTF1
ENSG00000049245	VAMP3
ENSG00000118640	VAMP8
ENSG00000141968	VAV1
ENSG00000035403	VCL
ENSG00000127831	VIL1
ENSG00000026025	VIM
ENSG00000169575	VPREB1
ENSG00000128218	VPREB3
ENSG00000133980	VRTN
ENSG00000109072	VTN
ENSG00000179403	VWA1
ENSG00000015285	WAS
ENSG00000106299	WASL
ENSG00000128815	WDFY4
ENSG00000115935	WIPF1
ENSG00000179314	WSCD1
ENSG00000113645	WWC1
ENSG00000151718	WWC2
ENSG00000018408	WWTR1
ENSG00000100219	XBP1
ENSG00000260903	XKR7
ENSG00000137693	YAP1
ENSG00000176105	YES1
ENSG00000115085	ZAP70
ENSG00000177494	ZBED2
ENSG00000124256	ZBP1
ENSG00000011590	ZBTB32
ENSG00000178199	ZC3H12D
ENSG00000147905	ZCCHC7
ENSG00000174460	ZCCHC12
ENSG00000166707	ZCCHC18
ENSG00000165424	ZCCHC24
ENSG00000177108	ZDHHC22
ENSG00000148516	ZEB1
ENSG00000169554	ZEB2
ENSG00000162078	ZG16B
ENSG00000062370	ZNF112
ENSG00000197279	ZNF165
ENSG00000122386	ZNF205
ENSG00000170684	ZNF296
ENSG00000141579	ZNF750
ENSG00000221852	KRTAP1-5
